# Supplementary material for: Oligodendrocytes support axonal transport and maintenance via exosome secretion
Source: PLoS Biol. 2020 Dec 22;18(12):e3000621. doi: 10.1371/journal.pbio.3000621 (PMC7787684; doi:10.1371/journal.pbio.3000621)
Supplement: S1 Data — (XLSX) [file pbio.3000621.s001.xlsx]

## Sheet: Figure 2 C-E
Figure 2 C-E
Control
	n1	n2	n3	n4	n5	n6	n7	n8	n9	n10	n11	n12	n13	n14	n15	n16	n17	n18	median
total movement anterograde [%]	43.1818	40.9091	54	40	34.2105	39.0244	26.6667	14.2857	31.8182	50	37.2093	28.5714	30	21.0526	20	29.6296	26.9231	38.4615	33.0144
total movement retrograde [%]	22.7273	40.9091	36	46	39.4737	41.4634	46.6667	60.7143	45.4545	32.5	37.2093	57.1429	35	47.3684	46.6667	48.1481	57.6923	38.4615	43.459
total movement static [%]	34.0909	18.1818	10	14	26.3158	19.5122	26.6667	25	22.7273	17.5	25.5814	14.2857	35	31.5789	33.3333	22.2222	15.3846	23.0769	22.9021
velocity anterograd [µm/sec]	0.928013	0.575251	0.683333	0.976667	0.629265	1.56626	0.228111	0.493183	0.4434	0.663913	0.866041	0.483346	0.500741	0.710283	0.161831	0.863501	0.656219	0.634269	0.645244
velocity retrograd [µm/sec]	0.62556	1.1998	0.683333	1.1	1.37155	1.50736	0.617784	0.858398	0.377286	1.69496	0.888518	0.843155	0.684785	0.713883	1.11946	0.772717	1.10426	1.44916	0.873458
Pausing time [%]	27.1231	21.9391	13.3	13.9	27.0468	13.6696	13.8663	22.2222	28.5399	22.4664	27.9122	15.2381	26.5301	23.5294	33.3333	22.2222	19.3628	23.0769	22.3443
# vesicles	44	22	51	51	38	41	30	28	44	40	43	28	20	19	15	27	26	26
ND + 100K SN (-Evs)
	n1	n2	n3	n4	n5	n6	n7	n8	n9	n10	n11	n12	n13	n14	n15	n16	n17	n18	n19	median
total movement anterograde [%]	21.4286	16.6667	20	21.4286	23.0769	20	20.8333	22.7273	23.3333	45.4545	2.5641	12.9032	8.82353	0	6.89655	16.6667	13.3333	24	17.1	20
total movement retrograde [%]	28.5714	23.3333	30	7.14286	30.7692	26.6667	20.8333	27.2727	40	15.1515	7.69231	29.0323	8.82353	25.9259	31.0345	16.6667	13.3333	36	29.3	26.6667
total movement static [%]	50	60	50	71.4286	46.1538	53.3333	58.3333	50	36.6667	39.3939	89.7436	58.0645	82.3529	74.0741	62.069	66.6667	73.3333	40	53.7	58.0645
velocity anterograd [µm/sec]	2.13036	0.930941	0.385789	0.690356	1.18273	1.18273	2.24782	1.0581	1.72252	1.87802	0.991968	1.62589	0.838411	0	0.295683	3.15141	0.410162	0.711667	0.665	0.991968
velocity retrograd [µm/sec]	1.27712	0.928544	0.259891	0.572288	0.941098	0.941098	2.15435	1.8295	1.61889	0.836538	0.92838	0.963644	0.566655	0.858131	0.318448	2.40377	0.634605	0.783333	0.62	0.92838
Pausing time [%]	52.7311	64.9306	60.7053	73.8313	53.3333	53.3333	56.5217	54.8898	36.6667	41.4601	89.1892	58.0645	83.4286	74.0741	62.6786	69.2982	73.3333	15.9	28.3	58.0645
# vesicles	14	30	20	14	13	15	24	22	30	33	39	31	34	27	29	12	15	51	51
ND + 10K SN (+Evs)
	n1	n2	n3	n4	n5	n6	n7	n8	n9	n10	n11	n12	n13	n14	n15	n16	n17	n18	n19	n20	n21	median
total movement anterograde [%]	25	41.6667	30.7692	30	31.5	35.3	51.1628	40.9091	39.2857	39.2857	37.037	35	40	40	38.7097	36.6667	20	22.7273	33.3333	38.2353	42.1053	37.037
total movement retrograde [%]	12.5	37.5	34.6154	44	44.4	54.9	27.907	31.8182	46.4286	50	29.6296	30	40	40	35.4839	40	25	36.3636	33.3333	41.1765	36.8421	36.8421
total movement static [%]	62.5	20.8333	34.6154	26	24	10	20.9302	27.2727	14.2857	14.2857	33.3333	35	20	20	25.8065	23.3333	55	40.9091	33.3333	20.5882	21.0526	24
velocity anterograd [µm/sec]	0.471821	1.13666	0.819002	0.367167	0.965	1.025	0.916724	2.08376	1.68705	1.68705	1.05905	1.78204	2.47143	0.972485	1.26662	1.66851	0.392464	0.469107	1.25316	0.821904	0.913973	1.025
velocity retrograd [µm/sec]	0.152611	0.960315	2.22062	0.516667	0.735	0.978333	1.69989	2.33353	1.09383	0.643184	0.650562	0.568018	0.779744	1.54986	1.1605	1.49026	1.21035	1.15433	0.592851	1.03839	1.38697	1.03839
Pausing time [%]	50	13.4576	34.6154	27.9	13.9	9.8	21.5345	31.4692	7.69231	7.40741	46.4943	43.6184	24.6667	20	26.2673	24.5455	60.5618	44.103	31.8979	23.267	25	25
# vesicles	8	24	26	51	51	53	43	22	28	29	27	20	10	30	31	30	20	22	12	34	20

## Sheet: Figure 3 B-D
Description:	Cryosection of optic nerve (cross section)
Definition of categories:				Method:	recorded 10 MIAs per mouse (KOs and littermates)					Mice:	288-2847 WT		10 weeks old
1	myelinated axons				counting of MVBs using ImageJ (cell counter)						288-2849 WT
2	inner tongue (adaxonal)										288-2850 WT
3	myelin										288-2843 KO PLP
4	outer tongue (abaxonal)										288-2848 KO PLP
5	cell body										288-2851 KO PLP
											288-3446 KO CNP
											288-3447 KO CNP
											288-3448 KO CNP
WT 1
mouse 288-2847 WT
	MIA 1	MIA 2	MIA 3	MIA 4	MIA 5	MIA 6	MIA 7	MIA 8	MIA 9	MIA 10	average
category	counted	counted	counted	counted	counted	counted	counted	counted	counted	counted	counted		calculated per axon				WT summary (n=3)
1	78	45	65	49	82	53	68	64	73	83	66						mean	SD	SEM
2	1	0	0	2	1	0	1	1	2	0	0.8		0.0121212			inner tongue (adaxonal)	0.0122028	0.0016021	0.00092497
3	0	0	0	0	0	0	0	0	0	0	0		0			myelin	0.00137542	0.00116154	0.000670618
4	1	0	0	0	1	0	0	0	0	0	0.2		0.0030303			outer tongue (abaxonal)	0.00509132	0.00166275	0.00095999
5	1	0	0	0	0	0	0	0	1	0	0.2		0.0030303			cell body	0.00509132	0.00166275	0.00095999
																total	0.0237609	0.00392107	0.00226383
WT 2
mouse 288-2849 WT
	MIA 1	MIA 2	MIA 3	MIA 4	MIA 5	MIA 6	MIA 7	MIA 8	MIA 9	MIA 10	average
category	counted	counted	counted	counted	counted	counted	counted	counted	counted	counted	counted		calculated per axon
1	71	73	83	69	66	58	59	74	67	84	70.4
2	1	2	1	2	1	0	0	2	1	0	1		0.0142045
3	0	0	0	0	1	0	0	0	0	1	0.2		0.00284091
4	0	1	0	1	1	0	1	0	0	1	0.5		0.00710227
5	0	0	0	0	1	1	1	0	2	0	0.5		0.00710227
WT 3
mouse 288-2850 WT
	MIA 1	MIA 2	MIA 3	MIA 4	MIA 5	MIA 6	MIA 7	MIA 8	MIA 9	MIA 10	average
category	counted	counted	counted	counted	counted	counted	counted	counted	counted	counted	counted		calculated per axon
1	110	64	76	86	72	82	74	75	75	64	77.8
2	1	0	1	1	0	1	1	2	1	0	0.8		0.0102828
3	0	0	0	0	1	0	0	0	0	0	0.1		0.00128535
4	1	0	0	0	0	0	1	1	1	0	0.4		0.00514139
5	0	1	0	1	0	1	0	0	1	0	0.4		0.00514139
PLP ko 1
mouse 288-2843 KO
	MIA 1	MIA 2	MIA 3	MIA 4	MIA 5	MIA 6	MIA 7	MIA 8	MIA 9	MIA 10	average
category	counted	counted	counted	counted	counted	counted	counted	counted	counted	counted	counted		calculated per axon				PLPko summary (n=3)
1	68	66	71	77	68	65	70	45	56	64	65						mean	SD	SEM
2	1	1	0	0	0	0	0	1	0	1	0.4		0.00615385			inner tongue (adaxonal)	0.014241	0.00572165	0.0033034
3	3	1	0	0	0	0	1	0	0	0	0.5		0.00769231			myelin	0.0176703	0.00741758	0.00428254
4	5	4	3	4	3	4	1	0	2	0	2.6		0.04			outer tongue (abaxonal)	0.0200299	0.0141356	0.00816118
5	2	6	5	2	1	0	1	1	0	1	1.9		0.0292308			cell body	0.0371314	0.00648969	0.00374682
																total	0.0890725	0.00882471	0.00509495
PLP ko 2
mouse 288-2848 KO
	MIA 1	MIA 2	MIA 3	MIA 4	MIA 5	MIA 6	MIA 7	MIA 8	MIA 9	MIA 10	average
category	counted	counted	counted	counted	counted	counted	counted	counted	counted	counted	counted		calculated per axon
1	33	48	34	32	38	36	55	59	35	62	43.2
2	1	1	2	1	1	1	0	0	0	1	0.8		0.0185185
3	0	1	0	1	1	3	2	1	1	1	1.1		0.025463
4	1	0	0	1	0	0	0	1	1	0	0.4		0.00925926
5	4	1	4	1	1	3	0	0	0	2	1.6		0.037037
PLP ko 3
mouse 288-2851 KO
	MIA 1	MIA 2	MIA 3	MIA 4	MIA 5	MIA 6	MIA 7	MIA 8	MIA 9	MIA 10	average
category	counted	counted	counted	counted	counted	counted	counted	counted	counted	counted	counted		calculated per axon
1	54	57	50	56	70	57	55	64	42	49	55.4
2	1	1	0	1	2	0	2	1	1	1	1		0.0180505
3	1	0	4	1	2	1	0	1	0	1	1.1		0.0198556
4	0	0	0	0	1	2	0	1	2	0	0.6		0.0108303
5	1	7	3	3	3	2	0	1	5	0	2.5		0.0451264
CNP ko 1
mouse 288-3446 KO
	MIA 1	MIA 2	MIA 3	MIA 4	MIA 5	MIA 6	MIA 7	MIA 8	MIA 9	MIA 10	MIA 11	MIA 12	average
category	counted	counted	counted	counted	counted	counted	counted	counted	counted	counted	counted	counted	counted		calculated per axon			CNPko summary (n=3)
1	49	80	92	67	58	92	85	79	84	74	95	71	77.1667					mean	SD	SEM
2	1	0	0	1	1	0	1	2	0	2	0	0	0.666667		0.00863931		inner tongue (adaxonal)	0.00624332	0.00372572	0.00215105
3	0	0	2	0	0	0	0	0	1	0	0	0	0.25		0.00323974		myelin	0.00377897	0.00332757	0.00192117
4	0	0	0	0	1	0	0	0	1	0	0	0	0.166667		0.00215983		outer tongue (abaxonal)	0.00270318	0.000866023	0.000499998
5	1	0	1	1	1	0	0	1	1	1	0	0	0.583333		0.0075594		cell body	0.00951244	0.00193317	0.00111612
																	total	0.0222379	0.00261831	0.00151168
CNP ko 2
mouse 288-3447 KO
	MIA 1	MIA 2	MIA 3	MIA 4	MIA 5	MIA 6	MIA 7	MIA 8	MIA 9	MIA 10	MIA 11	MIA 12	average
category	counted	counted	counted	counted	counted	counted	counted	counted	counted	counted	counted	counted	counted		calculated per axon
1	84	66	67	67	83	97	95	89	113	79	61	87	82.3333
2	0	2	1	1	2	1	1	1	0	0	0	0	0.75		0.00910931
3	0	0	0	0	0	1	1	1	2	0	3	0	0.666667		0.00809717
4	0	1	0	0	0	1	0	0	0	0	0	0	0.166667		0.00202429
5	1	1	1	1	1	2	2	1	0	0	1	1	1		0.0121457
CNP ko 3
mouse 288-3447 KO
	MIA 1A	MIA 2A	MIA 3A	MIA 6A	MIA 8A1	MIA 9A	MIA 11A	MIA 12A	MIA 13A	MIA 17B	8B	4B	average
category	counted	counted	counted	counted	counted	counted	counted	counted	counted	counted	counted	counted	counted		calculated per axon
1	99	90	98	59	80	70	77	83	77	74	100	112	84.9167
2	0	0	1	0	0	0	0	0	0	0	0	0	0.0833333		0.000981354
3	0	0	0	0	0	0	0	0	0	0	0	0	0		0
4	0	0	0	0	2	0	1	0	0	1	0	0	0.333333		0.00392542
5	2	0	0	1	1	1	3	1	0	0	0	0	0.75		0.00883219

## Sheet: Figure 3 E
Fig 3E
NTA data
summary for figure	WT			CNPko			PLPko
particle size [nm]	Mean	SEM	n	Mean	SEM	n	Mean	SEM	n
30	0.168229	0.0659473	3	0.0653664	0.015619	3	0.169275	0.0848315	3
60	1.56823	0.24129	3	0.746895	0.100994	3	0.74081	0.175938	3
90	3.84595	0.257383	3	2.27272	0.232261	3	2.14052	0.242807	3
120	5.97523	0.418303	3	3.95279	0.697936	3	2.97549	0.230233	3
150	5.63391	0.461037	3	3.50363	0.818713	3	2.64726	0.336311	3
180	4.01946	0.411887	3	2.37018	0.607561	3	2.0349	0.274932	3
210	2.66218	0.233787	3	1.5257	0.381441	3	1.42918	0.252561	3
240	1.58074	0.148021	3	0.918821	0.296602	3	0.851922	0.180595	3
270	0.882875	0.119933	3	0.588691	0.220411	3	0.49387	0.0773707	3
300	0.520816	0.0676043	3	0.357787	0.143801	3	0.303513	0.0533962	3
330	0.302301	0.0426405	3	0.230655	0.0981076	3	0.182885	0.0355077	3
360	0.189712	0.0194586	3	0.137443	0.0601738	3	0.122318	0.0226362	3
390	0.115179	0.00717942	3	0.0842975	0.0336729	3	0.0728377	0.0104992	3
original data
WT															dilution considered (1:10 diluted in NTA)				dilution considered (1:10 diluted in NTA + 1:12 diluted for 100K from 12ml cell culture supernatant)					concentration calculated per cell
Particle Size (nm)	Concentration (E6 particles / ml)														Particle Size (nm)	Concentration (E6 particles / ml)			Particle Size (nm)	Calculated Concentration (E6 particles / ml Medium)				Concentration E6 particles/E6 cells
biological replicate	n1			n2			n3
technical replicate	n1_1	n1_2	mean	n2_1	n2_2	mean	n3_1	n3_2	mean							mean n1-3	SD			mean n1-3	SD	SEM		mean n1-3	SD	SEM
0	0	0	0	0	0	0	0	0	0						0	0	0		0	0	0	0		0	0	0
30	0.10572	0.0755	0.09061	0.13478	0.12378	0.12928	0.5245	0.29744	0.41097						30	2.10287	1.4278		30	0.175239	0.118983	0.0686951		0.168229	0.114224	0.0659473
60	1.39538	1.18082	1.2881	1.96346	2.09828	2.03087	2.59138	2.53238	2.56188						60	19.6028	5.22408		60	1.63357	0.43534	0.251344		1.56823	0.417927	0.24129
90	4.68004	4.28074	4.48039	5.49204	5.69178	5.59191	4.26174	4.4383	4.35002						90	48.0744	5.57252		90	4.0062	0.464376	0.268108		3.84595	0.445801	0.257383
120	7.40176	6.78314	7.09245	9.21756	8.21742	8.71749	6.36296	6.83136	6.59716						120	74.6903	9.05653		120	6.22419	0.754711	0.435733		5.97523	0.724522	0.418303
150	6.07854	5.58646	5.8325	8.31984	8.23444	8.27714	6.9182	7.11682	7.01751						150	70.4238	9.98175		150	5.86865	0.831813	0.480247		5.63391	0.79854	0.461037
180	3.74214	3.88448	3.81331	5.9323	5.93708	5.93469	5.21012	5.43984	5.32498						180	50.2433	8.91761		180	4.18694	0.743135	0.429049		4.01946	0.713409	0.411887
210	2.17162	3.05394	2.61278	3.62714	3.80462	3.71588	3.28618	4.02286	3.65452						210	33.2773	5.06164		210	2.77311	0.421803	0.243528		2.66218	0.404931	0.233787
240	1.34822	1.73566	1.54194	2.21426	1.94536	2.07981	2.02916	2.58292	2.30604						240	19.7593	3.20474		240	1.64661	0.267062	0.154188		1.58074	0.256379	0.148021
270	0.59766	0.89346	0.74556	1.30546	1.1184	1.21193	1.19138	1.5152	1.35329						270	11.0359	2.59662		270	0.919661	0.216385	0.12493		0.882875	0.20773	0.119933
300	0.30198	0.60096	0.45147	0.7216	0.6847	0.70315	0.6717	0.92518	0.79844						300	6.5102	1.46368		300	0.542517	0.121973	0.0704211		0.520816	0.117094	0.0676043
330	0.18698	0.34112	0.26405	0.3071	0.45172	0.37941	0.41498	0.56536	0.49017						330	3.77877	0.923195		330	0.314897	0.0769329	0.0444172		0.302301	0.0738556	0.0426405
360	0.14258	0.21294	0.17776	0.28242	0.2428	0.26261	0.188	0.3541	0.27105						360	2.3714	0.421291		360	0.197617	0.0351076	0.0202694		0.189712	0.0337033	0.0194586
390	0.13522	0.12108	0.12815	0.2087	0.1215	0.1651	0.12972	0.14762	0.13867						390	1.43973	0.155439		390	0.119978	0.0129533	0.00747857		0.115179	0.0124351	0.00717942
50-150	512.879	454.805	483.842	634.477	604.112	619.294	538.083	521.342	529.712						50-150	5442.83	562.499		50-150	453.569	46.8749	27.0632		435.426	44.9999	25.9807
cell number (x 10*6)			12.9			12.3			12.3	12.5	mean cell number
CNPko
Particle Size (nm)	Concentration (E6 particles / ml)														Particle Size (nm)	Concentration (E6 particles / ml)			Particle Size (nm)	Calculated Concentration (E6 particles / ml Medium)				Concentration E6 particles/E6 cells
biological replicate	n1			n2			n3
technical replicate	n1_1	n1_2	mean	n2_1	n2_2	mean	n3_1	n3_2	mean							mean n1-3	SD			mean n1-3	SD	SEM			SD	SEM
0	0	0	0	0	0	0	0	0	0						0	0	0		0	0	0	0		0	0	0
30	0.08358	0.06388	0.07373	0.10645	0.12868	0.117565	0.01734	0.06208	0.03971						30	0.770017	0.318683		30	0.0641681	0.0265569	0.0153326		0.0653664	0.0270528	0.015619
60	1.1283	1.14288	1.13559	0.572275	0.68968	0.630977	0.72476	1.02116	0.87296						60	8.79842	2.06065		60	0.733202	0.171721	0.0991429		0.746895	0.174928	0.100994
90	3.25618	3.34924	3.30271	2.0379	2.27414	2.15602	2.59952	2.54664	2.57308						90	26.7727	4.73896		90	2.23106	0.394913	0.228003		2.27272	0.402289	0.232261
120	5.87794	6.55564	6.21679	2.76035	2.78686	2.7736	4.99598	4.96152	4.97875						120	46.5638	14.2404		120	3.88032	1.1867	0.68514		3.95279	1.20886	0.697936
150	5.10098	5.91268	5.50683	1.76205	1.79132	1.77669	5.40318	4.79346	5.09832						150	41.2728	16.7047		150	3.4394	1.39206	0.803704		3.50363	1.41805	0.818713
180	3.52998	4.09446	3.81222	1.21677	0.87778	1.04728	3.67046	3.36298	3.51672						180	27.9207	12.3964		180	2.32673	1.03303	0.596422		2.37018	1.05233	0.607561
210	2.44718	2.31482	2.381	0.7877	0.60694	0.69732	2.44168	2.18534	2.31351						210	17.9728	7.78275		210	1.49773	0.648562	0.374448		1.5257	0.660675	0.381441
240	1.73384	1.62008	1.67696	0.276225	0.22772	0.251972	1.45434	1.18202	1.31818						240	10.8237	6.05173		240	0.901976	0.504311	0.291164		0.918821	0.513729	0.296602
270	1.11988	1.31858	1.21923	0.114925	0.12642	0.120673	0.81418	0.66688	0.74053						270	6.93478	4.49717		270	0.577898	0.374764	0.21637		0.588691	0.381763	0.220411
300	0.76196	0.805	0.78348	0.072975	0.05672	0.0648475	0.41328	0.4189	0.41609						300	4.21472	2.93405		300	0.351227	0.244504	0.141165		0.357787	0.249071	0.143801
330	0.56918	0.4643	0.51674	0.04045	0.01238	0.026415	0.26624	0.27772	0.27198						330	2.71712	2.00174		330	0.226426	0.166812	0.096309		0.230655	0.169927	0.0981076
360	0.46286	0.1797	0.32128	0.03975	0.00534	0.022545	0.1494	0.1344	0.1419						360	1.61908	1.22776		360	0.134924	0.102313	0.0590706		0.137443	0.104224	0.0601738
390	0.26474	0.11198	0.18836	0.040275	0.00198	0.0211275	0.11908	0.05776	0.08842						390	0.993025	0.687047		390	0.0827521	0.0572539	0.0330556		0.0842975	0.0583232	0.0336729
50-150	381.72	424.819	403.27	181.402	198.436	189.919	335.902	331.273	333.587						50-150	3089.25	888.285			257.438	74.0238	42.7377		262.246	75.4062	43.5358
cell number (x 10*6)			12			12.54			10.8	11.78	mean cell number
PLPko
Particle Size (nm)	Concentration (E6 particles / ml)														Particle Size (nm)	Concentration (E6 particles / ml)			Particle Size (nm)	Calculated Concentration (E6 particles / ml Medium)				Concentration E6 particles/E6 cells
biological replicate	n1			n2			n3			n4
technical replicate	n1_1	n1_2	mean	n2_1	n2_2	mean	n3_1	n3_2	mean	n4_1	n4_2	mean				mean n1-4	SD			mean n1-4	SD	SEM			SD	SEM
0	0	0	0	0	0	0	0	0	0	0	0	0			0	0	0		0	0	0	0		0	0	0
30	0.0456		0.0456	0.04922	0.12164	0.08543	0.84052	0.272	0.55626	0.066	0.12352	0.09476			30	1.95512	1.95961		30	0.162927	0.174245	0.0871226		0.169275	0.169663	0.0848315
60	0.44078		0.44078	0.55372	0.4397	0.49671	1.4836	1.554	1.5188	0.81162	1.12088	0.96625			60	8.55635	4.06418		60	0.713029	0.361554	0.180777		0.74081	0.351877	0.175938
90	2.0942		2.0942	2.14028	1.50088	1.82058	2.4814	2.6135	2.54745	2.62152	4.23244	3.42698			90	24.723	5.60883		90	2.06025	0.507711	0.253856		2.14052	0.485613	0.242807
120	2.74158		2.74158	3.63476	2.36004	2.9974	3.9078	3.7442	3.826	3.71248	4.65108	4.18178			120	34.3669	5.31838		120	2.86391	0.489982	0.244991		2.97549	0.460466	0.230233
150	1.9094		1.9094	2.52796	2.75494	2.64145	4.1708	3.90432	4.03756	4.08134	3.20252	3.64193			150	30.5759	7.7688		150	2.54799	0.696383	0.348191		2.64726	0.672623	0.336312
180	1.77068		1.77068	1.81042	1.55928	1.68485	3.37874	3.2446	3.31167	2.7995	2.4686	2.63405			180	23.5031	6.35093		180	1.95859	0.556454	0.278227		2.0349	0.549864	0.274932
210	1.16298		1.16298	1.13684	0.80868	0.97276	2.55468	2.3894	2.47204	2.30748	1.68256	1.99502			210	16.507	5.83416		210	1.37558	0.508714	0.254357		1.42918	0.505122	0.252561
240	0.77694		0.77694	0.4909	0.59632	0.54361	1.58664	1.70596	1.6463	1.16494	0.77312	0.96903			240	9.8397	4.17176		240	0.819975	0.3425	0.17125		0.851922	0.361191	0.180595
270	0.53356		0.53356	0.2658	0.45088	0.35834	0.6407	0.87682	0.75876	0.78864	0.4734	0.63102			270	5.7042	1.78726		270	0.47535	0.121821	0.0609107		0.49387	0.154741	0.0773707
300	0.48728		0.48728	0.14546	0.2525	0.19898	0.34962	0.4021	0.37586	0.4097	0.27052	0.34011			300	3.50558	1.23345		300	0.292131	0.0858153	0.0429076		0.303513	0.106792	0.0533962
330	0.21412		0.21412	0.096	0.1624	0.1292	0.32836	0.3354	0.33188	0.23752	0.10194	0.16973			330	2.11232	0.820229		330	0.176027	0.0632125	0.0316063		0.182885	0.0710155	0.0355077
360	0.10794		0.10794	0.11454	0.09308	0.10381	0.22048	0.25998	0.24023	0.12796	0.0983	0.11313			360	1.41278	0.522896		360	0.117731	0.047688	0.023844		0.122318	0.0452724	0.0226362
390	0.05764		0.05764	0.07442	0.06396	0.06919	0.12972	0.1265	0.12811	0.06914	0.094	0.08157			390	0.841275	0.242533		390	0.0701062	0.0223052	0.0111526		0.0728377	0.0209985	0.0104993
50-150	186.127		186.127	230.456	165.848	198.152	295.327	285.546	290.436	280.472	347.509	313.991				2471.77	503.78			205.98	46.5214	23.2607		214.006	43.6173	21.8086
cell number (x 10*6)			10.95			12			12.3			10.95	11.55	mean cell number
Medium control																			Medium control
Particle Size (nm)	Concentration (E6 particles / ml)																		Particle Size (nm)	Concentration (E5 particles / ml Medium)
0	0																		0	0
30	0.0208																		30	0.02496
60	0.02278																		60	0.027336
90	0.04418																		90	0.053016
120	0.0208																		120	0.02496
150	0.03598																		150	0.043176
180	0.02688																		180	0.032256
210	0.00698																		210	0.008376
240	8e-05																		240	9.6e-05
270	0																		270	0
300	0																		300	0
330	0																		330	0
360	0																		360	0
390	0																		390	0

## Sheet: Figure 3 G
Western Blot quantification
		experiment
genotype	marker protein	n1	n2	n3	n4	n5	mean [% WT]	SD	SEM
PLP ko	Flot-1	27.8	2	60.4887	47.8	12.15	30.0477	21.6972	9.7033
	Alix		0.8	65			32.9	32.1	18.5329
	Hsp70		7.6	18.3595	0	5.5	7.86487	6.66438	3.33219
	Tsg101		4.10477	24.5838	12	16.14	14.2071	7.38816	3.69408
	Sirt2	0	0	16.7	0	10.8	5.5	6.98971	3.12589
	CNP	0	0	26	94.3	6.8	25.42	35.7319	15.9798
	PLP	0	0	0	0	0	0	0	0
CNP ko	Flot-1	94.8	12.84	44.0337	86.2	24.9	52.5547	32.6537	14.6032
	Alix		33	34			33.5	0.5	0.25
	Hsp70		19	19.9486	32.8	27.75	24.8747	5.69772	2.84886
	Tsg101		96.6734	6.16413	72.2	88.9	65.9844	35.6512	17.8256
	Sirt2	96.7	42	28.6	62.86	81.7	62.372	24.9311	11.1495
	CNP	0	0	0	0	0	0	0	0
	PLP	157.6	85	41.2	109	56.5	89.86	41.1324	18.3949
WT	Flot-1	100	100	100	100	100
	Alix	100	100	100	100	100
	Hsp70	100	100	100	100	100
	Tsg101	100	100	100	100	100
	Sirt2	100	100	100	100	100
	CNP	100	100	100	100	100
	PLP	100	100	100	100	100

## Sheet: Figure 4 F
Western Blot quantification
		experiment
genotype	marker protein	n1	n2	n3	n4	mean [% WT]	SD	SEM
PLP ko	Flot-1	72.5976	48.1876	45.9733	161.409	82.0418	46.9983	23.4992
	Alix	34.3579	37.8879	24.6328	65.2379	40.5291	15.0688	7.5344
	Hsp70	44.603	22.4201	29.8247	71.1084	41.989	18.6124	9.30621
	Tsg101	74.1299	49.312	23.102	54.3599	50.226	18.2005	9.10024
	Sirt2	46.4685	4.47728	4.7193	188.584	61.0624	75.5831	37.7916
	CNP	107.668	21.4518	54.621	312.799	124.135	113.183	56.5914
	PLP	0	0	0	0	0	0	0
	ANX5	114.042	24.7081	46.4525	82.2002	66.8508	34.1128	17.0564
	IGSF8		20.9205	47.4536		34.187	13.2666	9.38088
CNP ko	Flot-1	37.5367	114.428	103.155	174.58	107.425	48.635	24.3175
	Alix	3.80854	3.93558	51.6242	55.9424	28.8277	25.0023	12.5012
	Hsp70	21.3756	85.4026	62.9373	138.291	77.0015	42.187	21.0935
	Tsg101	25.3112	149.009	147.162	178.861	125.086	58.9628	29.4814
	Sirt2	72.2772	90.3081	77.1363	152.723	98.1113	32.213	16.1065
	CNP	0	0	0	0	0	0	0
	PLP	108.03	66.4973	66.4973	146.765	96.9474	33.3879	16.694
	ANX5	171.918	80.4764	96.3494	25.5698	93.5785	52.3012	26.1506
	IGSF8		65.0591	68.6909		66.875	1.8159	1.28404
WT	Flot-1	100	100	100	100
	Alix	100	100	100	100
	Hsp70	100	100	100	100
	Tsg101	100	100	100	100
	Sirt2	100	100	100	100
	CNP	100	100	100	100
	PLP	100	100	100	100
	ANX5	100	100	100	100
	IGSF8	100	100	100	100

## Sheet: Figure 5 B
Western Blot quantification
GFP Western blot signals normalized to alpha-tubulin
	genotype
	WT	CNP ko	PLP ko
% GFP	100	48.9174	64.6966
% GFP	100	40.3211	61.6412
% GFP	100	87.8914
% GFP	100		68.837
% GFP	100		58.1555
% GFP	100	7.59308	8.85845
mean		46.1807	52.4377
SD		28.5946	22.0715
SEM		14.2973	9.87069

## Sheet: Figure 5 C-E
Figure 5C dose respomse curve, MTT assay
WT EVs	metabolic activity
dilutions of sEV-containing supernatants	n1	n2	n2	n4	n5	mean	SD	SEM
100 %	107.309	102.116	99.3268	103.607	98.5093	102.174	3.16119	1.41373
80 %	85.8139	93.7004	87.1604	92.931	89.7572	89.8726	3.09349	1.38345
60 %	89.7572	89.4205	84.4674	86.7757	89.4686	87.9779	2.06097	0.921696
40 %	73.9841	78.6006	80.428	82.592	80.2837	79.1777	2.88965	1.29229
20 %	83.9865	80.2356	76.629	80.8127	78.3602	80.0048	2.47631	1.10744
0 %	84.4193	77.2541	80.2837	72.4453	75.1383	77.9081	4.14683	1.85452
Figure 5D MTT assay, normalized to cell number
	metabolic activity
	n1	n2	n3	n4	n5	mean	SD	SEM
ND sham	42	55	51	44	47.993	47.9986	4.69042	2.09762
ND -WT OL EVs (100K)			66	62	84.4677	70.8226	9.78579	5.64983
ND +WT OL EVs (10K)	110	88	79	139	116.056	106.411	21.2522	9.50426
ND +CNPko OL EVs (10K)	71	74	55	91	71.1169	72.4234	11.4445	5.11814
ND +PLPko OL EVs (10K)	50	70	79	86	56.5445	68.3089	13.4443	6.01249
Figure 5E MTT assay, normalized to sEV particel number
	metabolic activity
	n1	n2	n3	n4	n5	n6	mean	SD	SEM
ND sham	71	67	79	52	50	42	60.1667	13.0309	5.31986
ND -WT OL EVs (100K)	71	40	30	44	51	53	48.1667	12.694	5.18232
ND +WT OL EVs (10K)	112	110	121	66	65	79	92.1667	22.8722	9.33755
ND +CNPko OL EVs (10K)	58	84	65	43	42	42	55.6667	15.4344	6.30109
ND +PLPko OL EVs (10K)	77	65	77				73	5.65685	3.26599

## Sheet: Figure 6 C-E
Figure 6
Control
	n1	n2	n3	n4	n5	n6	n7	n8	n9	n10	n11	n12	n13	n14	n15	n16	n17	n18	median
total movement anterograde [%]	43.1818	40.9091	54	40	34.2105	39.0244	26.6667	14.2857	31.8182	50	37.2093	28.5714	30	21.0526	20	29.6296	26.9231	38.4615	33.0144
total movement retrograde [%]	22.7273	40.9091	36	46	39.4737	41.4634	46.6667	60.7143	45.4545	32.5	37.2093	57.1429	35	47.3684	46.6667	48.1481	57.6923	38.4615	43.459
total movement static [%]	34.0909	18.1818	10	14	26.3158	19.5122	26.6667	25	22.7273	17.5	25.5814	14.2857	35	31.5789	33.3333	22.2222	15.3846	23.0769	22.9021
velocity anterograd [µm/sec]	0.928013	0.575251	0.683333	0.976667	0.629265	1.56626	0.228111	0.493183	0.4434	0.663913	0.866041	0.483346	0.500741	0.710283	0.161831	0.863501	0.656219	0.634269	0.645244
velocity retrograd [µm/sec]	0.62556	1.1998	0.683333	1.1	1.37155	1.50736	0.617784	0.858398	0.377286	1.69496	0.888518	0.843155	0.684785	0.713883	1.11946	0.772717	1.10426	1.44916	0.873458
Pausing time [%]	27.1231	21.9391	13.3	13.9	27.0468	13.6696	13.8663	22.2222	28.5399	22.4664	27.9122	15.2381	26.5301	23.5294	33.3333	22.2222	19.3628	23.0769	22.3443
# vesicles	44	22	51	51	38	41	30	28	44	40	43	28	20	19	15	27	26	26
ND (+100k SN)
	n1	n2	n3	n4	n5	n6	n7	n8	n9	n10	n11	n12	n13	n14	n15	n16	n17	n18	n19	median
total movement anterograde [%]	21.4286	16.6667	20	21.4286	23.0769	20	20.8333	22.7273	23.3333	45.4545	2.5641	12.9032	8.82353	0	6.89655	16.6667	13.3333	24	17.1	20
total movement retrograde [%]	28.5714	23.3333	30	7.14286	30.7692	26.6667	20.8333	27.2727	40	15.1515	7.69231	29.0323	8.82353	25.9259	31.0345	16.6667	13.3333	36	29.3	26.6667
total movement static [%]	50	60	50	71.4286	46.1538	53.3333	58.3333	50	36.6667	39.3939	89.7436	58.0645	82.3529	74.0741	62.069	66.6667	73.3333	40	53.7	58.0645
velocity anterograd [µm/sec]	2.13036	0.930941	0.385789	0.690356	1.18273	1.18273	2.24782	1.0581	1.72252	1.87802	0.991968	1.62589	0.838411	0	0.295683	3.15141	0.410162	0.711667	0.665	0.991968
velocity retrograd [µm/sec]	1.27712	0.928544	0.259891	0.572288	0.941098	0.941098	2.15435	1.8295	1.61889	0.836538	0.92838	0.963644	0.566655	0.858131	0.318448	2.40377	0.634605	0.783333	0.62	0.92838
Pausing time [%]	52.7311	64.9306	60.7053	73.8313	53.3333	53.3333	56.5217	54.8898	36.6667	41.4601	89.1892	58.0645	83.4286	74.0741	62.6786	69.2982	73.3333	15.9	28.3	58.0645
# vesicles	14	30	20	14	13	15	24	22	30	33	39	31	34	27	29	12	15	51	51
ND +WT Evs
	n1	n2	n3	n4	n5	n6	n7	n8	n9	n10	n11	n12	n13	n14	n15	n16	n17	n18	n19	n20	n21	median
total movement anterograde [%]	25	41.6667	30.7692	30	31.5	35.3	51.1628	40.9091	39.2857	39.2857	37.037	35	40	40	38.7097	36.6667	20	22.7273	33.3333	38.2353	42.1053	37.037
total movement retrograde [%]	12.5	37.5	34.6154	44	44.4	54.9	27.907	31.8182	46.4286	50	29.6296	30	40	40	35.4839	40	25	36.3636	33.3333	41.1765	36.8421	36.8421
total movement static [%]	62.5	20.8333	34.6154	26	24	10	20.9302	27.2727	14.2857	14.2857	33.3333	35	20	20	25.8065	23.3333	55	40.9091	33.3333	20.5882	21.0526	24
velocity anterograd [µm/sec]	0.471821	1.13666	0.819002	0.367167	0.965	1.025	0.916724	2.08376	1.68705	1.68705	1.05905	1.78204	2.47143	0.972485	1.26662	1.66851	0.392464	0.469107	1.25316	0.821904	0.913973	1.025
velocity retrograd [µm/sec]	0.152611	0.960315	2.22062	0.516667	0.735	0.978333	1.69989	2.33353	1.09383	0.643184	0.650562	0.568018	0.779744	1.54986	1.1605	1.49026	1.21035	1.15433	0.592851	1.03839	1.38697	1.03839
Pausing time [%]	50	13.4576	34.6154	27.9	13.9	9.8	21.5345	31.4692	7.69231	7.40741	46.4943	43.6184	24.6667	20	26.2673	24.5455	60.5618	44.103	31.8979	23.267	25	25
# vesicles	8	24	26	51	51	53	43	22	28	29	27	20	10	30	31	30	20	22	12	34	20
ND + CNPko Evs
	n1	n2	n3	n4	n5	n6	n7	n8	n9	n10	n11	n12	n13	n14	n15	n16	n17	n18	n19	n20	n21	median
total movement anterograde [%]	19.2308	36	16.6667	0	14.2857	35.4839	33.3333	25.641	46.1538	40.7407	29.7297	25	29.1667	17.8571	19.0476	14.2857	23.8095	22.8571	29.6	30.4	25.5	25.5
total movement retrograde [%]	34.6154	16	33.3333	16.6667	14.2857	35.4839	16.6667	38.4615	23.0769	37.037	32.4324	20	20.8333	25	28.5714	17.8571	14.2857	8.57143	38.9	32.6	25.5	25
total movement static [%]	46.1538	48	50	83.3333	71.4286	29.0323	50	35.8974	30.7692	22.2222	37.8378	55	50	57.1429	52.381	67.8571	61.9048	68.5714	31.5	37	48.9	50
velocity anterograd [µm/sec]	1.08152	2.12143	1.75756	0	0.130392	1.72151	0.998846	0.682402	1.31457	0.931694	0.873927	1.33195	1.26997	0.67315	1.11634	1.64972	1.47348	1.87615	0.301667	0.19	0.338333	1.08152
velocity retrograd [µm/sec]	1.9666	0.93481	0.965874	0.749698	0.43494	1.68662	1.51657	1.05546	1.97885	1.63905	1.42612	1.06223	1.59744	1.51093	1.40567	1.52947	1.88502	1.01028	0.548333	0.725	0.29	1.40567
Pausing time [%]	46.1538	49.8113	50.8333	83.3333	73.8095	29.375	49.4626	40.0452	30.7692	25.3381	39.6248	55	50	65.0339	52.381	70.5137	63.1579	71.4734	23.6	17.9	29.2	49.8113
# vesicles	26	25	24	12	14	31	24	39	13	25	37	20	24	28	21	28	21	35	53	46	47
ND + PLPko Evs
	n1	n2	n3	n4	n5	n6	n7	n8	n9	n10	n11	n12	n13	n14	n15	n16	n17	n18	n19	n20	n21	median
total movement anterograde [%]	28.5714	22.2222	16.6667	36.3636	18.75	25	24.1379	37.8378	28.5714	35.4167	15.3846	19.0476	20.8333	33.3333	50	44	20	47.619	20.7	19.6	25	25
total movement retrograde [%]	14.2857	25.9259	20.8333	4.54545	43.75	29.1667	27.5862	8.10811	25	14.5833	19.2308	4.7619	22.9167	18.1818	18.4211	12	25	23.8095	34.5	32.6	30.5	22.9167
total movement static [%]	57.1429	51.8519	62.5	59.0909	50	45.8333	48.2759	54.0541	46.4286	50	65.3846	76.1905	56.25	48.4848	31.5789	44	55	28.5714	44.8	47.8	44.4	50
velocity anterograd [µm/sec]	0.466631	0.7837	0.185885	0.264956	0.756542	1.71496	1.59816	0.488085	0.352637	0.36114	0.139161	0.0985077	0.9087	0.565478	0.557775	1.10293	0.92944	0.43289	0.0518333	0.368333	0.361667	0.466631
velocity retrograd [µm/sec]	2.12383	0.928544	0.542433	0.737617	1.17375	1.97877	0.657209	3.28779	0.47207	0.842234	0.221107	0.0240964	0.840384	1.42777	0.615107	0.220425	0.378179	0.71966	0.286667	0.193333	0.7	0.7
Pausing time [%]	55.7692	63.034	65.3051	67.2108	44.4444	45.8333	52.0936	58.7893	57.2872	47.9167	74.4698	76.1905	61.4421	53.7941	35.108	50.4571	58.5588	31.3612	32.3	26.6	18.1	53.7941
# vesicles	14	27	24	22	18	24	29	37	28	48	26	21	48	33	38	25	20	21	37	37	37
ND + Astroko Evs
	n1	n2	n3	n4	n5	n6	n7	n8	n9	median
total movement anterograde [%]	24.1379	18.9189	25.8065	16.6667	23.0769	20.8333	25.8065	23.913	15.7895	23.0769
total movement retrograde [%]	20.6897	35.1351	29.0323	33.3333	30.7692	16.6667	25.8065	36.9565	47.3684	30.7692
total movement static [%]	55.1724	45.9459	45.1613	50	46.1538	62.5	48.3871	39.1304	36.8421	46.1538
velocity anterograd [µm/sec]	0.400089	0.591413	0.559355	1.06049	0.591436	0.933237	0.574648	0.32665	1.37315	0.591413
velocity retrograd [µm/sec]	0.39696	0.822507	1.0918	0.350915	1.005	0.814841	0.928957	0.481496	0.840007	0.822507
Pausing time [%]	56.6502	48.9345	46.3134	57.9279	46.1538	62.5	48.3871	25.2469	19.9485	48.3871
# vesicles	29	37	31	24	13	24	31	46	38

## Sheet: Figure S1
Supplementary Figure 1
Control
	n1	n2	n3	n4	n5	n6	n7	n8	n9	n10	n11	n12	median
total movement anterograde [%]	32	39	17	42	43.1	44	55	30.8	30	50	50	48.9	42.55
total movement retrograde [%]	44	41	60	33	25.5	30	27.5	38.5	32.5	28.1	28	25.6	31.25
total movement static [%]	24	20	23	24	31.3	26	17.5	30.8	37.5	21.9	22	25.6	24
velocity anterograd [µm/sec]	0.698333	0.245	0.186667	0.48	0.383333	0.81	0.676667	0.94	1.26167	0.506667	0.586667	1.12167	0.631667
velocity retrograd [µm/sec]	0.478333	0.33	0.566667	0.52	0.583333	0.521667	0.878333	0.608333	0.888333	0.79	0.736667	1.465	0.595833
Pausing time [%]	14	20	18	22.4	31.6	23.1	18.9	23	28.1	21	16.4	11.9	20.5
OL Evs
	n1	n2	n3	n4	n5	n6	n7	n8	n9	n10	n11	n12	median
total movement anterograde [%]	36	36	39	50	52	36	44	36	44	43	40	46.5	41.5
total movement retrograde [%]	46	47	31	26	36	44	36	50	40	16.7	40	34.9	38
total movement static [%]	18	21	31	24	12	20	20	14	16	40	20	18.6	20
velocity anterograd [µm/sec]	0.141667	0.261667	0.633333	0.513333	0.666667	0.923333	1.21333	1.08	0.863333	0.698333	1.22	0.745	0.721667
velocity retrograd [µm/sec]	0.235	0.331667	0.651667	0.675	0.968333	0.698333	1.24333	0.77	0.735	0.328333	0.64	0.391667	0.663333
Pausing time [%]	12.8	8	7	5	10.6	22.8	9.1	12.3	2.5	14.7	22.2	10.1	10.35

## Sheet: Figure S2
Supplementary Figure 2
H2O2
	n1	n2	n3	n4	n5	n6	n7	n8	n9	n10	n11	n12	n13	median
total movement anterograde [%]	20	31	28	30	28	36.8	26.2	30	25	22	15.7	16	34	28
total movement retrograde [%]	32	29	18	27	16	24.6	38.1	40	35	32	37.3	34	32	32
total movement static [%]	48	40	54	42	56	38.6	35.8	30	40	46	47.1	50	34	42
velocity anterograd [µm/sec]	0.161667	0.211667	0.228333	0.316667	0.546667	0.958333	0.278333	0.161667	0.228333	0.316667	0.546667	0.958333	0.278333	0.278333
velocity retrograd [µm/sec]	0.393333	0.29	0.306667	0.49	0.2	0.753333	0.716667	0.393333	0.306667	0.49	0.2	0.753333	0.716667	0.393333
Pausing time [%]	26	27	28	30.4	42.9	18	28.2	15	23.1	18.5	28.9	46.3	16.1	27
H2O2+pOL EVs
	n1	n2	n3	n4	n5	n6	n7	n8	n9	n10	n11	n12	n13	median
total movement anterograde [%]	39	38	19	38.5	47.5	53.6	52.5	46	42.8	57.1	45.1	44	50	45.1
total movement retrograde [%]	22	17	20	32.7	27.1	30.6	30	32	21.4	23.8	29.4	48	42	29.4
total movement static [%]	39	45	23	28.8	25.4	16	17.5	22	35.7	19	25.5	8	8	23
velocity anterograd [µm/sec]	0.365	0.371667	0.375	0.271667	0.393333	0.2	0.536667	0.365	0.371667	0.125	0.375	0.271667	0.393333	0.371667
velocity retrograd [µm/sec]	0.1	0.16	0.535	0.285	0.563333	0.253333	0.493333	0.1	0.16	0.16	0.535	0.285	0.563333	0.285
Pausing time [%]	23	11.6	12.4	16.1	9.2	29	5.3	15.2	32	21.7	28.3	7.1	4.7	15.2
H2O2+HEK EVs
	n1	n2	n3	n4	n5	n6	n7	median
total movement anterograde [%]	26	38	44	34	22	26	34	34
total movement retrograde [%]	28	28	24	26	34	34	38	28
total movement static [%]	46	34	32	40	40	40	28	40
velocity anterograd [µm/sec]	0.295	0.221667	0.16	0.346667	0.288333	0.138333	0.101667	0.221667
velocity retrograd [µm/sec]	0.373333	0.325	0.141667	0.0483333	0.251667	0.171667	0.17	0.171667
Pausing time [%]	53.2	56.4	59.2	50	71.1	64.7	36.4	56.4

[truncated: 1 more sheets: Figure S3 C-D]
