# Supplementary material for: Oligodendrocytes support axonal transport and maintenance via exosome secretion
Source: PLoS Biol. 2020 Dec 22;18(12):e3000621. doi: 10.1371/journal.pbio.3000621 (PMC7787684; doi:10.1371/journal.pbio.3000621)
Supplement: S2 Data — (XLSX) [file pbio.3000621.s002.xlsx]

## Sheet: Table Legend 
Supplementary Table 1: Differential proteomics of sEVs/exosomes derived from wild-type and mutant oligodendrocytes.
Proteins detected by LC-MS in density-gradient purified sEVs isolated from wild-type, CNP-/- and PLP-/- oligodendrocytes. Tryptic peptides derived from density-gradient purified sEVs isolated from wild-type, CNP-/- and PLP-/- oligodendrocytes were analyzed by label-free quantitative proteomics using 90 min gradients. Proteins (FDR <1%; 2 peptides/protein) and peptides (FDR < 1%; ≥6 amino acids) w…
Column descriptions
A	description	Protein description as parsed from source database
B	IEP	Calculated isoelectric point
C	mw	Calculated molecular weight (Da)
D	max score	Maximum identification score provided by PLGS database searching
E	accession	Database accession number (as parsed from source database)
F	reported peptides	Number of peptides after ISOQuant processing
G	sequence coverage	Sequence Coverage of the protein
H	entry	Protein entry as parsed from source database
I	Sparklines	Sparklines displaying the abundance of proteins for each replicate measurement
J-X	WT1-5, CNCE1-5, KPLP1-5	Relative amount, ppm (for each replicate measurement)

## Sheet: All detected
description	IEP	mw	max score	accession	reported peptides	sequence coverage	entry	sparkline	WT 1	WT 2	WT 3	WT 4	WT 5	CNCE 1	CNCE 2	CNCE 3	CNCE 4	CNCE 5	KPLP 1	KPLP 2	KPLP 3	KPLP 4	KPLP 5	AVERAGE WT	AVERAGE CNCE	AVERAGE KPLP
Aconitate hydratase, mitochondrial OS=Mus musculus GN=Aco2 PE=1 SV=1	7.83	86205	848.598	Q99KI0	12	24.36	ACON_MOUSE							4809.44	4753.68	4706.22	3327.53	3534.21	1820.94	2401.08	1576.28	1343.29	1914.3	0	4226.22	1811.18
Voltage-dependent anion-selective channel protein 1 OS=Mus musculus GN=Vdac1 PE=1 SV=3	8.67	32522.6	4366.47	Q60932	10	67.23	VDAC1_MOUSE							3056.58	3072.17	2999.44	2511.19	2272.66	1320.91	1152.89	1207.15	1260.26	900.756	0	2782.41	1168.39
ADP/ATP translocase 1 OS=Mus musculus GN=Slc25a4 PE=1 SV=4	10.02	33132.4	9361.33	P48962	15	49.33	ADT1_MOUSE							2800.13	2780.15	2578.53	2519.11	2568.56	783.056	821.269	701.695	763.315	722.353	0	2649.3	758.338
Peroxisomal multifunctional enzyme type 2 OS=Mus musculus GN=Hsd17b4 PE=1 SV=3	8.69	79995.2	783.382	P51660	6	11.29	DHB4_MOUSE							2156.09	2244.37	2049.76	2159.58	2369.32	819.399	908.717	886.011	823.045	682.488	0	2195.82	823.932
Voltage-dependent anion-selective channel protein 2 OS=Mus musculus GN=Vdac2 PE=1 SV=2	7.37	32360.2	2334.06	Q60930	8	44.75	VDAC2_MOUSE							2115.69	2280.65	2293.7	2265.4	1873.73	882.184	792.05	865.719	952.161	878.036	0	2165.84	874.03
Acetyl-CoA acetyltransferase, mitochondrial OS=Mus musculus GN=Acat1 PE=1 SV=1	8.65	45158.4	1849.49	Q8QZT1	4	17.69	THIL_MOUSE							1967.22	1983.16	2039.55	1950.14	2009.85	1000.85	891.9	977.71	1029.99	1000.02	0	1989.98	980.096
Voltage-dependent anion-selective channel protein 3 OS=Mus musculus GN=Vdac3 PE=1 SV=1	9	31094.9	1420.38	Q60931	5	33.22	VDAC3_MOUSE							1376.77	1422.7	1401.64	2574.02	2362.29	583.301	543.517	560.503	621.492	578.377	0	1827.48	577.438
Dolichyl-diphosphooligosaccharide--protein glycosyltransferase subunit 1 OS=Mus musculus GN=Rpn1 PE=2 SV=1	6	68699.5	357.31	Q91YQ5	5	11.18	RPN1_MOUSE							1708.49	1803.98	1864.68	1710.31	1711.32	923.968	634.012	635.742	905.671	795.248	0	1759.76	778.928
Keratin-like protein KRT222 OS=Homo sapiens GN=KRT222 PE=2 SV=1	5.53	34328.9	976.323	Q8N1A0	3	10.85	KT222_HUMAN							1504.01	1492.12	1420.69	1551.62	1341.03	974.221	949.907	920.123	934.374	819.69	0	1461.89	919.663
ATP synthase subunit b, mitochondrial OS=Mus musculus GN=Atp5f1 PE=1 SV=1	9.39	29062.9	710.25	Q9CQQ7	2	9.77	AT5F1_MOUSE							1256.4	1256.96	1320.41	1258.85	2112.26	320.652	382.047	348.531	487.631		0	1440.97	384.715
Heterogeneous nuclear ribonucleoprotein H OS=Mus musculus GN=Hnrnph1 PE=1 SV=3	5.85	49484.7	449.096	O35737	3	10.47	HNRH1_MOUSE							1409.81	1398.75	1300.44	1779.12	1312.08	862.588	876.403	859.672	807.338	863.898	0	1440.04	853.98
Guanine nucleotide-binding protein G(t) subunit alpha-2 OS=Mus musculus GN=Gnat2 PE=2 SV=2	5.04	40688.1	1921.26	P50149	4	9.89	GNAT2_MOUSE							1384.7	1295.87	1301.87	1338.15	1530.46	276.112	246.394	277.946	283.257	422.673	0	1370.21	301.277
Keratin, type II cytoskeletal 1b OS=Homo sapiens GN=KRT77 PE=1 SV=3	5.63	62186.6	2994.53	Q7Z794	9	19.38	K2C1B_HUMAN							1233.95	1203.01	1201.93	1008.41	1132.33	594.137	299.95	516.316	719.681	550.39	0	1155.93	536.095
Keratin, type I cytoskeletal 17 OS=Homo sapiens GN=KRT17 PE=1 SV=2	4.78	48390.9	2460.16	Q04695	15	43.52	K1C17_HUMAN							963.303	1094.7	1075.56	907.314	1301.36	641.237	881.189	753.407	753.93	676.207	0	1068.45	741.194
Tubulin alpha-8 chain OS=Mus musculus GN=Tuba8 PE=1 SV=1	4.8	50735.9	9461.07	Q9JJZ2	13	41.43	TBA8_MOUSE							999.756	998.071	998.023	869.596	928.802	1275.97	1329.27	1299.35	1264.47	1265.62	0	958.849	1286.94
Cathepsin D OS=Mus musculus GN=Ctsd PE=1 SV=1	6.77	45410.1	604.867	P18242	4	13.66	CATD_MOUSE							957.685	657.116	1013.31	855.226	1034.25	618.619	755.514	738.676	636.296	885.111	0	903.519	726.843
ADP-ribosylation factor 4 OS=Mus musculus GN=Arf4 PE=2 SV=2	7.04	20510.7	11723.6	P61750	8	81.11	ARF4_MOUSE							895.217	907.924	898.715	870.14	880.827	802.412	754.28	785.503	724.646	744.948	0	890.564	762.358
Alpha-actinin-4 OS=Mus musculus GN=Actn4 PE=1 SV=1	5.09	105434	379.242	P57780	2	2.74	ACTN4_MOUSE							767.766	838.43	824.471	634.769	1276.13	1319.72	1192.09	1195.15	1305.7	1797.71	0	868.313	1362.07
Cytochrome c oxidase subunit 4 isoform 1, mitochondrial OS=Mus musculus GN=Cox4i1 PE=1 SV=2	9.59	19587.5	2471.04	P19783	3	37.87	COX41_MOUSE							850.924	837.775	794.963	850.674	896.878	243.707	231.717	251.81	260.045	257.809	0	846.243	249.018
Cytochrome c oxidase subunit 2 OS=Mus musculus GN=Mtco2 PE=1 SV=1	4.41	26147.6	1156.33	P00405	2	7.49	COX2_MOUSE							777.727	813.925	791.887	768.424	897.855	383.363	440.782	452.308	375.845	413.89	0	809.964	413.238
Enolase 2 OS=Saccharomyces cerevisiae GN=ENO2 PE=1 SV=2	5.59	46971.3	16280.5	P00925	16	50.11	ENO2_YEAST							691.153	772.33	846.868	789.112	831.511	863.795	949.044	901.147	923.625	869.406	0	786.195	901.403
Heat shock 70 kDa protein 1A OS=Mus musculus GN=Hspa1a PE=1 SV=2	5.38	70364.4	2137.97	Q61696	12	46.65	HS71A_MOUSE							782.791	784.778	793.555	740.538	759.787	1006.91	1180.53	966.192	1124.47	875.528	0	772.29	1030.73
Keratin, type I cytoskeletal 27 OS=Mus musculus GN=Krt27 PE=1 SV=1	4.79	49675.2	1335.25	Q9Z320	3	22.54	K1C27_MOUSE							726.675	856.253	589.478	848.581	785.353	434.068	369.812	474.91	413.733	428.177	0	761.268	424.14
60S ribosomal protein L6 OS=Mus musculus GN=Rpl6 PE=1 SV=3	11.13	33566.7	378.552	P47911	4	17.23	RL6_MOUSE							763.552	693.547	723.756	644.355	674.368	547.689	475.741	561.549	470.596	531.58	0	699.916	517.431
Histone H1.2 OS=Mus musculus GN=Hist1h1c PE=1 SV=2	11.49	21266.7	1121.62	P15864	3	28.77	H12_MOUSE							657.317	660.239	687.07	609.967	702.304	414.743	403.013	425.323	285.249	302.069	0	663.38	366.079
40S ribosomal protein S2 OS=Mus musculus GN=Rps2 PE=1 SV=3	10.65	31516.5	957.938	P25444	5	22.18	RS2_MOUSE							696.103	615.464	644.719	628.976	677.426	625.9	645.608	671.01	701.342	623.573	0	652.538	653.487
ATP synthase subunit d, mitochondrial OS=Mus musculus GN=Atp5h PE=1 SV=3	5.37	18806.5	1017.47	Q9DCX2	3	30.43	ATP5H_MOUSE							681.43	676.048	778.004	319.264	671.287	368.373	437.824	306.2	262.457	262.09	0	625.207	327.389
Prohibitin OS=Mus musculus GN=Phb PE=1 SV=1	5.43	29877.1	682.902	P67778	3	18.75	PHB_MOUSE							540.647	564.764	540.179	577.841	749.736						0	594.634	0
Beta-actin-like protein 2 OS=Mus musculus GN=Actbl2 PE=1 SV=1	5.15	42346.5	13627.1	Q8BFZ3	14	49.73	ACTBL_MOUSE							570.094	568.358	609.023	570.213	632.394	854.975	980.641	864.794	882.846	863.2	0	590.016	889.291
Phosphate carrier protein, mitochondrial OS=Mus musculus GN=Slc25a3 PE=1 SV=1	9.49	40088.6	789.534	Q8VEM8	3	13.45	MPCP_MOUSE							472.679	483.802	580.99	672.668	485.133						0	539.054	0
ATP synthase subunit O, mitochondrial OS=Mus musculus GN=Atp5o PE=1 SV=1	10.41	23420.6	790.662	Q9DB20	3	15.02	ATPO_MOUSE							515.2	518.337	498.08	532.892	562.499	215.637	217.742		230.905	218.832	0	525.402	220.779
Eukaryotic initiation factor 4A-II OS=Mus musculus GN=Eif4a2 PE=2 SV=2	5.16	46630.5	1800.75	P10630	8	25.06	IF4A2_MOUSE							500.921	513.651	505.835	476.378	492.015						0	497.76	0
Keratin, type I cytoskeletal 26 OS=Homo sapiens GN=KRT26 PE=1 SV=2	4.67	52652.1	1360.29	Q7Z3Y9	2	9.83	K1C26_HUMAN							476.349	534.839	391.192	480.777	487.809	398.583	555.627	488.366	562.25	456.798	0	474.193	492.325
Keratin, type I cytoskeletal 16 OS=Mus musculus GN=Krt16 PE=1 SV=3	4.93	52005.7	2274.39	Q9Z2K1	7	48.19	K1C16_MOUSE							425.252	448.847	474.371	493.097	516.14	819.988	795.371	787.521	904.55	824.332	0	471.542	826.353
Cytochrome b-c1 complex subunit Rieske, mitochondrial OS=Mus musculus GN=Uqcrfs1 PE=1 SV=1	8.91	29652.8	403.531	Q9CR68	2	14.6	UCRI_MOUSE							395.742	399.303	505.67	273.818	586.815						0	432.27	0
Heterogeneous nuclear ribonucleoprotein A3 OS=Mus musculus GN=Hnrnpa3 PE=1 SV=1	9.22	39880.2	430.973	Q8BG05	2	5.28	ROA3_MOUSE							406.577	418.381	414.871	406.362	424.728				324.043	129.18	0	414.184	226.611
Adenosylhomocysteinase OS=Mus musculus GN=Ahcy PE=1 SV=3	6.07	48201.5	588.992	P50247	2	6.02	SAHH_MOUSE								435.222	289.699	433.404	453.97	548.662	557.421	543.707	528.629	564.148	0	403.074	548.513
Potassium-transporting ATPase alpha chain 1 OS=Mus musculus GN=Atp4a PE=1 SV=3	5.51	115727	301.998	Q64436	5	7.94	ATP4A_MOUSE							392.929	365.625	332.659	381.5	537.789	762.193	635.54	755.813	647.506	379.629	0	402.1	636.136
Keratin, type II cytoskeletal 6B OS=Mus musculus GN=Krt6b PE=1 SV=3	8.4	60664.5	4959.01	Q9Z331	15	31.67	K2C6B_MOUSE		5.78	5.27995	75.6615	74.6859	65.2789	2134.36	2362.12	2155.61	2436.42	2252.42	858.447	872.992	858.651	882.319	898.385	45.3373	2268.18	874.159
Tubulin beta-1 chain OS=Mus musculus GN=Tubb1 PE=1 SV=1	4.78	51125.4	1644.74	A2AQ07	5	20.84	TBB1_MOUSE							436.5	403.273	372.209	208.666	546.227	267.732	503.032	586.276	606.889	582.353	0	393.375	509.256
Tubulin beta-6 chain OS=Mus musculus GN=Tubb6 PE=1 SV=1	4.59	50546.7	5295.94	Q922F4	12	37.14	TBB6_MOUSE							395.525	395.148	354.575	352.498	442.379						0	388.025	0
Glutathione S-transferase Mu 2 OS=Mus musculus GN=Gstm2 PE=1 SV=2	7.44	25887.9	1048.17	P15626	5	28.44	GSTM2_MOUSE							277.702	338.624	621.274	357.513	344.475	287.466	323.305	306.45	319.261	288.548	0	387.918	305.006
60S ribosomal protein L27a OS=Mus musculus GN=Rpl27a PE=2 SV=5	11.53	16719.5	934.59	P14115	2	15.54	RL27A_MOUSE							298.896	442.644	388.698	379.727	426.496	436.226	378.525	389.224	453.684	365.711	0	387.292	404.674
ADP-ribosylation factor-like protein 8A OS=Mus musculus GN=Arl8a PE=2 SV=1	7.83	21618	1419.45	Q8VEH3	3	22.58	ARL8A_MOUSE							390.566	423.286	288.697	353.879	395.429	251.781	267.95	226.843	255.499	403.652	0	370.371	281.145
Guanine nucleotide-binding protein G(k) subunit alpha OS=Mus musculus GN=Gnai3 PE=1 SV=3	5.36	41108.5	1921.26	Q9DC51	5	17.8	GNAI3_MOUSE							354.013	435.082	363.546	142.609	471.644	429.394	190.572	212.138	239.263	500.347	0	353.379	314.343
ADP-ribosylation factor 5 OS=Mus musculus GN=Arf5 PE=2 SV=2	6.36	20643.8	11362.5	P84084	8	58.33	ARF5_MOUSE							332.096	347.165	357.446	335.7	335.74	328.789	319.332	310.336	287.789	298.462	0	341.629	308.942
40S ribosomal protein S7 OS=Mus musculus GN=Rps7 PE=2 SV=1	10.58	22126.9	1440.92	P62082	4	29.38	RS7_MOUSE							274.668	284.77	271.623	278.84	342.723	272.952	307.844	310.918	289.81	265.312	0	290.525	289.367
Nucleoside diphosphate kinase B OS=Mus musculus GN=Nme2 PE=1 SV=1	7.37	17477.2	3831.52	Q01768	5	50	NDKB_MOUSE							254.366	260.985	285.841	270.905	223.978	294.004	357.742	293.319	333.451	284.088	0	259.215	312.521
Beta-enolase OS=Mus musculus GN=Eno3 PE=1 SV=3	6.81	47367.1	4502.69	P21550	7	29.03	ENOB_MOUSE							181.695	177.589	173.989	268.48	173.367						0	195.024	0
Glutathione S-transferase Mu 6 OS=Mus musculus GN=Gstm6 PE=2 SV=3	6.12	25776.5	1356.26	O35660	3	17.89	GSTM6_MOUSE							190.945	189.93	145.222	195.795	206.895						0	185.757	0
Keratin, type II cytoskeletal 6A OS=Homo sapiens GN=KRT6A PE=1 SV=3	8.05	60330.2	8632.59	P02538	26	54.26	K2C6A_HUMAN		15.8514	15.2125	84.3569	84.8748	72.4779	1188.95	1168.62	1122.23	1103.78	1231.6	1378.32	1618.65	1854.02	1798.1	1569.7	54.5547	1163.04	1643.76
Keratin, type II cytoskeletal 3 OS=Homo sapiens GN=KRT3 PE=1 SV=3	6.07	64588.2	3585.58	P12035	15	26.11	K2C3_HUMAN		6.15384	8.43217	80.5551	79.5164	69.7905	985.665	954.142	1093.56	976.235	1087.28	704.022	685.916	739.086	588.438	604.649	48.8896	1019.38	664.422
Ras-related protein Rab-8B OS=Mus musculus GN=Rab8b PE=1 SV=1	9.43	23774.2	2646.51	P61028	2	10.14	RAB8B_MOUSE							42.0677	44.1938	161.162	145.259	164.454	59.0891	165.719	61.7775	154.345	124.035	0	111.427	112.993
ATP synthase subunit beta, mitochondrial OS=Mus musculus GN=Atp5b PE=1 SV=2	5.03	56300.6	12109.4	P56480	21	71.46	ATPB_MOUSE		1185.47	1191.51	1279.09	870.563	848.518	9389.87	9523.02	9544.18	9753.19	9079.47	5002.57	4685.51	4577.47	4693.06	4787.64	1075.03	9457.95	4749.25
Ras-related protein Rab-8A OS=Mus musculus GN=Rab8a PE=1 SV=2	9.43	23839.3	2646.51	P55258	2	10.14	RAB8A_MOUSE							44.1126	46.3421	71.6515	135.973	76.7867	130.418	132.55	54.2642	64.7913	40.2601	0	74.9731	84.4567
ATP synthase subunit alpha, mitochondrial OS=Mus musculus GN=Atp5a1 PE=1 SV=1	9.52	59866.8	8580.78	Q03265	24	58.05	ATPA_MOUSE		1163.47	1214.51	1162.88	1334.52	861.568	9743.95	9686.38	9633.26	9978.22	9286.65	2560.8	2497.05	2459.62	2675.58	2588.41	1147.39	9665.69	2556.29
Keratin, type II cytoskeletal 2 oral OS=Homo sapiens GN=KRT76 PE=1 SV=2	8.1	66411.1	4170.51	Q01546	13	23.51	K22O_HUMAN		4.74564	6.50262	81.4277	80.4336	69.9007	428.532	416.597	415.109	494.167	430.181						48.6021	436.917	0
Keratin, type I cytoskeletal 14 OS=Homo sapiens GN=KRT14 PE=1 SV=4	4.9	51903.7	6064.88	P02533	18	55.51	K1C14_HUMAN		469.689	361.804	330.141	305.461	723.328	3221.72	3333.99	3185.89	3138.29	3041.51	1132.27	1080.95	1136.78	1074.82	1016.12	438.084	3184.28	1088.19
Stress-70 protein, mitochondrial OS=Mus musculus GN=Hspa9 PE=1 SV=3	5.7	73746.5	887.476	P38647	13	26.51	GRP75_MOUSE		500.968	493.299	879.678	979.688	965.676	5046.59	5638.03	4978.93	5459.66	5155.07	1546.12	1661.3	1646.56	1587.55	1793.73	763.862	5255.66	1647.05
Histone H2A.V OS=Mus musculus GN=H2afv PE=1 SV=3	11.04	13508.7	6545.7	Q3THW5	5	53.91	H2AV_MOUSE		67.6323	78.2718	94.0496	68.2778	122.067	570.52	559.907	597.77	556.168	525.776	436.734	375.049	456.532	462.719	435.128	86.0598	562.028	433.232
60 kDa heat shock protein, mitochondrial OS=Mus musculus GN=Hspd1 PE=1 SV=1	5.8	61126.7	2030.33	P63038	22	59.51	CH60_MOUSE						669.233	3943.39	3913.59	4349.9	3618.17	4060.49	1276.32	1380.26	1265.3	1456.87	1289.33	669.233	3977.11	1333.61
Keratin, type II cytoskeletal 74 OS=Mus musculus GN=Krt74 PE=2 SV=1	5.38	55374	3005.28	Q6IFZ9	10	28.48	K2C74_MOUSE		568.082	627.84	635.662	523.242	774.113	3762.85	3689.79	3535.42	3581.25	3584.75	989.511	1024.65	1011.03	995.506	980.635	625.788	3630.81	1000.27
Histone H2A type 2-B OS=Mus musculus GN=Hist2h2ab PE=1 SV=3	11.31	14013.4	56203.2	Q64522	6	53.08	H2A2B_MOUSE		966.722	944.346	891.416	871.926	961.608	4178.72	4284.17	4137.35	4192.9	4154.17	3385.82	3484.2	3427.82	3444.69	3552.24	927.204	4189.46	3458.95
Keratin, type II cytoskeletal 4 OS=Homo sapiens GN=KRT4 PE=1 SV=4	6.22	57684.5	2532.97	P19013	14	42.13	K2C4_HUMAN		253.72	308.081	224.329	235.751	135.296	1041.86	1084.02	1040.08	1055.75	1074.75	805.511	990.797	873.841	652.033	796.61	231.435	1059.29	823.758
Sulfated glycoprotein 1 OS=Mus musculus GN=Psap PE=1 SV=2	4.89	63304.1	1322.97	Q61207	7	18.31	SAP_MOUSE						641.539	2676.06	2544.06	2848.08	2677.43	2888.82	1872.99	2057.81	2229.88	2125.72	2224.32	641.539	2726.89	2102.14
Tubulin alpha-4A chain OS=Mus musculus GN=Tuba4a PE=1 SV=1	4.75	50665.8	12729.5	P68368	18	52.01	TBA4A_MOUSE		1340.11	1090.05	1218.65	1223.34	1125.89	5171.76	5233.96	4847.44	4783.58	4926.91	3458.93	3428.38	3664.83	3492.79	3589.36	1199.61	4992.73	3526.86
Keratin, type II cytoskeletal 1 OS=Homo sapiens GN=KRT1 PE=1 SV=6	8.27	66209.9	23216.4	P04264	33	67.24	K2C1_HUMAN		12406.8	14212.2	14222.5	14747.2	14254.7	53161.8	53936.1	56195.9	54426.9	51863	18904.8	18781.7	18629.2	18875.3	18851.5	13968.7	53916.7	18808.5
78 kDa glucose-regulated protein OS=Mus musculus GN=Hspa5 PE=1 SV=3	4.87	72536.2	2878.57	P20029	18	45.95	GRP78_MOUSE		477.373	979.3	871.362	849.392	1052.17	3071.67	3012.03	3133.12	3722.01	3114.71	1913.57	1685.01	1592.08	1712.94	1644.68	845.919	3210.71	1709.65
Insulin-1 OS=Mus musculus GN=Ins1 PE=1 SV=1	5.43	12502.3	1366.75	P01325	2	24.07	INS1_MOUSE		600.025	699.587	621.855	578.252	952.857	2067.81	2025.56	2858.5	3447.87	2705.02	566.519	596.246	390.648	580.118	529.585	690.515	2620.95	532.623
Histone H3.1 OS=Mus musculus GN=Hist1h3a PE=1 SV=2	11.54	15518.2	7162.47	P68433	4	25.74	H31_MOUSE		466.517	491.345	522.351	586.302	880.94	1749.4	1904.39	2738.86	1976.64	2385.32	2615.53	2426.75	2588.45	2593.18	2092.73	589.491	2150.92	2463.33
Histone H4 OS=Mus musculus GN=Hist1h4a PE=1 SV=2	11.77	11367.4	27794.9	P62806	9	67.96	H4_MOUSE		2897.89	2733.12	2808.37	2702.34	2652.48	9355.64	9408.09	9381.32	9051.67	9429.52	9325.92	9835.03	10060.5	9326.79	9779.92	2758.84	9325.25	9665.64
Protein disulfide-isomerase A3 OS=Mus musculus GN=Pdia3 PE=1 SV=2	5.81	57134.7	1353.8	P27773	11	37.62	PDIA3_MOUSE			752.19			628.849	2226.73	2161.31	2028.63	2089.25	2215.38	1433.27	1359.87	1339.4	1327.7	1256.97	690.519	2144.26	1343.44
Vimentin OS=Mus musculus GN=Vim PE=1 SV=3	4.86	53744.8	475.762	P20152	7	23.18	VIME_MOUSE						406.872	1234.78	1237.39	1266.27	1263.98	1282.06	1136.8	1142.38	1120.6	1092.96	1173.07	406.872	1256.9	1133.16
Tubulin beta-5 chain OS=Mus musculus GN=Tubb5 PE=1 SV=1	4.59	50127.2	16082.6	P99024	20	71.62	TBB5_MOUSE		3290.59	3130.36	3284.11	3223.48	2982.77	9295.59	9491.64	8965.84	9512.55	9104.65	4181.73	4202.5	4310.38	4137.84	4169.72	3182.26	9274.05	4200.44
Keratin, type I cytoskeletal 15 OS=Mus musculus GN=Krt15 PE=1 SV=2	4.59	49308.7	3049.88	Q61414	11	33.63	K1C15_MOUSE		905.326	881.812	1079.82	1098.24	1201.76	2729.22	2900.72	3249.32	3203.93	3018.69	2140.86	2277.35	2101.07	2325.89	2315.72	1033.39	3020.38	2232.18
Keratin, type I cytoskeletal 9 OS=Homo sapiens GN=KRT9 PE=1 SV=3	4.96	62292.5	26220.1	P35527	36	81.7	K1C9_HUMAN		16506.7	16759.2	16849.2	16570.4	16393.4	46659.3	48674.3	48372.5	49195.8	47771.5	17574.7	17049.8	17068	18013.5	17126.7	16615.8	48134.7	17366.5
Malate dehydrogenase, mitochondrial OS=Mus musculus GN=Mdh2 PE=1 SV=3	8.82	36067.7	1721.94	P08249	10	48.22	MDHM_MOUSE		639.307	488.117		778.356	959.636	2115.97	1916.11	1866.95	1911.36	2122.44	995.307	1188.21	1138.35	1117.98	1115.27	716.354	1986.57	1111.02
Calreticulin OS=Mus musculus GN=Calr PE=1 SV=1	4.14	48165.7	903.456	P14211	8	33.89	CALR_MOUSE					739.505	694.973	1968.3	1934.59	1850.36	1971.77	1842.19	1108.11	1095.87	973.417	849.533	974.901	717.239	1913.44	1000.37
Excitatory amino acid transporter 1 OS=Mus musculus GN=Slc1a3 PE=1 SV=2	8.64	59793.7	2283.38	P56564	6	36.46	EAA1_MOUSE		2702.11	2335.39	2376.33	2317.44	2367.39	6255.12	6382.16	6391.91	6314.23	6399.24	4739.19	4660.79	4763.12	4604.45	4575.6	2419.73	6348.53	4668.63
Histone H2B type 1-B OS=Mus musculus GN=Hist1h2bb PE=1 SV=3	10.74	13952.2	28401.4	Q64475	9	60.32	H2B1B_MOUSE		2931.12	3062.17	2784.86	2733.38	2772.38	7619.95	7510.76	7222	7190.2	7574.03	6503.67	7262.49	7131.72	6133.09	7169.37	2856.78	7423.39	6840.07
Guanine nucleotide-binding protein G(I)/G(S)/G(T) subunit beta-3 OS=Mus musculus GN=Gnb3 PE=1 SV=2	5.29	38209.7	653.33	Q61011	4	19.71	GBB3_MOUSE		814.869	704.805	692.194	686.967	737.15	1748.36	1762.01	1774.86	1874.1	1949.45	453.03	415.037	563.241	490.252	459.763	727.197	1821.76	476.265
Poly(rC)-binding protein 2 OS=Mus musculus GN=Pcbp2 PE=1 SV=1	6.35	38621	538.011	Q61990	4	16.02	PCBP2_MOUSE						297.478	520.879	501.507	809.268	884.74	912.892	407.351	312.41	324.44	370.522	329.662	297.478	725.857	348.877
Protein disulfide-isomerase OS=Mus musculus GN=P4hb PE=1 SV=2	4.58	57457.7	777.1	P09103	6	24.17	PDIA1_MOUSE						738.362	1970.51	1860.62	1525.53	1350.05	1870.78	1180.51	1042.23	786.125	1284.68	1034.58	738.362	1715.5	1065.62
Histone H2A type 1-H OS=Mus musculus GN=Hist1h2ah PE=1 SV=3	11.45	13950.3	69897.2	Q8CGP6	5	55.47	H2A1H_MOUSE		3166.44	3113.06	2998.83	2916.14	3001.07	7344.49	7514.17	6507.18	6688.07	6633.97	11565.6	9854.07	10295.7	10309.3	9927.99	3039.11	6937.58	10390.5
Tubulin beta-3 chain OS=Mus musculus GN=Tubb3 PE=1 SV=1	4.63	50875	8278.5	Q9ERD7	16	43.78	TBB3_MOUSE		1257.1	1160.38	1257.41	1258.45	1154.1	2739.03	2793.8	2665.09	2825.62	2830.85	1840.93	2094.45	2044.15	1945.93	2002.93	1217.49	2770.88	1985.68
Tubulin beta-2B chain OS=Mus musculus GN=Tubb2b PE=1 SV=1	4.59	50409.4	16368.3	Q9CWF2	19	72.13	TBB2B_MOUSE		4482.99	4168.43	4421.59	4341.64	3876.1	9653.71	9795.2	9339.3	9693.68	9432.47	4938.84	4811.87	4750.87	4865.59	4795.51	4258.15	9582.87	4832.53
Heterogeneous nuclear ribonucleoprotein U OS=Mus musculus GN=Hnrnpu PE=1 SV=1	5.84	88716.2	455.407	Q8VEK3	2	4.63	HNRPU_MOUSE		2142.33	2542.78	2348.62	1892.69	2129.76	4961.61	4674.63	4608.95	5073.57	4791.03	2557.65	2630.13	2446.14	2449.77	2261.31	2211.24	4821.96	2469
Keratin, type II cytoskeletal 5 OS=Homo sapiens GN=KRT5 PE=1 SV=3	7.79	62606.6	7033.6	P13647	27	53.9	K2C5_HUMAN		1493.04	1366.21	1466.28	1628.1	1467.08	2927.92	2913.29	3006.62	3586.72	3116.58	1419.79	1524.9	1395.73	1413.5	1438.07	1484.14	3110.23	1438.4
40S ribosomal protein S26 OS=Mus musculus GN=Rps26 PE=2 SV=3	11.42	13300.6	943.714	P62855	2	20.87	RS26_MOUSE		272.909	272.1	313.568	322.441	289.138	578.102	599.839	619.832	590.894	604.348	383.295	389.172	373.049	390.937	368.761	294.031	598.603	381.043
40S ribosomal protein S4, X isoform OS=Mus musculus GN=Rps4x PE=2 SV=2	10.59	29825.9	1159.46	P62702	5	27	RS4X_MOUSE		490.026	559.324	567.258	617.278	465.203	1077.71	1083.48	1109.76	1078.32	1086.28	1040.28	979.945	1003.76	1019.97	1038.99	539.818	1087.11	1016.59
V-type proton ATPase 16 kDa proteolipid subunit OS=Mus musculus GN=Atp6v0c PE=2 SV=1	9.51	15808	787.487	P63082	2	31.61	VATL_MOUSE		413.109	433.135	435.923	438.427	447.252	803.627	748.683	961.309	792.33	901.302	504.683	843.922	507.662	446.405	492.044	433.569	841.45	558.943
Eukaryotic initiation factor 4A-I OS=Mus musculus GN=Eif4a1 PE=2 SV=1	5.15	46382.2	2772.74	P60843	13	44.83	IF4A1_MOUSE		1153	1339.3	1160.83	1064.66	1177.17	2205.26	2271.79	2269.72	2211.87	2344.51	1744.47	1865.08	1879.22	1807.58	1866.41	1178.99	2260.63	1832.55
60S acidic ribosomal protein P1 OS=Mus musculus GN=Rplp1 PE=1 SV=1	4.02	11589	3843.05	P47955	3	66.67	RLA1_MOUSE		162.395	310.425	252.886	296.796	249.523	485.506	478.008	497.409	504.872	495.993	446.584	389.901	432.702	427.208	397.034	254.405	492.358	418.686
Apolipoprotein E OS=Mus musculus GN=Apoe PE=1 SV=2	5.41	35923.7	2484.81	P08226	13	56.27	APOE_MOUSE		1142.02	1108.99	1101.4	1140.11	1115.85	2097.58	2113.1	2118.42	2058.12	2205.51	1387.96	1348.46	1301.93	1328.87	1266.58	1121.67	2118.55	1326.76
Tubulin beta-2A chain OS=Mus musculus GN=Tubb2a PE=1 SV=1	4.59	50306.3	15314.7	Q7TMM9	18	72.13	TBB2A_MOUSE		806.746	749.871	795.697	781.309	697.532	1429.05	1449.99	1382.5	1427.12	1396.3	849.447	845.685	838.359	862.076	854.617	766.231	1416.99	850.037
60S acidic ribosomal protein P0 OS=Mus musculus GN=Rplp0 PE=1 SV=3	5.85	34387.6	1034.59	P14869	7	36.91	RLA0_MOUSE		729.177	759.456	752.521	806.996	787.438	1424.21	1303.46	1465.8	1404.12	1458.82	1195.02	1249.69	1252.89	1252.78	1238.96	767.117	1411.28	1237.87
Keratin, type I cytoskeletal 10 OS=Homo sapiens GN=KRT10 PE=1 SV=6	4.96	59055.3	45080.3	P13645	33	64.38	K1C10_HUMAN		7980.7	9623.2	10026	10434.9	10524.7	18291.2	18077.7	17839.1	17608.2	16842.1	9969.43	10331	9536.16	9791.83	9319.91	9717.91	17731.7	9789.66
Keratin, type II cytoskeletal 2 epidermal OS=Homo sapiens GN=KRT2 PE=1 SV=2	8.05	65718.1	20955.4	P35908	33	72.77	K22E_HUMAN		4213	4438.1	4539.81	4014.01	4379.6	7965.78	7993.68	7560.11	7774.46	7356.73	5608.44	5463.55	5505.07	5715.67	5282.36	4316.9	7730.15	5515.02
Heterogeneous nuclear ribonucleoprotein K OS=Mus musculus GN=Hnrnpk PE=1 SV=1	5.22	51261.5	2376.28	P61979	11	34.99	HNRPK_MOUSE		1693.12	1819.94	2036.77	1492.44	1515.76	3062.34	3149.22	3044.67	3004.31	2990.67	1782.6	1957.76	1914.86	2176.88	2138.65	1711.61	3050.24	1994.15
Keratin, type II cytoskeletal 1b OS=Mus musculus GN=Krt77 PE=1 SV=1	8.29	61415.9	3016.19	Q6IFZ6	12	35.66	K2C1B_MOUSE		712.255	831.081	851.994	782.757	575.949	1134.65	1273.58	1453.81	1413.96	1433.22	687.567	579.153	698.344	733.505	769.927	750.807	1341.84	693.699
Sodium/potassium-transporting ATPase subunit alpha-2 OS=Mus musculus GN=Atp1a2 PE=1 SV=1	5.23	113529	1395.07	Q6PIE5	29	37.06	AT1A2_MOUSE		2376.79	2431.12	2394.89	2633.66	2890.33	3967.69	4478.67	4849.03	4775.38	4189.7	4191.7	3781.71	3512.37	4207.6	3837.82	2545.36	4452.09	3906.24
60S ribosomal protein L13 OS=Mus musculus GN=Rpl13 PE=2 SV=3	11.95	24362.5	600.04	P47963	2	17.06	RL13_MOUSE					330.29	308.215	583.18	537.973	541.684	567.771	584.504	480.798	425.101	484.346	500.123	466.38	319.252	563.022	471.35
2-hydroxyacylsphingosine 1-beta-galactosyltransferase OS=Mus musculus GN=Ugt8 PE=2 SV=2	9.66	61477.5	677.672	Q64676	8	28.47	CGT_MOUSE					1497.66		2600.62	2620	2515.51	2606.49	2700.85	1247.34	1451.42	1361.37	1345.05	1412.94	1497.66	2608.7	1363.63
Serotransferrin OS=Mus musculus GN=Tf PE=1 SV=1	6.85	78890.9	1248.8	Q921I1	2	5.02	TRFE_MOUSE		7412.71	8401.13	8653.38	7800.18	8849.53	13290.6	13578.3	14947.6	13394.5	16240.1	1598.81	3519.48	4075.49	1575.6	3957.89	8223.39	14290.2	2945.45
Keratin, type II cytoskeletal 2 epidermal OS=Mus musculus GN=Krt2 PE=1 SV=1	8.05	71379	2698.54	Q3TTY5	12	48.09	K22E_MOUSE		633.122	867.687	589.454	635.697	718.254	1190.6	1139.8	1181.52	1325.27	1143.74	967.084	714.892	862.235	880.405	806.917	688.843	1196.18	846.307
60S ribosomal protein L7a OS=Mus musculus GN=Rpl7a PE=2 SV=2	11.01	30147.7	534.652	P12970	2	9.02	RL7A_MOUSE			575.665	503.32	545.877	571.855	939.684	941.81	949.269	902.389	1033.4	951.481	987.965	926.669	923.041	950.777	549.179	953.31	947.987
Heterogeneous nuclear ribonucleoprotein A1 OS=Mus musculus GN=Hnrnpa1 PE=1 SV=2	9.52	34310.3	743.534	P49312	6	21.25	ROA1_MOUSE		731.112	652.894	808.883	720.41	796.309	1292.26	1260.87	1172.61	1216.6	1397.01	766.823	625.825	686.274	796.142	656.512	741.921	1267.87	706.315
60S ribosomal protein L3 OS=Mus musculus GN=Rpl3 PE=2 SV=3	10.65	46395.1	456.755	P27659	4	16.13	RL3_MOUSE			619.342	773.939	836.893	665.766	1141.79	1254.22	1297.59	1267.21	1214.49	907.323	959.19	837.675	985.58	876.204	723.985	1235.06	913.194
Keratin, type II cytoskeletal 71 OS=Homo sapiens GN=KRT71 PE=1 SV=3	6.23	57804.9	603.979	Q3SY84	13	27.72	K2C71_HUMAN		1224.32	1183.24	1321.16	1641.66	962.741	2131.24	2276.46	2043.9	2170.25	2075.64						1266.62	2139.5	0
Serum albumin OS=Mus musculus GN=Alb PE=1 SV=3	5.68	70745.6	2777.77	P07724	9	33.88	ALBU_MOUSE		2669.39	2829.9	2558.21	2684.28	2783.97	4612.37	4673.03	4271.55	3691.07	4887.64	2719.42	3271.27	2976.23	3118.41	2839.68	2705.15	4427.13	2985
Estradiol 17-beta-dehydrogenase 12 OS=Mus musculus GN=Hsd17b12 PE=2 SV=1	9.84	34970	944.673	O70503	4	17.95	DHB12_MOUSE			528.587	514.674	537.066	645.607	922.721	878.088	833.772	894.446	956.681	768.751	759.754	852.754	1018.76	869.119	556.484	897.142	853.828
Guanine nucleotide-binding protein G(s) subunit alpha isoforms XLas OS=Mus musculus GN=Gnas PE=2 SV=1	4.52	122589	2102	Q6R0H7	9	16.24	GNAS1_MOUSE		1831.68	2455.25	2222.04	2464.83	2422.23	3505.4	3434.96	3536	3571.28	3668.14	3486.72	3611.26	3772.17	3752.11	3809.18	2279.2	3543.16	3686.29
Peptidyl-prolyl cis-trans isomerase A OS=Mus musculus GN=Ppia PE=1 SV=2	8	18142.5	7882.33	P17742	10	64.63	PPIA_MOUSE		1438.24	1682.6	1720.02	1695.05	1681.11	2360.35	2407.45	2385.92	2363.9	2459.57	2508.19	2485.53	2595.08	2531.26	2663.81	1643.4	2395.44	2556.77
60S acidic ribosomal protein P2 OS=Mus musculus GN=Rplp2 PE=1 SV=3	4.18	11650.9	7459.08	P99027	3	84.35	RLA2_MOUSE		259.187	334.704	290.921	270.587	268.407	434.659	430.713	394.981	419.597	411.839	470.366	495.681	492.627	487.482	496.801	284.761	418.358	488.591
Translationally-controlled tumor protein OS=Mus musculus GN=Tpt1 PE=1 SV=1	4.57	19576.3	3836.28	P63028	4	47.09	TCTP_MOUSE		622.213	702.14	616.253	561.144	630.893	892.756	950.757	956.337	890.2	794.732	1182.29	1047.97	1028.26	1097.57	986.553	626.529	896.956	1068.53
Dihydropyrimidinase-related protein 3 OS=Mus musculus GN=Dpysl3 PE=1 SV=1	6.03	62335.6	1112.82	Q62188	17	61.23	DPYL3_MOUSE		1778.13	1838.93	1859.1	2022.67	2172.89	3046.63	2557.07	2776.23	2726.55	2606.82	2351.1	2415.83	2249.42	2387.8	2367.19	1934.34	2742.66	2354.27
Spliceosome RNA helicase Ddx39b OS=Mus musculus GN=Ddx39b PE=1 SV=1	5.31	49491.7	395.371	Q9Z1N5	2	7.71	DX39B_MOUSE		845.416	899.703	976.912	866.805	785.641	1248.14	1197.97	1202.4	1265.23	1234.73	1068.25	925.88	889.911	928.505	1030.85	874.895	1229.69	968.679
Heat shock protein HSP 90-alpha OS=Mus musculus GN=Hsp90aa1 PE=1 SV=4	4.74	85187.2	4573.6	P07901	33	67.53	HS90A_MOUSE		3089.99	2994.98	3071.04	2972.7	3186.41	4137.01	4260.63	4222.17	4354.55	4138.31	5035.16	4898.78	5018.18	5043.68	4753.22	3063.03	4222.54	4949.8
Dynamin-3 OS=Mus musculus GN=Dnm3 PE=1 SV=1	8.46	97589.8	337.791	Q8BZ98	3	4.98	DYN3_MOUSE						1050.61	1587.42	1019.65	1609.84	1852.24	1103.93	1957.79	1885.88	1934.61	2004.46	2122.22	1050.61	1434.62	1980.99
Elongation factor 1-alpha 1 OS=Mus musculus GN=Eef1a1 PE=1 SV=3	9.34	50456.1	13248.3	P10126	18	68.61	EF1A1_MOUSE		14250.1	14067.5	14223.6	14742.5	14816.9	18868.7	19653.8	18474.9	19706.3	19515.7	16486.2	17029.7	16283.1	17588.2	17019.6	14420.1	19243.9	16881.4
Tubulin alpha-1A chain OS=Mus musculus GN=Tuba1a PE=1 SV=1	4.76	50820	22408.9	P68369	25	75.17	TBA1A_MOUSE		18215	17885.9	17425.9	17037.7	16651	22823.8	22745.2	22792.8	21771.4	22801.9	19862.2	21079.5	20302	19693.6	19803.9	17443.1	22587	20148.2
Guanine nucleotide-binding protein G(i) subunit alpha-2 OS=Mus musculus GN=Gnai2 PE=1 SV=5	5.12	41059.3	4679.62	P08752	12	47.04	GNAI2_MOUSE		1307.07	1182.24	1193.75	1210.66	1336.5	1716.47	1564.05	1619.39	1597.02	1550.11	1915.29	1854.36	2061.4	1801.2	1865.04	1246.04	1609.41	1899.46
Phosphoglycerate kinase 1 OS=Mus musculus GN=Pgk1 PE=1 SV=4	7.9	44949.8	3468.3	P09411	16	63.55	PGK1_MOUSE		2198.99	1908.09	1908.74	2008.92	1980.81	2460.65	2531.48	2717.09	2429.41	2708.22	3503.07	3718.37	3834.84	3674.83	3787.71	2001.11	2569.37	3703.76
Serum albumin precursor (Allergen Bos d 6) (BSA)	5.76	71289.4	17632.6	P02769	41	78.75	ALBU_BOVIN		16087.1	17222.8	17235.8	15807.9	17261.1	21348.1	21362.3	21146.7	20901.7	21765.7	26601.8	25895.4	27847.8	27348.1	28314.4	16723	21304.9	27201.5
Tubulin beta-4A chain OS=Mus musculus GN=Tubb4a PE=1 SV=3	4.59	50042.1	14358	Q9D6F9	22	75.68	TBB4A_MOUSE		6392.46	6203.21	6481.3	6440.69	6253.5	7917.22	7988.48	7400.65	8062.22	7759.27	7021.23	7087.5	7048.47	6907.65	7247.4	6354.23	7825.57	7062.45
14-3-3 protein gamma OS=Mus musculus GN=Ywhag PE=1 SV=2	4.61	28473.7	4080.39	P61982	7	44.53	1433G_MOUSE		553.408	570.811	587.041	547.766	610.635	678	680.567	710.547	667.432	657.481	1025.94	1057.22	1012.5	1034.98	995.128	573.932	678.805	1025.15
Na(+)/H(+) exchange regulatory cofactor NHE-RF1 OS=Mus musculus GN=Slc9a3r1 PE=1 SV=3	5.53	38885.3	366.07	P70441	2	7.04	NHRF1_MOUSE						509.064	566.456	524.417	540.094	547.79	608.82	555.01	581.494	625.18	741.83	562.145	509.064	557.515	613.132
Guanine nucleotide-binding protein subunit alpha-11 OS=Mus musculus GN=Gna11 PE=1 SV=1	5.6	42309.4	476.912	P21278	2	9.47	GNA11_MOUSE						634.725	370.679	674.34	606.376	509.453	690.032	606.841	619.865	572.851	650.57	662.377	634.725	570.176	622.501
Contactin-1 OS=Mus musculus GN=Cntn1 PE=1 SV=1	5.73	114244	283.417	P12960	2	2.45	CNTN1_MOUSE						1378.89	993.262	1271.43	1207.25	1267.73	1201.87	1270.66	1488.8	1373.44	1511.68	1823.87	1378.89	1188.31	1493.69
Profilin-1 OS=Mus musculus GN=Pfn1 PE=1 SV=2	8.48	15128.3	10009.9	P62962	8	78.57	PROF1_MOUSE		1097.91	1066.47	1058.26	1098	1021.63	886.21	896.848	888.655	857.366	901.965	1535.78	1393.98	1462.88	1422.56	1457.33	1068.45	886.209	1454.51
Creatine kinase B-type OS=Mus musculus GN=Ckb PE=1 SV=1	5.29	42998.5	22846.4	Q04447	21	88.71	KCRB_MOUSE		15357.7	14898.1	15177.8	16351.4	15033.1	12565.7	12824.1	12631.8	12899.2	12320.7	13900.4	14174.9	13756	13905.4	14942.3	15363.6	12648.3	14135.8
Dihydropyrimidinase-related protein 1 OS=Mus musculus GN=Crmp1 PE=1 SV=1	6.78	62510	905.697	P97427	16	57.87	DPYL1_MOUSE		3176.64	2816.36	3227.58	3382.64	3086.62	2375.84	2470.22	2418.76	2445.01	2392	3028.18	3225.43	2935.16	2964.12	3826.67	3137.97	2420.37	3195.91
Actin, gamma-enteric smooth muscle OS=Mus musculus GN=Actg2 PE=2 SV=1	5.16	42276.2	13273.6	P63268	18	59.84	ACTH_MOUSE		22323.8	22461.9	22614.6	21935.2	21767.9	17572.4	17768.3	16259.9	17076.3	16561.6	22977.5	21539.1	22311.8	22983.5	23054.9	22220.7	17047.7	22573.4
14-3-3 protein epsilon OS=Mus musculus GN=Ywhae PE=1 SV=1	4.44	29345	12747	P62259	17	85.88	1433E_MOUSE		2432.65	2375.19	2540.34	2312.74	2254.72	1861.15	1818.63	1838.82	1778.48	1818.22	3425.14	3537.03	3409.82	3242.54	3419.48	2383.13	1823.06	3406.8
14-3-3 protein zeta/delta OS=Mus musculus GN=Ywhaz PE=1 SV=1	4.53	27942.3	11276.6	P63101	16	88.16	1433Z_MOUSE		2381.84	2212.09	2270.28	2379.84	2336.8	1812.45	1803.93	1756.89	1690.65	1684.11	3011.31	3374.31	3316.84	2985.74	3138.16	2316.17	1749.61	3165.27
Pyruvate kinase isozymes M1/M2 OS=Mus musculus GN=Pkm PE=1 SV=4	7.21	58415.3	6919.2	P52480	25	67.23	KPYM_MOUSE		8119.3	7805.53	7890.03	8023.73	7438.26	5926.78	5879.05	5998.16	5869.46	5830.06	8215.37	8599.92	8348.16	8218.29	8325.41	7855.37	5900.7	8341.43
Protein DJ-1 OS=Mus musculus GN=Park7 PE=1 SV=1	6.36	20249.5	1150.14	Q99LX0	3	29.63	PARK7_MOUSE		438.004	458.721	506.425	512.316	515.05	375.915	337.487	352.492	357.041	377.92	601.694	595.695	561.812	571.956	643.449	486.103	360.171	594.921
Sodium/potassium-transporting ATPase subunit alpha-1 OS=Mus musculus GN=Atp1a1 PE=1 SV=1	5.14	114294	1462.53	Q8VDN2	33	45.65	AT1A1_MOUSE		6132.61	5789.07	6291.77	6649.96	5967.36	4565.35	4454.39	4435.83	4682.87	4722.24	5515.58	5616.31	5169.89	5128.45	5242.16	6166.15	4572.14	5334.48
Actin-related protein 2/3 complex subunit 4 OS=Mus musculus GN=Arpc4 PE=1 SV=3	8.78	19781.1	502.191	P59999	2	13.1	ARPC4_MOUSE		363.893	360.812	387.033	396.676	373.328	295.374	285.13	223.274	271.658	270.745	371.786	386.711	422.256	379.758	422.012	376.348	269.236	396.505
Peroxiredoxin-6 OS=Mus musculus GN=Prdx6 PE=1 SV=3	5.61	24984.7	4924.76	O08709	11	67.41	PRDX6_MOUSE		1396.53	1406.09	1386.09	1240.32	1360.16	954.51	953.085	923.141	1042.58	926.207	1894.01	1962.66	1940.64	1948.7	1926.67	1357.84	959.904	1934.53
Phosphatidylethanolamine-binding protein 1 OS=Mus musculus GN=Pebp1 PE=1 SV=3	5.03	21001.6	3073.91	P70296	6	78.07	PEBP1_MOUSE		1221.11	1492.71	1404.41	1483.42	1463.32	931.14	1009.83	1006.18	1052.9	991.507	1706.28	1624.66	1626.21	1678.34	1708.36	1413	998.31	1668.77
Peroxiredoxin-2 OS=Mus musculus GN=Prdx2 PE=1 SV=3	5.04	21949.8	5946.4	Q61171	11	75.76	PRDX2_MOUSE		1574	1494.12	1441.35	1485.83	1481.87	999.184	1100.57	1028.31	1029.18	1064.45	1491.97	1662.94	1587.62	1551.89	1618.03	1495.43	1044.34	1582.49
Heat shock cognate 71 kDa protein OS=Mus musculus GN=Hspa8 PE=1 SV=1	5.2	71099.3	11130.5	P63017	32	78.02	HSP7C_MOUSE		14974.2	14980	14944.8	14341.1	13969.1	9964.37	10042.5	10352.4	10471.1	10028.6	14567.8	14419.9	14377.1	14062.8	13980.9	14641.9	10171.8	14281.7
Serine/threonine-protein phosphatase 2A 65 kDa regulatory subunit A alpha isoform OS=Mus musculus GN=Ppp2r1a PE=1 SV=3	4.81	66121.1	1455.58	Q76MZ3	12	36.33	2AAA_MOUSE		3676.02	3299.82	3341.83	3564.99	3818.03	2160.08	2439	2487.6	2657.52	2505.19	4050.53	4446.51	4272.87	4441.46	4404.42	3540.14	2449.88	4323.16
Cytosolic acyl coenzyme A thioester hydrolase OS=Mus musculus GN=Acot7 PE=1 SV=2	8.79	42993.2	510.514	Q91V12	5	18.11	BACH_MOUSE		1002.65	932.053	948.94	933.691	908.786	621.549	654.855	652.427	658.669	661.7	1113.38	1233.03	1273.55	1218.9	1268.46	945.224	649.84	1221.46
Alpha-enolase OS=Mus musculus GN=Eno1 PE=1 SV=3	6.38	47483.1	9858.3	P17182	24	73.04	ENOA_MOUSE		5436.01	5335.06	5425.69	5402.03	5200.29	3775.2	3703.27	3669.39	3541.05	3788.14	5325.76	5541.54	5362.02	5532.47	5556.91	5359.82	3695.41	5463.74
Malate dehydrogenase, cytoplasmic OS=Mus musculus GN=Mdh1 PE=1 SV=3	6.15	36682.3	1086.61	P14152	9	35.33	MDHC_MOUSE		1702.97	1453.94	1611.49	1684.57	1695.71	1171.03	1167.65	987.82	931.106	1188.23	1760.14	1788.91	1955.89	1944.3	1690.29	1629.74	1089.17	1827.91
Endoplasmin OS=Mus musculus GN=Hsp90b1 PE=1 SV=2	4.55	92761.1	957.483	P08113	11	21.45	ENPL_MOUSE		5634.11	4887.32	5414.39	4626.09	4586.27	3073.83	3243.22	3202.51	3170.77	3524.52	2322.19	2235.25	2163.8	2522.66	2359.98	5029.64	3242.97	2320.78
Rho-related GTP-binding protein RhoG OS=Mus musculus GN=Rhog PE=2 SV=1	8.08	21764.7	1033.54	P84096	5	56.02	RHOG_MOUSE		503.478	495.74	543.298	531.775	523.158	283.38	334.319	289.059	312.412	375.872	528.401	528.974	475.932	533.824	440.969	519.49	319.008	501.62
Enolase 1 OS=Saccharomyces cerevisiae GN=ENO1 PE=1 SV=2	6.15	46859.2	28080.2	P00924	21	70.94	ENO1_YEAST		25742.8	25095.3	25470.5	25329.3	23394.7	14418.8	15036.4	16052.3	15086.3	16222.9	19124.3	19855.8	19878.4	19119.1	19050.7	25006.5	15363.3	19405.7
14-3-3 protein theta OS=Mus musculus GN=Ywhaq PE=1 SV=1	4.49	28063.5	17430.1	P68254	15	71.02	1433T_MOUSE		3214.77	3390.01	3626.37	3283.71	3061.2	2081.52	2011.54	1888.87	2078.47	1950.86	5832.94	6156.41	5878.5	5552.75	5418	3315.21	2002.26	5767.72
MARCKS-related protein OS=Mus musculus GN=Marcksl1 PE=1 SV=2	4.4	20222.5	7701.11	P28667	7	74.5	MRP_MOUSE		1552.65	1513.56	1543.11	1542.52	1549.92	967.612	977.027	894.502	942.617	771.141	2316.1	2265.3	1775.73	2356.16	1811.47	1540.35	910.58	2104.95
Cytosol aminopeptidase OS=Mus musculus GN=Lap3 PE=1 SV=3	7.63	56540.6	373.998	Q9CPY7	7	26.97	AMPL_MOUSE		978.554	995.796	1189.47	1089.23	1192.33	686.467	633.073	611.3	556.59	704.162	1247.63	1434.77	1398.76	1099.81	1402.8	1089.08	638.318	1316.76
Charged multivesicular body protein 4b OS=Mus musculus GN=Chmp4b PE=2 SV=2	4.57	24936.2	585.593	Q9D8B3	2	11.16	CHM4B_MOUSE		679.954	705.868	674.577	803.335	707.999	469.485	405.041	412.803	420.789	374.233	476.232	420.928	454.022	445.645	377.038	714.347	416.47	434.773
Cofilin-1 OS=Mus musculus GN=Cfl1 PE=1 SV=3	8.22	18787.7	24366.4	P18760	14	78.92	COF1_MOUSE		6078.33	5706.99	5799.6	5786.02	5488.58	3520.06	3471.22	3265.51	3368.24	3107.55	5433	5324.8	5260.1	5286.33	5426.85	5771.9	3346.52	5346.22
Rho GDP-dissociation inhibitor 1 OS=Mus musculus GN=Arhgdia PE=1 SV=3	4.91	23464.5	8243.14	Q99PT1	8	61.27	GDIR1_MOUSE		1532.41	1634.86	1552.86	1572.17	1550.73	950.35	805.875	827.039	909.068	1010.19	1586.97	1563.23	1577.78	1522.5	1468.27	1568.61	900.505	1543.75
Serine/threonine-protein phosphatase 2A catalytic subunit alpha isoform OS=Mus musculus GN=Ppp2ca PE=1 SV=1	5.17	36178.5	631.367	P63330	6	32.69	PP2AA_MOUSE		1518.24	1465.05	1286.81	1306.74	1321.21	712.305	910.722	696.282	808.937	811.776	1793.97	2007.6	1803.38	1776.61	1791.85	1379.61	788.005	1834.68
Dynein light chain roadblock-type 1 OS=Mus musculus GN=Dynlrb1 PE=1 SV=3	7.63	10989.7	1744.59	P62627	2	34.38	DLRB1_MOUSE		378.33	343.884	352.928	378.839	355.067	211.873	243.754	190.601	216.835	151.391	335.187	350.6	314.188	315.684	302.289	361.81	202.891	323.589
Peroxiredoxin-1 OS=Mus musculus GN=Prdx1 PE=1 SV=1	8.23	22404.6	5818.47	P35700	13	86.93	PRDX1_MOUSE		3040.38	3060.25	3112.58	2939.61	2917.76	1645.65	1728.75	1687.24	1607.84	1826.82	2997.1	3054.44	3109.08	2968.03	3104.83	3014.12	1699.26	3046.7
Fatty acid-binding protein, epidermal OS=Mus musculus GN=Fabp5 PE=1 SV=3	6.14	15479.6	6534.52	Q05816	8	77.78	FABP5_MOUSE		2265.72	2348.04	2241.17	2279.92	2369.65	1310.57	1273.68	1304.26	1257.26	1294.85	2109.1	2063.51	2058.04	2032.91	2109.13	2300.9	1288.13	2074.54
Cytoplasmic dynein 1 heavy chain 1 OS=Mus musculus GN=Dync1h1 PE=1 SV=2	5.98	534784	388.134	Q9JHU4	39	13.07	DYHC1_MOUSE		28557	28257.5	27543.5	27211.4	29268.9	18573.1	14117.8	14051.5	14417.3	17657.2	34138.5	33961.1	34415.8	32543	34779.8	28167.7	15763.4	33967.7
Adenylyl cyclase-associated protein 1 OS=Mus musculus GN=Cap1 PE=1 SV=4	7.3	51907.1	2821.57	P40124	12	46.84	CAP1_MOUSE		2298.96	2288.96	2234.29	2324.91	2294.59	1130.26	1212.78	1114.52	1283.85	1369.29	2176.1	2328.93	2490.84	2201.04	2335.34	2288.34	1222.14	2306.45
Fascin OS=Mus musculus GN=Fscn1 PE=1 SV=4	6.45	55249.4	3449.56	Q61553	21	70.18	FSCN1_MOUSE		7155.68	7341.66	7200.26	6650.27	7150.63	3989.36	3992.24	3667.35	3507.61	3624.47	6396.74	6531.29	6648.08	6134.33	6302.48	7099.7	3756.21	6402.58
Serum albumin OS=Oryctolagus cuniculus GN=ALB PE=2 SV=2	5.8	70905.9	1245.63	P49065	6	23.85	ALBU_RABIT					1021.41		220.375	596.515	465.175	619.712	579.424	455.778	379.537	236.885	352.07	321.683	1021.41	496.24	349.191
Moesin OS=Mus musculus GN=Msn PE=1 SV=3	6.18	67881.2	616.532	P26041	8	13.69	MOES_MOUSE		1781.99	1596.13	1571.03	1585.09	1611.12	797.973	809.613	799.106	806.055	739.051	1224.17	1172.38	1224.11	1134.4	1215.28	1629.07	790.36	1194.07
Ras-related protein Rap-2a OS=Mus musculus GN=Rap2a PE=1 SV=2	4.53	20870.6	1127.61	Q80ZJ1	6	49.18	RAP2A_MOUSE		1057	1181.14	1172.81	1176.32	1227.38	738.155	575.61	394.135	560.305	426.613	718.096	672.21	761.289	727.307	637.376	1162.93	538.964	703.255
Choline transporter-like protein 1 OS=Mus musculus GN=Slc44a1 PE=1 SV=3	8.72	74606.9	366.068	Q6X893	2	4.44	CTL1_MOUSE		1640.51	1439.32	1332.94	1198.86	1483.66	710.567	739.338	593.76	505.934	740.934	1450.93	1370.84	1137.21	938.841	906.671	1419.06	658.107	1160.9
Glycerol-3-phosphate dehydrogenase [NAD(+)], cytoplasmic OS=Mus musculus GN=Gpd1 PE=1 SV=3	6.8	38200.1	1854.3	P13707	14	46.7	GPDA_MOUSE		1943.79	1847.36	1877.64	1940.49	1809.67	759.436	1029.14	924.998	652.879	970.931	2100.09	2182.64	2259.82	2194.24	2368.07	1883.79	867.478	2220.97
Transketolase OS=Mus musculus GN=Tkt PE=1 SV=1	7.23	68314.9	1742.09	P40142	16	57.78	TKT_MOUSE		4308.33	4395.31	4064.68	4121.13	4057.44	1881.97	1898.31	1886.13	1754.79	1902.94	3499.14	3501.82	3781.61	3603.09	3658.61	4189.38	1864.83	3608.85
Guanine nucleotide-binding protein G(t) subunit alpha-3 OS=Mus musculus GN=Gnat3 PE=1 SV=2	5.49	40829.3	1921.26	Q3V3I2	3	11.58	GNAT3_MOUSE		2412.02	2256.87	2656.99	3008.99	2635.14	686.326	1259.94	1199.29	1286.55	1318.75	1312.81	1321.25	1473.78	1745.2	1660.11	2594	1150.17	1502.63
Glutathione S-transferase P 1 OS=Mus musculus GN=Gstp1 PE=1 SV=2	7.96	23780.3	8986.95	P19157	8	65.71	GSTP1_MOUSE		2764.84	2858.93	2802.73	2874.54	2934.61	1238.7	1221.57	1225.11	1234.89	1334.56	2794.1	2987.36	2928.98	2837.07	2939.55	2847.13	1250.97	2897.42
Fructose-bisphosphate aldolase A OS=Mus musculus GN=Aldoa PE=1 SV=2	8.07	39812.2	3535.84	P05064	15	61.26	ALDOA_MOUSE		3098.55	3157.26	3143.28	3215.12	3134.69	1065.68	1365.08	1325.32	1359.04	1512.52	3314.89	3115.85	3065.05	3017.25	3132.62	3149.78	1325.53	3129.13
Keratin, type II cytoskeletal 75 OS=Homo sapiens GN=KRT75 PE=1 SV=2	7.72	59845.6	3801.74	O95678	16	34.66	K2C75_HUMAN		4003.08	3361.76	4007.3	4686.53	3837.86	1528.11	1585.96	1683.23	1762.47	1662.94	767.632	860.426	876.449	677.585	708.766	3979.31	1644.54	778.172
Dihydropyrimidinase-related protein 2 OS=Mus musculus GN=Dpysl2 PE=1 SV=2	5.92	62676.9	9939.45	O08553	22	67.66	DPYL2_MOUSE		16465.7	17146	17086.4	17783.5	16374.7	6906.32	7104.11	6749.93	6783.39	6730.03	13448.3	13572.9	13147.6	14211.8	13902.3	16971.3	6854.76	13656.6
Gelsolin OS=Mus musculus GN=Gsn PE=1 SV=3	5.76	86340.9	1292.45	P13020	15	35.38	GELS_MOUSE		4329.68	4405.52	4286.39	4643.35	4467.03	1875.99	1878.31	1710.35	1656.67	1775.27	4867.66	4827.4	4477.44	4692.44	4402.18	4426.39	1779.32	4653.43
NAD-dependent protein deacetylase sirtuin-2 OS=Mus musculus GN=Sirt2 PE=1 SV=2	5.06	43883.6	7176.28	Q8VDQ8	16	64.78	SIR2_MOUSE		11705.7	8674.91	10375.5	14326.4	10157.9	3719	4330.84	5218.73	4253.65	3943.29	4565.29	3679.54	3145.98	4227.94	4006.41	11048.1	4293.1	3925.03
Keratin, type II cuticular Hb3 OS=Homo sapiens GN=KRT83 PE=1 SV=2	5.38	55963.3	3499	P78385	15	29.01	KRT83_HUMAN		3820	3113.36	4633.58	4168.6	2833.82	1143.11	1377.04	1290.94	1586.06	1348.53	1700.33	937.499	1377.91	1648.65	1919.4	3713.87	1349.13	1516.76
Trypsin precursor	6.91	25093.8	16833.5	P00761	6	66.67	TRYP_PIG		127629	136757	129069	120480	139346	43612.9	43314.6	46099	42681.4	45319	62001.3	59214.1	62987.1	60980.8	56457.9	130656	44205.4	60328.2
Cystatin-B OS=Mus musculus GN=Cstb PE=1 SV=1	7.25	11159.7	678.85	Q62426	2	32.65	CYTB_MOUSE		367.722	398.062	405.117	323.803	378.496	99.3774	117.393	106.946	88.1927	176.138	286.569	227.813	255.072	366.787	354.597	374.64	117.61	298.168
Keratin, type I cytoskeletal 20 OS=Homo sapiens GN=KRT20 PE=1 SV=1	5.39	48543.7	1253.57	P35900	3	5.66	K1C20_HUMAN		8998.33	8109.45	9189.61	10044.4	8727.73	2460.98	2728.12	2793.35	2790.06	2880.94	3102.3	3202.3	2948.63	3255.44	3315.6	9013.91	2730.69	3164.86
Immunoglobulin superfamily member 8 OS=Mus musculus GN=Igsf8 PE=1 SV=2	7.9	65638.3	2952.74	Q8R366	10	26.19	IGSF8_MOUSE		6573.38	6849.27	6411.74	5632.69	6533.98	1883.35	1941.9	1783.04	1911.75	1782.24	3154.47	3127.52	3497.7	3127.14	3057.89	6400.21	1860.46	3192.94
Heat shock-related 70 kDa protein 2 OS=Mus musculus GN=Hspa2 PE=1 SV=2	5.34	69926.9	3980	P17156	18	51.66	HSP72_MOUSE		5077.09	5797.38	5898.83	3868.45	4160.31	1356.19	1311.27	1292.45	1361.98	1354.85	1441.32	1383.86	1789.22	1431.93	1399.58	4960.41	1335.35	1489.18
Peptidyl-prolyl cis-trans isomerase FKBP1A OS=Mus musculus GN=Fkbp1a PE=1 SV=2	8.66	11979.7	3659.91	P26883	3	71.3	FKB1A_MOUSE		31199.5	29500	29090.7	26921.3	25586.6	7650.44	7261.57	5901.77	6694	6381.59	14719	13565.1	13788.4	13789.2	13702.8	28459.6	6777.88	13912.9
Carbonic anhydrase 2 OS=Mus musculus GN=Ca2 PE=1 SV=4	6.53	29146.6	2817.53	P00920	5	44.23	CAH2_MOUSE		2486.46	2417.72	2506.52	2459.65	2261.58	622.692	516.932	410.669	540.264	517.817	2234.27	2317.3	2184.74	2167.34	2107.67	2426.39	521.675	2202.26
Annexin A5 OS=Mus musculus GN=Anxa5 PE=1 SV=1	4.62	35809.5	18057.4	P48036	19	79.62	ANXA5_MOUSE		17404.4	16168.2	16144	16498.8	16201	3272.66	3380.15	3523.79	3095.89	3182.53	5498.21	5614.86	5755.34	5347.81	5568.55	16483.3	3291.01	5556.95
Keratin, type II cytoskeletal 4 OS=Mus musculus GN=Krt4 PE=1 SV=2	8.21	56625.6	2208.26	P07744	7	23.81	K2C4_MOUSE		99.5402	234.442	88.1591	83.507	36.7694											108.484	0	0
2',3'-cyclic-nucleotide 3'-phosphodiesterase OS=Mus musculus GN=Cnp PE=1 SV=3	9.26	47522.6	35645.4	P16330	30	79.76	CN37_MOUSE		39768	40378.8	41835.2	38895.9	39077.5	510.66	432.955	1099.63	697.049	1071.53	44287.9	46638.2	42717.3	44659.4	46286.6	39991.1	762.365	44917.9
Guanine nucleotide-binding protein G(i) subunit alpha-1 OS=Mus musculus GN=Gnai1 PE=2 SV=1	5.59	40931.4	2023.34	B2RSH2	5	19.49	GNAI1_MOUSE		574.52	689.348	504.584	429.615	503.666						338.832	341.373	350.47	328.042	540.295	540.346	0	379.802
Keratin, type II cytoskeletal 71 OS=Mus musculus GN=Krt71 PE=1 SV=1	6.63	57895.8	3038.67	Q9R0H5	15	37.02	K2C71_MOUSE												872.541	1034.1	1081.08	1117.83	1106.9	0	0	1042.49
Ezrin OS=Mus musculus GN=Ezr PE=1 SV=3	5.73	69521	521.081	P26040	7	12.63	EZRI_MOUSE												760.169	782.418	823.449	770.726	799.294	0	0	787.211
Keratin, type I cytoskeletal 13 OS=Homo sapiens GN=KRT13 PE=1 SV=4	4.71	49930.5	2677.19	P13646	11	33.84	K1C13_HUMAN												480.006	377.147	376.551	510.353	481.872	0	0	445.185
Ras-related protein Rab-43 OS=Mus musculus GN=Rab43 PE=1 SV=1	5.46	23491.4	1349.46	Q8CG50	3	21.9	RAB43_MOUSE							261.156		340.4			248.595	248.684	185.137		249.255	0	300.778	232.918
Keratin, type II cytoskeletal 79 OS=Mus musculus GN=Krt79 PE=1 SV=2	7.7	57837.5	1458.71	Q8VED5	9	18.08	K2C79_MOUSE		33.9937	33.1594	87.6415	89.6684	78.2846	971.705	385.287	802.148	764.517	572.971	537.123	903.654	821.589	873.058	591.701	64.5495	699.326	745.425
Guanidinoacetate N-methyltransferase OS=Mus musculus GN=Gamt PE=1 SV=1	5.34	26621.3	853.262	O35969	2	15.68	GAMT_MOUSE			345.575			480.971	263.88	651.054	492.83		664.156	1005.76	1000.69	930.686	1066.5	1063.81	413.273	517.98	1013.49
Dihydropteridine reductase OS=Mus musculus GN=Qdpr PE=1 SV=2	7.88	25798.4	3717.45	Q8BVI4	4	28.22	DHPR_MOUSE			512.855	456.805	550.625	559.004	173.101	252.162	328.28	329.084	324.727	1006.24	1056.49	1047.8	1050.71	907.062	519.822	281.471	1013.66
Glucose-6-phosphate isomerase OS=Mus musculus GN=Gpi PE=1 SV=4	8.2	62995.1	402.793	P06745	3	8.42	G6PI_MOUSE			1050.21	1043.68	1038.41	1058.87	975.505	1082.76	1000.34	866.982	872.591	1898.27	1958.27	2013.3	1847.86	1945.68	1047.79	959.636	1932.68
Myelin basic protein OS=Mus musculus GN=Mbp PE=1 SV=2	10.05	27167.7	1401.71	P04370	4	12.8	MBP_MOUSE		694.742	588.414	656.708	735.648	758.869	637.084	811.542	646.549	605.379	699.754	1208.25	1164.89	1324.45	1270.5	1136.59	686.876	680.061	1220.94
Ubiquitin-conjugating enzyme E2 L3 OS=Mus musculus GN=Ube2l3 PE=2 SV=1	8.8	18032.7	1253.18	P68037	2	30.52	UB2L3_MOUSE		373.485	333.346	331.624	327.089	326.249	370.045	228.597	263.564	267.101	277.138	664.678	654.875	531.935	537.569	602.903	338.358	281.289	598.392
14-3-3 protein beta/alpha OS=Mus musculus GN=Ywhab PE=1 SV=3	4.57	28200.5	6189.78	Q9CQV8	14	80.89	1433B_MOUSE		815.997	1043.35	987.712	959.449	1096.55	1182.37	1243.15	1164.45	1169.49	1250.17	1658.23	1778.52	1681.6	1657.13	1661.35	980.611	1201.93	1687.37
Heterogeneous nuclear ribonucleoproteins A2/B1 OS=Mus musculus GN=Hnrnpa2b1 PE=1 SV=2	9.19	37459.8	904.732	O88569	3	9.92	ROA2_MOUSE			501.374	559.17	573.767		1290.28	1256.59	1764.99	1207.49	1873.98	879.56	914.69	920.974	980.47	997.901	544.77	1478.67	938.719
Proteasome subunit alpha type-4 OS=Mus musculus GN=Psma4 PE=1 SV=1	7.71	29756	452.437	Q9R1P0	2	13.03	PSA4_MOUSE			464.772	436.852	531.188	480.508	579.148	451.887	496.128	560.275	393.796	786.76	822.14	756.964	771.205	801.205	478.33	496.247	787.655
Reticulon-4 OS=Mus musculus GN=Rtn4 PE=1 SV=2	4.27	127127	460.199	Q99P72	10	22.46	RTN4_MOUSE		3699.9	3995.07	3746.25	3480.21	3590.79	4427.88	4303.82	4111.05	4554.73	4539.6	5672.93	5464.12	6305.4	5966.5	6378.16	3702.44	4387.42	5957.42
Lysosome-associated membrane glycoprotein 1 OS=Mus musculus GN=Lamp1 PE=1 SV=2	8.43	44321.4	1368.02	P11438	5	19.21	LAMP1_MOUSE		1643.29	1688.54	1784.04	1763.84	1350.8	1829.6	1874.65	1876.07	1781.84	1941.62	2724.05	2686.32	2719.52	2577.7	2447.95	1646.1	1860.76	2631.11
Heat shock 70 kDa protein 4 OS=Mus musculus GN=Hspa4 PE=1 SV=1	4.96	94931.2	643.15	Q61316	11	25.68	HSP74_MOUSE		1948.43	1600.93	1793.96	2205.02	1723.81	1673.37	1726.53	1986.9	2019.06	1929.05	2697.86	2627.33	3176.27	2984.53	2870.5	1854.43	1866.98	2871.3
Heat shock protein HSP 90-beta OS=Mus musculus GN=Hsp90ab1 PE=1 SV=3	4.78	83623.5	7702.39	P11499	36	69.61	HS90B_MOUSE		9432.47	9994.3	9845.08	9868.74	10192.5	10799.9	10808.4	10767	11093.9	10340.6	14603.8	15715.4	15133.9	15505.2	14610.9	9866.61	10762	15113.9
Ubiquitin-like modifier-activating enzyme 1 OS=Mus musculus GN=Uba1 PE=1 SV=1	5.3	119007	832.304	Q02053	20	40.64	UBA1_MOUSE		4256.74	4769.44	4839.83	5545.48	4877.55	4646.06	4515.26	4270.28	4452.68	4001.9	7043.99	7073.73	7196.75	6787.99	6950.18	4857.81	4377.24	7010.53
Guanine nucleotide-binding protein G(I)/G(S)/G(O) subunit gamma-12 OS=Mus musculus GN=Gng12 PE=1 SV=3	9.48	8111.3	5614.27	Q9DAS9	4	66.67	GBG12_MOUSE		273.512	275.973	266.601	271.183	299.61	290.808	302.808	341.323	302.335	495.368	408.66	422.51	397.138	400.236	390.951	277.376	346.528	403.899
L-lactate dehydrogenase B chain OS=Mus musculus GN=Ldhb PE=1 SV=2	5.63	36857.5	756.482	P16125	5	21.26	LDHB_MOUSE		519.378	477.304	552.656	591.283	493.979	664.912	719.674	647.261	700.126	623.338	806.405	756.026	743.285	745.743	741.119	526.92	671.062	758.515
Fatty acid synthase OS=Mus musculus GN=Fasn PE=1 SV=2	6.12	275166	520.081	P19096	34	23.24	FAS_MOUSE		8150.02	9684.44	9294.03	10436.4	9608.46	9209.68	9323.69	8421.02	8767.51	8894.72	13600.3	13262	12616.2	12842.6	13445.2	9434.66	8923.32	13153.2
Ras-related protein Rab-2A OS=Mus musculus GN=Rab2a PE=1 SV=1	6.08	23718.6	1870.63	P53994	6	36.32	RAB2A_MOUSE		496.807	449.334	445.773	413.682	439.102	554.987	538.642	632.559	586.183	575.916	599.733	652.784	659.295	615.119	583.345	448.94	577.658	622.055
Keratin, type II cytoskeletal 1 OS=Mus musculus GN=Krt1 PE=1 SV=4	8.15	66119.3	4276.15	P04104	10	26.37	K2C1_MOUSE		1300.97	1290.17	1309.61	1268.33	1295.46	1613.13	1261.99	1263.5	1503.11	1295.4	1826.28	1774.81	1707.7	1789.57	1727.42	1292.91	1387.42	1765.16
40S ribosomal protein S6 OS=Mus musculus GN=Rps6 PE=1 SV=1	11.29	28851.8	844.673	P62754	4	18.88	RS6_MOUSE		527.309	580.128	553.464	576.073	565.488	767.657	911	726.39	657.602	728.208	765.767	842.337	703.987	709.532	755.137	560.492	758.171	755.352
Actin, cytoplasmic 1 OS=Mus musculus GN=Actb PE=1 SV=1	5.14	42079	36074.6	P60710	29	95.47	ACTB_MOUSE		44586.6	44065.1	43266.2	42405.6	41188.2	47170.4	47265	46107.4	45358.5	45580.4	57591.9	54674.6	58575.2	58728.9	58193.3	43102.3	46296.3	57552.8
Glutathione S-transferase Mu 1 OS=Mus musculus GN=Gstm1 PE=1 SV=2	8.12	26084.1	1656.35	P10649	5	34.4	GSTM1_MOUSE		604.956	513.504	594.741	527.234	579.892	556.697	571.262	613.533	615.126	644.135	709.381	743.954	754.287	772.506	758.831	564.066	600.151	747.792
Phosphoglycerate kinase 2 OS=Mus musculus GN=Pgk2 PE=1 SV=4	6.37	45252.3	1462.52	P09041	4	14.15	PGK2_MOUSE		1506.75	1454.68	1463.52	1613.34	1532.19	1283.88	1380.8	1497.13	1525.53	1545.58	1902.65	1839.78	1891.13	1860.9	2017.27	1514.1	1446.58	1902.34
T-complex protein 1 subunit alpha OS=Mus musculus GN=Tcp1 PE=1 SV=3	5.75	60905	671.709	P11983	9	24.1	TCPA_MOUSE		1200.43	1179.96	1216.63	1309.91	1327.37	1571.04	1445.15	1424.77	1476.05	1411.34	1611.61	1527.51	1526.17	1591.75	1500.68	1246.86	1465.67	1551.54
Neural cell adhesion molecule 1 OS=Mus musculus GN=Ncam1 PE=1 SV=3	4.54	120226	369.147	P13595	6	13.45	NCAM1_MOUSE		3310.14	3246.39	3200.69	3312.49	3403.19	4095.79	3946.13	3940.56	4073.83	3303.01	3917.72	3889.31	3912.27	3865.56	4059.67	3294.58	3871.86	3928.9
40S ribosomal protein S23 OS=Mus musculus GN=Rps23 PE=2 SV=3	10.96	15978.7	988.193	P62267	2	26.57	RS23_MOUSE		330.942	335.291	344.378	327.927	326.65	410.937	431.634	369.785	382.601	370.556	386.292	400.95	407.431	408.047	385.052	333.038	393.103	397.554
Myelin-oligodendrocyte glycoprotein OS=Mus musculus GN=Mog PE=1 SV=1	7.92	28670.2	2207.72	Q61885	8	36.18	MOG_MOUSE		3183.03	3420.25	3710.7	3630.13	3384.36	3326.03	3462.41	3523.07	3526.74	3641.62	2110.06	2127.31	2222.36	2263.23	2254.18	3465.69	3495.97	2195.43
Myelin-associated glycoprotein OS=Mus musculus GN=Mag PE=1 SV=2	4.85	70115.2	543.278	P20917	5	18.69	MAG_MOUSE		3074.8	2348.88	2351.18	2515.25	2419.22	1770.44	1738.41	1603.8	1570.81	1890.18	1301.47	1264.38	1479.54	1554.65	1682.49	2541.87	1714.73	1456.51
Clathrin heavy chain 1 OS=Mus musculus GN=Cltc PE=1 SV=3	5.35	193325	1759.85	Q68FD5	49	49.55	CLH_MOUSE		59023.4	56819.9	59387.3	62425.9	59925.2	62704	63266.6	62690.1	62810	59818.7	27909.7	29549.1	26856.8	28712.4	26795.7	59516.3	62257.9	27964.7
Myelin proteolipid protein OS=Mus musculus GN=Plp1 PE=1 SV=2	8.29	30875.6	9894.22	P60202	6	22.38	MYPR_MOUSE		18826.3	12317	12157.5	12559.8	12479.8	11043.8	11216	11289.8	10765.2	10981.7						13668.1	11059.3	0
Glyceraldehyde-3-phosphate dehydrogenase OS=Mus musculus GN=Gapdh PE=1 SV=2	8.35	36095.2	16687.6	P16858	19	73.57	G3P_MOUSE		10872.3	10294.1	10301.7	10569	10355.1	10237.8	9994.43	10205.5	10484	10439.8	10045.5	11080.4	10220.1	10075.6	10529	10478.4	10272.3	10390.1
Transitional endoplasmic reticulum ATPase OS=Mus musculus GN=Vcp PE=1 SV=4	4.95	90006.3	3015.29	Q01853	28	63.03	TERA_MOUSE		5958.61	8299.13	7852.09	7535.34	7391.36	4957.06	4773.09	4805.76	5280.56	5343.26	8037.34	8413.63	7693.93	7732.2	7845.96	7407.31	5031.94	7944.61
Elongation factor 2 OS=Mus musculus GN=Eef2 PE=1 SV=2	6.39	96283.7	3292.78	P58252	31	62	EF2_MOUSE		6025.9	7174.04	8050.22	7829.14	7358.2	6267.28	6001.22	6247.84	6128.76	6414.38	7443.34	7556.21	7231.88	7612.99	7247.64	7287.5	6211.9	7418.41
T-complex protein 1 subunit gamma OS=Mus musculus GN=Cct3 PE=1 SV=1	6.26	61200.4	841.839	P80318	11	35.78	TCPG_MOUSE		2282.42	4988.79	5108.19	5085.02	4250.19	4657.73	4689.64	4469.4	4222.58	3967.06	4472.97	4254.36	4252.97	4348.35	4237.41	4342.92	4401.28	4313.21
Ubiquitin-60S ribosomal protein L40 OS=Mus musculus GN=Uba52 PE=1 SV=2	10.26	15013.5	21753.1	P62984	6	47.66	RL40_MOUSE		3876.69	3597.23	3068.21	4575.1	4591.48	3697.59	3539.58	3692.89	3410.61	3775.53	3166.06	2934.53	3163.8	3612.72	3505.05	3941.74	3623.24	3276.43
Keratin, type II cytoskeletal 75 OS=Mus musculus GN=Krt75 PE=1 SV=1	8.46	59968.7	4745.88	Q8BGZ7	15	30.31	K2C75_MOUSE		2827.11	3574	3802.6	4288.38	3549.01	2082.91	2286.78	2396.03	2388.64	2313.05	2778.41	2546.4	2264.68	2701.91	2592.05	3608.22	2293.48	2576.69
Ras-related protein Rab-3C OS=Mus musculus GN=Rab3c PE=1 SV=1	4.91	26100.3	1411.83	P62823	2	22.03	RAB3C_MOUSE		3704.65	3730.82	3460.77	3404.28	3357.93		159.845		2558.37	2603.64	4586.35	2173.22	4459.5	2314.59	4144.99	3531.69	1773.95	3535.73
Guanine nucleotide-binding protein G(I)/G(S)/G(T) subunit beta-2 OS=Mus musculus GN=Gnb2 PE=1 SV=3	5.54	38072.5	4586.2	P62880	11	55.29	GBB2_MOUSE		2739.63	2525.72	3818.4	2508.4	4975.28	2098.71	2466.11	1995.3	1986.46	1818.84	2674.67	2468.26	2509.49	2499.42	2366.54	3313.49	2073.08	2503.68
CD81 antigen OS=Mus musculus GN=Cd81 PE=1 SV=2	5.44	26498.9	6740.75	P35762	4	30.93	CD81_MOUSE		3479.92	3526.03	2998.94	2840.68	2766.68	3010.23	2970.25	2796.61	3000.47	2190.47	4248.26	4022.42	4085.94	4161.29	3978.75	3122.45	2793.61	4099.33
Fatty acid-binding protein, brain OS=Mus musculus GN=Fabp7 PE=1 SV=2	5.3	15178.1	9698.85	P51880	7	75	FABP7_MOUSE		2953.39	2853.01	2913.7	2915.71	2725.15	3860.02	3885.19	3701.49	3419.88	3166.02	2038.15	1928.02	2439.9	2353.85	2299.8	2872.19	3606.52	2211.94
Keratin, type I cytoskeletal 10 OS=Mus musculus GN=Krt10 PE=1 SV=3	4.85	57941	16721.7	P02535	16	45.26	K1C10_MOUSE		2489.22	2705.19	2649.62	2946.87	2693.51	3174.15	3222.6	3346.51	3046.6	3152.41	2480.99	2506.98	2380.58	2448.14	2274.62	2696.88	3188.45	2418.26
Sodium/potassium-transporting ATPase subunit alpha-3 OS=Mus musculus GN=Atp1a3 PE=1 SV=1	5.09	113117	1285.98	Q6PIC6	22	31.49	AT1A3_MOUSE		2387	2640.94	2395.2	2513.74	3001.97	3160.12	3560.85	3055.36	2031.82	2624.67	3610.86	3501.12	3673.41	3752.91	2530.32	2587.77	2886.56	3413.72
Myristoylated alanine-rich C-kinase substrate OS=Mus musculus GN=Marcks PE=1 SV=2	4.12	29718.4	8425.52	P26645	11	80.58	MARCS_MOUSE		2372.94	2339.94	2281.61	2371.43	2439.58	2187.36	2241.88	2061.43	2189.35	1802.33	2789.4	2595.85	2370.8	2395.63	2492.5	2361.1	2096.47	2528.83
Neuronal membrane glycoprotein M6-a OS=Mus musculus GN=Gpm6a PE=1 SV=1	5	31890.9	957.625	P35802	3	17.63	GPM6A_MOUSE		2351.78	2345.65	2407.38	2330.7	2004.83	2399.45	1777.96	1878.99	1862.42	2064.43	2142.71	1855	2014.34	1528.4	1579.73	2288.07	1996.65	1824.04
T-complex protein 1 subunit beta OS=Mus musculus GN=Cct2 PE=1 SV=4	5.95	57819.5	810.471	P80314	15	43.55	TCPB_MOUSE		1949.13	2296.63	2401.49	2081.37	2375.04	4408.42	1960.98	1907.71	4203.06	1765.5	2279.31	2453.17	2417.56	2411.21	2343.51	2220.73	2849.13	2380.95
Glutamine synthetase OS=Mus musculus GN=Glul PE=1 SV=6	6.66	42861.1	1530.72	P15105	7	33.24	GLNA_MOUSE		2081.58	2299.93	2061.57	2108.61	2244.1	1970.41	1907.33	2040.44	1972.65	2019.9	1918.3	1967.27	1906.2	1926.76	2090.18	2159.16	1982.15	1961.74
14-3-3 protein sigma OS=Mus musculus GN=Sfn PE=1 SV=2	4.53	27820.1	2513.56	O70456	4	17.34	1433S_MOUSE		1851.45	1062.22	1966.18	2807.21	3040.97	318.6	326.868	601.576	622.734	553.704	1139.17	818.333	1539.82	1721.06	1791.63	2145.6	484.696	1402
Keratin, type II cuticular Hb4 OS=Homo sapiens GN=KRT84 PE=1 SV=2	7.42	65983	1329.3	Q9NSB2	4	7.17	KRT84_HUMAN		2357.31	2538.95	3043.82	1610.68	1059.45	210.635	187.07	210.075	252.584	1106.28	846.65	782.94	934.376	857.21	1192.6	2122.04	393.33	922.755
Plastin-2 OS=Mus musculus GN=Lcp1 PE=1 SV=4	5.02	70776.7	266.82	Q61233	2	6.7	PLSL_MOUSE		1599.87	2072.64	2374.22	2336.58	2140.04	2568.93	1109.6		968.275	935.103	2099.31	1605.85	1910.53	1915.46	1824.33	2104.67	1395.48	1871.09
Keratin, type I cytoskeletal 13 OS=Mus musculus GN=Krt13 PE=1 SV=2	4.6	48096.3	2249.49	P08730	11	28.38	K1C13_MOUSE		4031.88	1551.25	1510.36	1643.02	1602.35	1466.51	1011.7	1212.28	1241.65	1198.89	1974.23	2092.67	1912.5	2012.98	2174.53	2067.77	1226.21	2033.38
ATP-citrate synthase OS=Mus musculus GN=Acly PE=1 SV=1	7.12	120641	157.378	Q91V92	2	2.38	ACLY_MOUSE		2349	1628.44				1199.47	1565.7	1276.44	1620.38	1376.14	1953.9	2186.48	2023.31	1973.7	1462.92	1988.72	1407.63	1920.06
Rab GDP dissociation inhibitor alpha OS=Mus musculus GN=Gdi1 PE=1 SV=3	4.76	51092	1854.82	P50396	14	49.66	GDIA_MOUSE		2819.69	1693.14	1763.8	1709.98	1603.1	1467.35	1218.42	1072.39	814.129	781.429	2896.04	2179.1	1626.69	1391.57	1892.7	1917.94	1070.74	1997.22
Fructose-bisphosphate aldolase C OS=Mus musculus GN=Aldoc PE=1 SV=4	6.74	39794.1	353.658	P05063	2	14.05	ALDOC_MOUSE		2150.45	1664.13				3149.23	1760.58	1548.04	1329.36	286.32	1143.99	1322.27	391.292	385.549	388.151	1907.29	1614.71	726.25
T-complex protein 1 subunit delta OS=Mus musculus GN=Cct4 PE=1 SV=3	8	58579.7	1820.75	P80315	7	26.35	TCPD_MOUSE		2071.56	1413.89	1587.11	2354.51	1995.82	1757.41	1683.21	968.396	1074.82	1094.89	2297.44	2421.31	2493.4	2448.51	2406.42	1884.58	1315.75	2413.42
Calnexin OS=Mus musculus GN=Canx PE=1 SV=1	4.29	67677.2	1040.06	P35564	4	12.01	CALX_MOUSE		2122.45	1785.53	1675.7	1963.38	1792.22	3086.05	2898.58	4320.72	3353.29	3083.45	2455.64	2614.81	3888.77	4068.69	3925.24	1867.86	3348.42	3390.63
Coronin-1C OS=Mus musculus GN=Coro1c PE=1 SV=2	6.67	53805.3	633.285	Q9WUM4	3	14.35	COR1C_MOUSE		2593.16	1726.09	1814.23	1682.6	1428.59	723.3	837.52	752.655	806.14	628.407	1426.19	1204.47	1488.74	1242.76	1226.06	1848.93	749.604	1317.64
Rab GDP dissociation inhibitor beta OS=Mus musculus GN=Gdi2 PE=1 SV=1	5.85	51050.5	1251.65	Q61598	18	61.12	GDIB_MOUSE		1949.2	1786.37	1911.84	1836.49	1752.11	1232.44	1328.78	1399.02	1647.36	1465.9	1800.52	1970.99	2159.16	1904.34	1897.58	1847.2	1414.7	1946.52
Guanine nucleotide-binding protein G(I)/G(S)/G(T) subunit beta-1 OS=Mus musculus GN=Gnb1 PE=1 SV=3	5.54	38175.4	4125.4	P62874	14	79.12	GBB1_MOUSE		1940.77	1740.75	1803.2	1916.36	1744.3	1671.83	1709.84	1543.27	1558.04	1490.39	2020.95	1886.09	1918.3	1884.95	1869.91	1829.07	1594.67	1916.04
Sodium/potassium-transporting ATPase subunit alpha-4 OS=Mus musculus GN=Atp1a4 PE=1 SV=3	5.37	116085	793.72	Q9WV27	13	15.02	AT1A4_MOUSE		1799.1	1826.21	1914.8	1728.93	1778.36	1907.72	1510.18	1989.67	1885.35	1791.95	1650.8	2606.54	1729.63	2992.75	1789.94	1809.48	1816.97	2153.93
Isocitrate dehydrogenase [NADP] cytoplasmic OS=Mus musculus GN=Idh1 PE=1 SV=2	6.79	47073.7	1265.29	O88844	17	59.9	IDHC_MOUSE		1653.79	1606	1771.43	1922.87	1907.57	1480.28	1505.97	1074.06	1263.61	1586.95	1858.74	1551.03	1691.94	1681.6	2093.27	1772.33	1382.18	1775.32
Endonuclease domain-containing 1 protein OS=Mus musculus GN=Endod1 PE=1 SV=2	5.74	55946.6	862.343	Q8C522	3	11.98	ENDD1_MOUSE		1802.88	1768.8	1773.24	1791.39	1376.77	1538.81	1522.47	1640.78	1694.79	1549.44	1795.49	3580.71	1877.02	1979.44	1637.41	1702.62	1589.26	2174.01
Guanine nucleotide-binding protein G(o) subunit alpha OS=Mus musculus GN=Gnao1 PE=1 SV=3	5.19	40654.9	3506.64	P18872	15	61.86	GNAO_MOUSE		1835.21	1666.97	1554.09	1608.28	1797.18	1633.44	1632	1407.43	1211.92	1440.85	1655.94	1704.46	1678.15	1626.05	1701.76	1692.35	1465.13	1673.27
V-type proton ATPase catalytic subunit A OS=Mus musculus GN=Atp6v1a PE=1 SV=2	5.26	68668.4	643.051	P50516	9	32.58	VATA_MOUSE		1850.66	2207.92	1414.89	1369.2	1519.95	1670.33	1772.16	1705.41	2098.64	1718.96	2230.36	2208.92	2226.04	1938.54	1867.51	1672.53	1793.1	2094.27
T-complex protein 1 subunit zeta OS=Mus musculus GN=Cct6a PE=1 SV=3	6.66	58460.6	941.256	P80317	9	29	TCPZ_MOUSE		1636.26	1189.31	1681.38	2012.6	1665.83	1380.82	1254.23	1705.44	1667.17	1518.48	1191.28	1673.97	2043.07	1922.98	1884.4	1637.07	1505.23	1743.14
Myc box-dependent-interacting protein 1 OS=Mus musculus GN=Bin1 PE=1 SV=1	4.77	64698.4	487.185	O08539	5	19.05	BIN1_MOUSE		1790.04	1449.48	1600.37	1799.1	1350.03	1189.09	855.447	805.256	714.121	885.939	1541.58	1593.37	1414.77	1512.24	1823.29	1597.8	889.971	1577.05
4F2 cell-surface antigen heavy chain OS=Mus musculus GN=Slc3a2 PE=1 SV=1	5.52	58450.7	392.998	P10852	4	13.88	4F2_MOUSE		1584.15	1579.33	1759.39	1708.14	1324.54	1152.51	1280.15	1227.23	1627.66	1291.9	1365.47	1264.13	1498.35	1658.61	1449.75	1591.11	1315.89	1447.26
T-complex protein 1 subunit theta OS=Mus musculus GN=Cct8 PE=1 SV=3	5.29	60125.9	893.794	P42932	15	38.14	TCPQ_MOUSE		1512.89	1559.6	1608.36	1718.91	1538.47	1572.13	1422.59	1459.1	1441.66	1518.06	1780.36	1876.37	1903.31	1860.98	2017.12	1587.65	1482.71	1887.63
Gamma-enolase OS=Mus musculus GN=Eno2 PE=1 SV=2	4.8	47638.9	6207.31	P17183	10	48.85	ENOG_MOUSE		1628.05	1921.86	1281.83	1478.93	1589.88	2055.88	2185.43	2060.68	2296.75	2233.24	2295.55	2379.02	2528.56	2265.15	2614.64	1580.11	2166.4	2416.58
Importin subunit beta-1 OS=Mus musculus GN=Kpnb1 PE=1 SV=2	4.49	98438.9	279.618	P70168	2	3.42	IMB1_MOUSE		1694.19	1437.04	1613.85	1610.09	1520.12	1174.73	1274.56	1243.08	1321.21	1267.22	2011.92	2041.26	1813.13	1954.01	2372.54	1575.06	1256.16	2038.57
Excitatory amino acid transporter 2 OS=Mus musculus GN=Slc1a2 PE=1 SV=1	6.24	62543.6	704.244	P43006	8	16.26	EAA2_MOUSE		2006.28	1232.09	1797.1	1610.88	1184.71	2052.98	1922.51	1985.1	2100.27	1828.14	2109.5	2061.23	2084.27	1958.45	1943.53	1566.21	1977.8	2031.39
Alpha-centractin OS=Mus musculus GN=Actr1a PE=2 SV=1	6.18	42727.9	730.543	P61164	5	26.6	ACTZ_MOUSE		1539.85	1433.89	1384.64	1711.98	1740.69	801.787	999.953	995.317	1038.7	1647.83	1305.92	1612.4	1398.44	1510.47	1450.2	1562.21	1096.72	1455.49
T-complex protein 1 subunit epsilon OS=Mus musculus GN=Cct5 PE=1 SV=1	5.63	60080.5	677.585	P80316	3	10.17	TCPE_MOUSE		1433.53	1597.74	1250.71	1809.27	1601.36	976.882	1066.92	1204.17	1210.32	1362.68	2066.56	1881.94	2017.79	1896.41	1974.22	1538.52	1164.19	1967.39
Keratin, type I cuticular Ha3-II OS=Homo sapiens GN=KRT33B PE=2 SV=3	4.61	47354.2	2082.88	Q14525	11	32.92	KT33B_HUMAN		2213.93	1181.59	1358.98	1388.73	1493.64	674.883	844.035	738.319	2135.69	2466.83	1454.39	699.513	1643.62	1991.13	674.639	1527.37	1371.95	1292.66
Transaldolase OS=Mus musculus GN=Taldo1 PE=1 SV=2	6.64	37558.1	1431.38	Q93092	8	24.33	TALDO_MOUSE		1792.86	1523.43	1537.59	1483.04	1290.68	1820.81	1827.98	1855.2	2142.32	2071.22	1997.78	2069.53	2073.75	2211.62	2267.66	1525.52	1943.51	2124.07
ADP-ribosylation factor 1 OS=Mus musculus GN=Arf1 PE=1 SV=2	6.37	20753.8	13750.6	P84078	9	84.53	ARF1_MOUSE		1567.64	1574.98	1502.77	1392.57	1395.21	1388.22	1553.61	1585.96	1584.86	1621.78	1921.59	1810.4	1835.88	1735.34	1764.89	1486.63	1546.88	1813.62
Heat shock 70 kDa protein 1-like OS=Mus musculus GN=Hspa1l PE=2 SV=4	5.83	71036.6	2413.59	P16627	12	31.83	HS71L_MOUSE		1369.09	1381.78	1421.36	1422.28	1416.3	1582.82	1541.16	2670.08	1407.13	1340.02	1568.72	1350.27	1260.81	1312.05	1408.95	1402.16	1708.24	1380.16
Lactadherin OS=Mus musculus GN=Mfge8 PE=1 SV=3	6.08	52381.6	417.165	P21956	6	17.93	MFGM_MOUSE		1730.36	1172.77	1410.83	1404.38	1243.14	1025.48	1175.14	1079.16	1257.69	1237.93	1378.48	1467.6	1303	1345.57	1446.83	1392.3	1155.08	1388.29
Keratin, type I cytoskeletal 16 OS=Homo sapiens GN=KRT16 PE=1 SV=4	4.79	51610.1	5399.82	P08779	16	49.05	K1C16_HUMAN		1761.52	1239.1	1226.59	1353.84	1367.83	1151.39	1247.09	1158.03	1211.47	1200	1355.42	1298.86	1284.25	1316.48	1311.86	1389.78	1193.6	1313.37
WD repeat-containing protein 1 OS=Mus musculus GN=Wdr1 PE=1 SV=3	6.11	67091.1	358.64	O88342	4	10.56	WDR1_MOUSE		1311.27	1005	1118.57	1655.21	1686.97	1266.45	1243.98	1818.96	1420.49	1636.27	1748.89	1884.13	2253.41	1925.87	1749.23	1355.4	1477.23	1912.31
Radixin OS=Mus musculus GN=Rdx PE=1 SV=3	5.83	68657	786.419	P26043	12	27.79	RADI_MOUSE		1423.94	1422.44	1337.5	1266.82	1294.47	1200.2	1287.97	1130.21	1200.47	1235.37	1449.59	1535.94	1547.47	1473.7	1498.34	1349.03	1210.84	1501.01
Syntenin-1 OS=Mus musculus GN=Sdcbp PE=2 SV=1	6.78	32607.5	1170.36	O08992	4	39.13	SDCB1_MOUSE		1250.33	1395.75	1307.04	1304.21	1160.83	610.534	649.25	830.352	874.653	1015.17	915.234	1002.8	739.248	917.371	996.51	1283.63	795.993	914.233
Septin-7 OS=Mus musculus GN=Sept7 PE=1 SV=1	8.77	50892.1	375.659	O55131	5	16.51	SEPT7_MOUSE		1606.33	1188.79	1256.16	1328.88	1015.72	682.946	720.127	725.573	748.642	680.983	1074.62	1101.69	1121.05	1115.51	1095.46	1279.18	711.654	1101.66
V-type proton ATPase subunit B, brain isoform OS=Mus musculus GN=Atp6v1b2 PE=1 SV=1	5.45	56893.1	521.686	P62814	4	18.59	VATB2_MOUSE		1166.84	1301.79	1217.11	1093.95	1579.18	1647.15	1689.6	1537.21	1325.71	1429.48	1406.14	1404.31	1303.48	1281.49	1420.27	1271.77	1525.83	1363.14
Keratin, type II cytoskeletal 73 OS=Mus musculus GN=Krt73 PE=1 SV=1	8.05	59538.8	4160.96	Q6NXH9	14	33.77	K2C73_MOUSE		1308.6	1392.11	1322.59	1326.16	795.875	1701.85	1627.58	1632.71	1583.96	1627.45	925.252	949.493	1027.17	1076.66	1041.02	1229.07	1634.71	1003.92
Phytanoyl-CoA hydroxylase-interacting protein-like OS=Mus musculus GN=Phyhipl PE=2 SV=1	5.89	42911.2	1518.78	Q8BGT8	4	11.2	PHIPL_MOUSE		1302.18	1115.77	1214.02	1180.54	1214.43	1057.78	1010.64	1028.5	970.077	1133.21	1566.52	1125.03	1133.66	1174.21	1107.8	1205.39	1040.04	1221.44
Actin-related protein 3 OS=Mus musculus GN=Actr3 PE=1 SV=3	5.51	47813.4	724.094	Q99JY9	8	36.84	ARP3_MOUSE		957.485	1108.63	1331.29	1356.16	1229.25	1105.44	1210.41	944.731	1270.51	528.849	1606.36	1450.56	1381.91	1566.63	1532.67	1196.57	1011.99	1507.63
Calmodulin OS=Mus musculus GN=Calm1 PE=1 SV=2	3.88	16837.7	4072.03	P62204	11	65.1	CALM_MOUSE		1390.68	1335.64	1351.29	904.187	967.034	1033.45	1047.98	997.662	929.943	908.927	1517.21	1502.66	1547.28	1514.29	1586.74	1189.77	983.592	1533.64
Keratin, type II cytoskeletal 2 oral OS=Mus musculus GN=Krt76 PE=2 SV=1	8.48	63358	3190.62	Q3UV17	14	40.07	K22O_MOUSE		1612.26	985.207	967.362	982.77	1153.09	1551.81	1541.44	1496.48	1419.65	1458.36	400.106	668.109	570.168	516.171	549.206	1140.14	1493.55	540.752
ADP/ATP translocase 2 OS=Mus musculus GN=Slc25a5 PE=1 SV=3	10.03	33159.5	7570.96	P51881	12	41.61	ADT2_MOUSE		1717.72	885.891	723.933	1678.49	685.037	2703.06	2693.03	2596.93	2446.46	2382.16	915.787	897.456	899.11	942.647	930.043	1138.21	2564.33	917.008
Sodium/potassium-transporting ATPase subunit beta-3 OS=Mus musculus GN=Atp1b3 PE=1 SV=1	8.63	32117.9	1549.45	P97370	3	14.39	AT1B3_MOUSE		1147.44	1250.64	1159.5	1171.01	883.714	954.876	962.568	1030.29	969.155	934.428	1075.47	1193.75	1134.53	1108.04	1644.59	1122.46	970.264	1231.27
6-phosphogluconate dehydrogenase, decarboxylating OS=Mus musculus GN=Pgd PE=2 SV=3	6.86	53760.6	417.11	Q9DCD0	2	6.42	6PGD_MOUSE		1017.13	1229.88	1071.46	1081.75	1056.15	924.558	885.62	1239.18	1194.72	1013.67	928.559	798.844	865.135	865.955	665.698	1091.28	1051.55	824.838
Cytosolic non-specific dipeptidase OS=Mus musculus GN=Cndp2 PE=1 SV=1	5.31	53223.6	1205.13	Q9D1A2	7	34.53	CNDP2_MOUSE		972.415	1033.17	1061.08	1126.1	1035.43	554.407	540.053	523.178	1168.88	517.561	1484.58	1616.84	1378.18	1293.65	1372.02	1045.64	660.816	1429.06
Nucleoside diphosphate kinase A OS=Mus musculus GN=Nme1 PE=1 SV=1	7.26	17321.9	3874.7	P15532	6	50	NDKA_MOUSE		1722.67	729.333	980.993	999.915	746.253	339.766	330.244	350.152	332.563	363.43	672.778	680.386	648.795	652.569	676.789	1035.83	343.231	666.263
Potassium-transporting ATPase alpha chain 2 OS=Mus musculus GN=Atp12a PE=1 SV=3	5.9	115468	284.446	Q9Z1W8	6	6.09	AT12A_MOUSE		844.026	888.407	1379.42	1076.96	901.358	1032.77	947.344	689.195	1078.04	634.273	1696.78	1131.95	1468.6	962.916	965.155	1018.03	876.324	1245.08
40S ribosomal protein S3 OS=Mus musculus GN=Rps3 PE=1 SV=1	10.04	26845.4	2391.05	P62908	9	67.49	RS3_MOUSE		1760.53	694.459	756.358	890.827	845.237	1151.25	1192.45	1149.63	1120.69	1125.26	1157.21	1095.37	1083.35	1179.82	1123.17	989.483	1147.85	1127.78
Cell division control protein 42 homolog OS=Mus musculus GN=Cdc42 PE=1 SV=2	6.15	21600.8	2842.9	P60766	8	42.41	CDC42_MOUSE		1002.28	794.57	886.807	1091.96	1107.75	565.189	616.475	802.723	695.436	763.092	1112.51	1019.24	992.41	1024.11	1149.34	976.675	688.583	1059.52
26S proteasome non-ATPase regulatory subunit 14 OS=Mus musculus GN=Psmd14 PE=1 SV=2	6.06	34748.2	536.45	O35593	2	12.58	PSDE_MOUSE		1248.44	794.021	1131.44	902.582	749.177	705.386	720.941	831.698	630.346	590.704	661.462	694.858	865.784	771.338	798.446	965.132	695.815	758.378
Heterogeneous nuclear ribonucleoprotein D0 OS=Mus musculus GN=Hnrnpd PE=1 SV=2	7.9	38525.3	604.703	Q60668	2	9.3	HNRPD_MOUSE		944.828	1038.36	1112.23	1047.05	666.761	1055.81	1079.31	1071.97	854.84	1022.63	1204.11	1237.43	1541.26	1468.33	1106.13	961.847	1016.91	1311.45
Serine/threonine-protein phosphatase 2A 55 kDa regulatory subunit B alpha isoform OS=Mus musculus GN=Ppp2r2a PE=1 SV=1	5.76	52205.4	561.306	Q6P1F6	3	12.3	2ABA_MOUSE					1104.96	781.45	559.408	535.733	474.782	544.728	669.073	1001.35	950.519	794.975	889.305	687.976	943.204	556.745	864.824
Transforming protein RhoA OS=Mus musculus GN=Rhoa PE=1 SV=1	5.73	22124.4	3813.96	Q9QUI0	8	56.48	RHOA_MOUSE		1075.57	1119.06	1119.53	657.746	667.004	908.413	938.584	989.733	944.499	664.862	1049.85	1160.66	1120.5	689.451	655.142	927.784	889.218	935.121
Keratin, type II cytoskeletal 79 OS=Homo sapiens GN=KRT79 PE=1 SV=2	6.83	58120.8	2726.3	Q5XKE5	9	22.06	K2C79_HUMAN		876.38	749.992	866.175	1225	892.681	859.49	876.265	1000.84	888.452	768.435	1213.07	948.503	1036.54	1177.27	1230.38	922.046	878.696	1121.15
Basigin OS=Mus musculus GN=Bsg PE=1 SV=2	5.46	42901	828.033	P18572	5	14.14	BASI_MOUSE		944.522	911.502	909.958	935.012	869.536	547.857	555.326	604.086	743.82	425.695	1107.76	1179.42	1180.61	1147.84	1027.08	914.106	575.357	1128.54
Serine/threonine-protein phosphatase PP1-alpha catalytic subunit OS=Mus musculus GN=Ppp1ca PE=1 SV=1	5.89	38281.5	741.935	P62137	4	17.88	PP1A_MOUSE		1116.49	426.462	1165.55			920.43	1885.28	1538.04	773.228	866.706	424.577	439.157	451.509	416.5	953.16	902.833	1196.74	536.98
Secernin-1 OS=Mus musculus GN=Scrn1 PE=1 SV=1	4.48	46953.2	507.481	Q9CZC8	2	6.52	SCRN1_MOUSE		776.167	797.586	976.868	940.496	954.4	493.386			579.842	536.187	744.768	812.52	786.774	771.7	815.809	889.103	536.472	786.314
Ras-related protein Rap-1A OS=Mus musculus GN=Rap1a PE=2 SV=1	6.53	21329.4	8925.78	P62835	11	59.78	RAP1A_MOUSE		719.831	971.268	924.517	884.172	912.626	600.328	625.874	587.384	578.224	617.758	1000.69	977.056	967.919	950.605	1005.95	882.483	601.914	980.446
T-complex protein 1 subunit eta OS=Mus musculus GN=Cct7 PE=1 SV=1	7.78	60165.5	383.937	P80313	6	18.01	TCPH_MOUSE		1043.23				695.443	1364.85	1397.58	1206.94	1182.97	1920.97	1466.3	1464.4	1194.05	1457.99	1290.68	869.334	1414.66	1374.69
Alcohol dehydrogenase class-3 OS=Mus musculus GN=Adh5 PE=1 SV=3	6.98	40346.2	317.631	P28474	2	9.36	ADHX_MOUSE		851.203	934.669	836.467	750.402	934.051	1026.41	396.816	929.979	955.486	946.645	773.197	1085.83	872.026	908.83	872.614	861.358	851.068	902.499
Triosephosphate isomerase OS=Mus musculus GN=Tpi1 PE=1 SV=4	5.43	32705.1	879.206	P17751	5	28.43	TPIS_MOUSE		813.006	803.996	764.581	883.9	941.798	558.11	652.483	462.75	666.066	617.354	980.694	961.945	908.681	757.62	776.819	841.456	591.353	877.152
Guanine nucleotide-binding protein G(q) subunit alpha OS=Mus musculus GN=Gnaq PE=1 SV=4	5.34	42443.3	328.167	P21279	3	12.53	GNAQ_MOUSE			1257.43	632.786	878.215	596.541	798.531	700.193	728.832	953.097	870.982	1064.67	964.282	986.803	824.104	970.783	841.243	810.327	962.129
Ras-related protein Rab-6A OS=Mus musculus GN=Rab6a PE=1 SV=4	5.23	23703.9	1509.15	P35279	3	16.83	RAB6A_MOUSE		802.194	900.672	1026.29	877.203	511.552	558.767	607.161	620.893	654.168	564.748	726.746	511.333	604.354	644.455	455.112	823.582	601.147	588.4
L-lactate dehydrogenase A chain OS=Mus musculus GN=Ldha PE=1 SV=3	7.67	36840.8	1280.96	P06151	8	54.22	LDHA_MOUSE		782.061	810.442	839.436	937.764	696.383	521.419	523.137	585.503	532.506	550.209	827.837	823.323	873.816	850.001	872.181	813.217	542.555	849.432
Heterogeneous nuclear ribonucleoprotein A/B OS=Mus musculus GN=Hnrnpab PE=1 SV=1	8.14	30945.4	456.763	Q99020	2	11.58	ROAA_MOUSE		820.351	712.819	778.904	814.806	883.242	760.743	801.765	825.188	769.892	744.791	854.875	808.07	799.508	813.928	823.663	802.024	780.476	820.009
Chloride intracellular channel protein 4 OS=Mus musculus GN=Clic4 PE=1 SV=3	5.28	28957.2	658.999	Q9QYB1	5	26.88	CLIC4_MOUSE		754.076	796.72	875.056	770.113	739.901	510.013	544.89	679.129	755.277	438.033	1061.5	981.78	899.532	952.434	1460.18	787.173	585.468	1071.09
60S ribosomal protein L18 OS=Mus musculus GN=Rpl18 PE=2 SV=3	12.19	21701.6	1295.62	P35980	3	19.68	RL18_MOUSE		928.959	728.818	773.966	889.866	601.56	909.066	888.849	927.966	965.307	1015.35	833.805	845.166	892.952	922.622	888.435	784.634	941.307	876.596
Ras-related C3 botulinum toxin substrate 1 OS=Mus musculus GN=Rac1 PE=1 SV=1	8.57	21849.3	1726.91	P63001	6	42.71	RAC1_MOUSE		801.202	599.56	797.055	749.408	879.11	685.563	469.513	689.828	673.011	704.709	849.553	746.811	842.226	833.052	769.641	765.267	644.525	808.257
Phosphoglycerate mutase 1 OS=Mus musculus GN=Pgam1 PE=1 SV=3	6.79	28946.1	2140.6	Q9DBJ1	9	57.87	PGAM1_MOUSE		738.005	803.688	811.147	856.555	613.783	607.558	692.714	794.849	723.664	805.023	1135.54	939.99	1043.97	1038.25	1035.92	764.635	724.761	1038.73
Brain acid soluble protein 1 OS=Mus musculus GN=Basp1 PE=1 SV=3	4.29	22086.6	2437.74	Q91XV3	7	68.14	BASP1_MOUSE		727.911	783.208	721.779	791.913	731.547	753.223	778.151	682.247	739.854	632.439	894.016	920.343	850.389	816.85	802.762	751.272	717.183	856.872
Glyceraldehyde-3-phosphate dehydrogenase, testis-specific OS=Mus musculus GN=Gapdhs PE=1 SV=1	7.8	48398.4	4813.31	Q64467	6	35	G3PT_MOUSE		779.965	731.701	754.015	934.541	531.287	406.966	482.226	413.867	490.653	488.383	396.777	560.46	585.068	429.044	676.483	746.302	456.419	529.566
Keratin, type I cytoskeletal 19 OS=Homo sapiens GN=KRT19 PE=1 SV=4	4.86	44106.1	2325.1	P08727	7	22.25	K1C19_HUMAN		996.79	679.335	432.608	743.53	815.587	764.574	598.51	559.947	744.852	584.289	425.016	370.848	427.763	464.392	452.526	733.57	650.434	428.109
Dynein light chain 1, cytoplasmic OS=Mus musculus GN=Dynll1 PE=1 SV=1	7.23	10537	5510.44	P63168	2	32.58	DYL1_MOUSE		688.502	691.576	719.702	688.037	655.585	616.522	573.343	346.883	561.894	327.649	551.187	850.66	530.316	554.647	943.606	688.681	485.258	686.083
40S ribosomal protein SA OS=Mus musculus GN=Rpsa PE=1 SV=4	4.6	32952.2	1151.31	P14206	6	38.64	RSSA_MOUSE		703.383	575.446	658.048	729.298	738.146	873.008	794.015	866.115	804.728	787.455	933.57	919.904	1210.87	908.314	863.783	680.864	825.064	967.287
Keratin, type I cytoskeletal 15 OS=Homo sapiens GN=KRT15 PE=1 SV=3	4.51	49439.9	2704.78	P19012	11	32.89	K1C15_HUMAN		398.597	607.832	550.574	488.847	1271.11	302.681	307.557	688.038	320.928	724.374	502.462	410.376	250.961	488.776	742.411	663.392	468.715	478.997
F-actin-capping protein subunit alpha-2 OS=Mus musculus GN=Capza2 PE=1 SV=3	5.47	33138.2	640.875	P47754	3	20.98	CAZA2_MOUSE		691.519	634.365	621.194	658.235	615.367	462.219	435.013	479.895	539.852	589.29	653.214	616.34	621.024	710.371	747.206	644.136	501.254	669.631
Keratin, type I cytoskeletal 14 OS=Mus musculus GN=Krt14 PE=1 SV=2	4.91	53209.3	2801.06	Q61781	11	44.63	K1C14_MOUSE		1252.71	541.955	570.371	439.41	409.056	496.205	806.474	823.104	817.278	840.909	1000.26	806.805	935.327	1108.68	1003.8	642.7	756.794	970.973
Sodium/potassium-transporting ATPase subunit beta-1 OS=Mus musculus GN=Atp1b1 PE=1 SV=1	8.78	35593.8	469.55	P14094	2	8.88	AT1B1_MOUSE		747.014	677.941	628.302	603.924	552.457	591.524	582.373	638.6	605.767	606.769	805.741	749.824	676.464	854.497	727.687	641.928	605.007	762.843
GTP-binding nuclear protein Ran OS=Mus musculus GN=Ran PE=1 SV=3	7.31	24594.2	2391.07	P62827	7	58.8	RAN_MOUSE		631.118	658.786	646.051	630.2	550.447	647.903	660.591	674.644	632.77	622.982	681.748	679.12	638.917	842.052	742.065	623.32	647.778	716.78
S-formylglutathione hydrolase OS=Mus musculus GN=Esd PE=2 SV=1	6.75	31889.9	552.13	Q9R0P3	3	22.7	ESTD_MOUSE		615.362	654.354	631.07	575.097	631.524	652.271	460.641	492.954	454.96	536.66	784.129	760.79	677.383	699.717	772.448	621.481	519.497	738.893
CD63 antigen OS=Mus musculus GN=Cd63 PE=1 SV=2	6.72	26622.1	621.77	P41731	3	10.08	CD63_MOUSE			614.167	663.536	579.856	600.404	1002.1	587.779	669.377	949.633	595.466	856.622	783.366	867.429	931.55	743.692	614.491	760.87	836.532
Ras-related protein Rab-10 OS=Mus musculus GN=Rab10 PE=1 SV=1	8.57	22769.1	4354.11	P61027	5	43.5	RAB10_MOUSE		665.321	602.513	580.159	591.009	569.87	508.233	588.28	484.625	488.052	542.188	691.481	724.953	704.825	642.152	653.17	601.774	522.276	683.316
Guanine nucleotide-binding protein subunit beta-2-like 1 OS=Mus musculus GN=Gnb2l1 PE=1 SV=3	7.56	35533	627.137	P68040	9	46.37	GBLP_MOUSE			460.948	578.98	647.599	675.727	689.765	670.232	740.807	593.314	734.051	761.802	718.993	717.059	808.399	819.337	590.814	685.634	765.118
Proteasome subunit alpha type-5 OS=Mus musculus GN=Psma5 PE=1 SV=1	4.55	26582.2	542.154	Q9Z2U1	3	21.58	PSA5_MOUSE		567.778	529.134	620.753	596.92	582.574	377.12	386.823	391.244	323.392	473.604	629.799	595.26	627.699	718.234	677.025	579.432	390.437	649.604
Keratin-like protein KRT222 OS=Mus musculus GN=Krt222 PE=2 SV=1	5.48	34426	846.884	Q8CCX5	3	10.2	KT222_MOUSE			534.094		649.707	499.299	530.827	559.763	804.55	606.574	839.338	719.698	818.902	738.379	877.274	846.002	561.033	668.21	800.051
Cofilin-2 OS=Mus musculus GN=Cfl2 PE=1 SV=1	8.16	18823.7	5588.63	P45591	6	54.22	COF2_MOUSE		511.091	519.54	567.084	652.751	520.641	356.974	411.096	413.645	430.347	433.215	643.575	632.41	632.7	704.831	689.73	554.221	409.055	660.649
Phosphoserine aminotransferase OS=Mus musculus GN=Psat1 PE=1 SV=1	8.08	40757.8	701.079	Q99K85	8	34.86	SERC_MOUSE			586.242	580.543		429.3	724.628	728.2	691.275	686.436	669.803	866.535	979.561	1023.53	921.225	1022.39	532.028	700.068	962.649
Poly(rC)-binding protein 1 OS=Mus musculus GN=Pcbp1 PE=1 SV=1	6.71	38011.1	715.455	P60335	3	16.01	PCBP1_MOUSE			530.077	567.4	565.578	439.678	715.463	677.827	660.8	652.673	723.2	637.484	540.805	451.23	524.079	572.46	525.683	685.992	545.211
Ras-related protein Rab-5C OS=Mus musculus GN=Rab5c PE=1 SV=2	8.58	23640.7	1235.48	P35278	6	37.5	RAB5C_MOUSE		529.822	432.765	594.18	524.4	498.208	680.588	679.336	708.131	625.601	640.453	678.642	632.531	686.367	728.149	656.482	515.875	666.822	676.434
40S ribosomal protein S8 OS=Mus musculus GN=Rps8 PE=1 SV=2	10.72	24490.3	1043.02	P62242	2	9.62	RS8_MOUSE		523.435	556.186	506.066	579.978	412.058	537.474	706.766	807.043	852.711	675.52	786.346	622.982	638.824	820.62	716.584	515.545	715.903	717.071
V-type proton ATPase subunit E 1 OS=Mus musculus GN=Atp6v1e1 PE=1 SV=2	8.89	26214.5	656.003	P50518	2	9.73	VATE1_MOUSE		546.074	540.197	454.377			471.182	392.156	451.971	501.158	347.841	492.396	473.915	428.079	343.612	345.362	513.55	432.861	416.673
Ras-related protein Rab-7a OS=Mus musculus GN=Rab7a PE=1 SV=2	6.57	23774.9	1061.38	P51150	6	40.58	RAB7A_MOUSE		574.12	431.854	491.029	515.674	481.947	384.395	456.393	393.186	434.093	540.791	369.696	528.31	538.944	525.603	665.59	498.925	441.772	525.629
Keratin, type I cuticular Ha4 OS=Mus musculus GN=Krt34 PE=2 SV=1	4.56	46213.9	5558.26	Q9D646	10	28.06	KRT34_MOUSE			414.489		419.34	653.952	723.168	644.852	669.202	740.289	557.893			362.158	205.519	281.421	495.927	667.081	283.032
40S ribosomal protein S3a OS=Mus musculus GN=Rps3a PE=1 SV=3	10.18	30113	668.153	P97351	4	20.45	RS3A_MOUSE			443.295	503.29		540.68	614.45	654.349	673.089	655.936	756.165	571.239	621.35	492.3	459.477	627.9	495.755	670.798	554.453
60S ribosomal protein L9 OS=Mus musculus GN=Rpl9 PE=2 SV=2	10.38	21995.5	1365.64	P51410	3	25.52	RL9_MOUSE		584.306	576.067	411.517	409.498		622.578	613.289	865.016	847.71	591.891	657.535	725.232	706.533	695.245	694.592	495.347	708.097	695.827
Ubiquitin carboxyl-terminal hydrolase isozyme L1 OS=Mus musculus GN=Uchl1 PE=1 SV=1	4.97	25180.5	786.325	Q9R0P9	4	37.22	UCHL1_MOUSE		719.586				259.577	643.403	690.096	574.311	597.319	733.709	454.093	477.117	512.567	565.47	473.113	489.581	647.768	496.472
Ubiquitin-conjugating enzyme E2 N OS=Mus musculus GN=Ube2n PE=1 SV=1	6.15	17194.9	1820.11	P61089	5	55.26	UBE2N_MOUSE		562.718	493.994	476.414	521.937	374.509	464.754	346.619	443.281	352.03	481.44	545.621	537.782	574.68	515.487	580.49	485.914	417.625	550.812
Ras-related protein Rab-1B OS=Mus musculus GN=Rab1b PE=1 SV=1	5.39	22358.3	3136.53	Q9D1G1	6	50.75	RAB1B_MOUSE		535.658	488.732	503.505	484.218	410.692	461.09	570.744	331.539	510.668	444.277	463.708	462.605	481.585	553.368	484.525	484.561	463.664	489.158
Destrin OS=Mus musculus GN=Dstn PE=1 SV=3	7.99	18863.8	3664.81	Q9R0P5	4	33.94	DEST_MOUSE		419.481	493.427	444.449	554.255	498.278	575.81	655.023	547.447	708.188	407.596	592.164	660.101	792.891	740.598	816.548	481.978	578.813	720.46
Superoxide dismutase [Cu-Zn] OS=Mus musculus GN=Sod1 PE=1 SV=2	6.03	16113.8	961.258	P08228	2	15.58	SODC_MOUSE		496.318	396.529	514.255	407.535	456.84	261.428	324.607	321.296	311.861	275.662	532.099	393.832	356.288	543.644	494.575	454.295	298.971	464.088
Guanine nucleotide-binding protein subunit beta-4 OS=Mus musculus GN=Gnb4 PE=2 SV=4	5.7	38120.4	1822.2	P29387	7	49.12	GBB4_MOUSE		479.057	413.616	427.888	434.568	488.23	328.755	300.084	273.444	215.674	308.106	579.3	423.276	448.26	493.311	568.388	448.672	285.213	502.507
Proteasome subunit alpha type-7 OS=Mus musculus GN=Psma7 PE=1 SV=1	8.71	28026	669.462	Q9Z2U0	3	25	PSA7_MOUSE		500.113	400.902	406.345	458.655	416.022	316.163	268.334	264.97	376.063	291.2	528.925	462.352	449.583	509.876	483.215	436.407	303.346	486.79
Proteasome subunit beta type-6 OS=Mus musculus GN=Psmb6 PE=1 SV=3	4.78	25606.9	485.449	Q60692	2	8.82	PSB6_MOUSE			429.593	461.581	473.697	376.816	257.595	250.29	263.832	329.328	214.896	354.047	357.781	362.669	350.992	337.744	435.422	263.188	352.647
Ras-related protein Rab-11A OS=Mus musculus GN=Rab11a PE=1 SV=3	6.12	24507.6	771.283	P62492	2	9.72	RB11A_MOUSE			445.843	477.723	399.959	388.937	353.648	367.203	350.998	340.907	389.687	389.975	384.702	429.305	378.688	389.224	428.115	360.489	394.379
F-actin-capping protein subunit alpha-1 OS=Mus musculus GN=Capza1 PE=1 SV=4	5.2	33110.9	540.263	P47753	3	28.32	CAZA1_MOUSE			452.164		438.026	378.735		381.725	295.222	336.369	412.506	523.272	509.957	496.098	465.953	589.032	422.975	356.456	516.863
Ras-related protein Rap-1b OS=Mus musculus GN=Rap1b PE=2 SV=2	5.46	21052.9	6718.59	Q99JI6	9	55.98	RAP1B_MOUSE		324.811	448.023	437.232	418.203	435.328	372.105	368.886	350.565	346.928	361.735	533.748	521.14	505.569	507.031	504.756	412.719	360.044	514.449
Peroxiredoxin-5, mitochondrial OS=Mus musculus GN=Prdx5 PE=1 SV=2	9.13	22239.7	1048.44	P99029	3	29.05	PRDX5_MOUSE			391.718	518.839	414.246	305.435	768.216	637.018	625.038	606.709	690.864	282.983	324.085	284.639	287.99	343.422	407.56	665.569	304.624
Ras-related protein Ral-A OS=Mus musculus GN=Rala PE=1 SV=1	6.99	23723.9	984.134	P63321	4	35.92	RALA_MOUSE			372.945	494.66	409.231	300.923	300.685	297.021	354.738	228.924	203.751	395.815	375.878	396.064	354.299	334.913	394.44	277.024	371.394
Ras-related protein Rab-1A OS=Mus musculus GN=Rab1A PE=1 SV=3	5.85	22905.9	3043.32	P62821	4	41.46	RAB1A_MOUSE		397.108	439.016	402.632	396.703	302.691	370.716	366.02	360.179	303.632	250.278	291.072	416.142	416.637	422.764	401.211	387.63	330.165	389.565
Ras-related protein Rab-14 OS=Mus musculus GN=Rab14 PE=1 SV=3	5.8	24125.1	2077.16	Q91V41	7	60.93	RAB14_MOUSE			355.675	395.736	392.323	366.4	454.86	542.861	607.017	582.621	555.531	503.541	487.489	498.126	563.106	563.383	377.534	548.578	523.129
Keratin, type II cytoskeletal 78 OS=Homo sapiens GN=KRT78 PE=2 SV=2	5.68	57664.3	1017.74	Q8N1N4	7	11.92	K2C78_HUMAN		343.677	291.896	266.476	584.646	320.307	205.84	208.306	276.345	263.939	324.295	503.778	382.633	393.632	585.368	481.057	361.4	255.745	469.294
Actin-related protein 2/3 complex subunit 3 OS=Mus musculus GN=Arpc3 PE=1 SV=3	8.8	20752.8	462.092	Q9JM76	2	13.48	ARPC3_MOUSE			310.687	318.292	345.493	326.676	223.488	153.083	210.119	220.761	271.032	302.494	278.55	347.438	338.189	329.748	325.287	215.697	319.284
Serine/threonine-protein phosphatase PP1-beta catalytic subunit OS=Mus musculus GN=Ppp1cb PE=1 SV=3	5.77	37985.3	794.93	P62141	3	13.76	PP1B_MOUSE			184.464			448.058	292.533	288.869	312.704	359.195	351.03	354.03	365.213	332.245	367.691	366.625	316.261	320.866	357.161
40S ribosomal protein S18 OS=Mus musculus GN=Rps18 PE=1 SV=3	11.41	17718.7	750.498	P62270	4	24.34	RS18_MOUSE			292.287	341.351	311.135	317.33	290.905	331.014	308.867	281.875	338.132	356.61	375.728	386.054	349.601	355.341	315.526	310.158	364.667
Profilin-2 OS=Mus musculus GN=Pfn2 PE=1 SV=3	6.78	15374.4	1115.28	Q9JJV2	2	27.86	PROF2_MOUSE		307.126	263.049	326.452	353.232	241.885	260.031	261.392	273.553	299.467	235.797	315.421	273.397	290.709	272.85	262.897	298.349	266.048	283.055
Keratin, type I cuticular Ha1 OS=Mus musculus GN=Krt31 PE=2 SV=2	4.67	48942.3	5628.04	Q61765	10	24.04	K1H1_MOUSE			308.169	38.445	310.92	377.475	438.081	397.779	419.394	441.128	436.533	46.0222	46.6666	217.126	159.778	211.098	258.752	426.583	136.138
Keratin, type I cytoskeletal 42 OS=Mus musculus GN=Krt42 PE=1 SV=1	4.9	50475.3	2466.28	Q6IFX2	10	39.16	K1C42_MOUSE		1018.98	67.7181	30.9409	35.8666	76.2849	355.212	360.62	989.776	721.341	986.316	112.124	279.712	801.237	517.453	95.7697	245.959	682.653	361.259
Thioredoxin OS=Mus musculus GN=Txn PE=1 SV=3	4.6	12017.6	1338.25	P10639	2	20.95	THIO_MOUSE		232.45	236.163	244.443		250.068	226.583	304.202	392.967	324.484	362.995	309.814	305.612	302.641	279.04	419.695	240.781	322.246	323.36
60S ribosomal protein L12 OS=Mus musculus GN=Rpl12 PE=1 SV=2	9.9	17975.7	630.838	P35979	3	24.85	RL12_MOUSE			239.332		248.454	232.042	296.768	293.239	305.946	267.101	324.857	295.254	321.199	299.165	293.158	242.739	239.943	297.582	290.303
Rho-related GTP-binding protein RhoB OS=Mus musculus GN=Rhob PE=1 SV=1	4.91	22579.6	395.323	P62746	2	14.8	RHOB_MOUSE		222.956	227.467		142.984	297.288	179.611	208.481	268.8	164.058	171.296	234.269	246.371	206.236	99.2163	194.42	222.674	198.449	196.102
Ras-related protein Rab-3A OS=Mus musculus GN=Rab3a PE=1 SV=1	4.66	25198	1283.06	P63011	3	34.09	RAB3A_MOUSE			159.685			279.695	279.328	287.497	302.035	193.773	280.475	248.133	302.215	273.729	303.004	460.562	219.69	268.622	317.529
Ras-related protein Rab-3D OS=Mus musculus GN=Rab3d PE=1 SV=1	4.57	24644.5	1370.96	P35276	3	17.35	RAB3D_MOUSE			156.177			273.551	115.206	174.382	137.679	115.93	156.11	163.563	211.594	171.985	180.46	225.081	214.864	139.861	190.537
14-3-3 protein eta OS=Mus musculus GN=Ywhah PE=1 SV=2	4.61	28382.9	3655.81	P68510	8	55.69	1433F_MOUSE		86.6177	203.215	212.18	207.79	325.212	426.188	398.925	439.336	422.787	405.874	392.502	478.245	424.875	467.502	416.576	207.003	418.622	435.94
Keratin, type I cytoskeletal 19 OS=Mus musculus GN=Krt19 PE=1 SV=1	5.1	44541.9	2128.86	P19001	8	22.33	K1C19_MOUSE			53.5021	34.9512	367.095	233.06	401.693	311.882	328.603	418.977	437.399	241.693	251.234	226.986	276.409	183.582	172.152	379.711	235.981
60S ribosomal protein L30 OS=Mus musculus GN=Rpl30 PE=2 SV=2	9.95	12955.2	1817.76	P62889	2	24.35	RL30_MOUSE			165.788			145.603	384.772	329.908	455.967	457.916	428.074	350.945	319.63	338.989	294.169	304.865	155.696	411.327	321.72

## Sheet: PLP-null regulated
Proteins downregulated in PLP-null sEVs (> 1.4 fold)
description	IEP	mw	max score	accession	reported peptides	sequence coverage	FDR level	entry	sparkline	WT 1	WT 2	WT 3	WT 4	WT 5	CNCE 1	CNCE 2	CNCE 3	CNCE 4	CNCE 5	KPLP 1	KPLP 2	KPLP 3	KPLP 4	KPLP 5	AVERAGE WT	AVERAGE CNCE	AVERAGE KPLP	log2Ratio CNCE vs WT	log2Ratio KPLP vs WT
Myelin proteolipid protein OS=Mus musculus GN=Plp1 PE=1 SV=2	8.29	30875.6	9894.22	P60202	6	22.38	0	MYPR_MOUSE		18826.3	12317	12157.5	12559.8	12479.8	11043.8	11216	11289.8	10765.2	10981.7						13668.1	11059.3	0	-0.305304	-10.4177
Keratin, type II cytoskeletal 71 OS=Homo sapiens GN=KRT71 PE=1 SV=3	6.23	57804.9	603.979	Q3SY84	13	27.72	0	K2C71_HUMAN		1224.32	1183.24	1321.16	1641.66	962.741	2131.24	2276.46	2043.9	2170.25	2075.64						1266.62	2139.5	0	0.751665	-6.99619
Keratin, type II cytoskeletal 4 OS=Mus musculus GN=Krt4 PE=1 SV=2	8.21	56625.6	2208.26	P07744	7	23.81	0	K2C4_MOUSE		99.5402	234.442	88.1591	83.507	36.7694											108.484	0	0	-3.56662	-3.56662
Keratin, type II cytoskeletal 2 oral OS=Homo sapiens GN=KRT76 PE=1 SV=2	8.1	66411.1	4170.51	Q01546	13	23.51	0	K22O_HUMAN		4.74564	6.50262	81.4277	80.4336	69.9007	428.532	416.597	415.109	494.167	430.181						48.6021	436.917	0	2.93098	-2.55095
Keratin, type II cytoskeletal 75 OS=Homo sapiens GN=KRT75 PE=1 SV=2	7.72	59845.6	3801.74	O95678	16	34.66	0	K2C75_HUMAN		4003.08	3361.76	4007.3	4686.53	3837.86	1528.11	1585.96	1683.23	1762.47	1662.94	767.632	860.426	876.449	677.585	708.766	3979.31	1644.54	778.172	-1.26971	-2.33956
Heat shock-related 70 kDa protein 2 OS=Mus musculus GN=Hspa2 PE=1 SV=2	5.34	69926.9	3980	P17156	18	51.66	0	HSP72_MOUSE		5077.09	5797.38	5898.83	3868.45	4160.31	1356.19	1311.27	1292.45	1361.98	1354.85	1441.32	1383.86	1789.22	1431.93	1399.58	4960.41	1335.35	1489.18	-1.88538	-1.72919
Annexin A5 OS=Mus musculus GN=Anxa5 PE=1 SV=1	4.62	35809.5	18057.4	P48036	19	79.62	0	ANXA5_MOUSE		17404.4	16168.2	16144	16498.8	16201	3272.66	3380.15	3523.79	3095.89	3182.53	5498.21	5614.86	5755.34	5347.81	5568.55	16483.3	3291.01	5556.95	-2.3209	-1.56692
Serum albumin OS=Oryctolagus cuniculus GN=ALB PE=2 SV=2	5.8	70905.9	1245.63	P49065	6	23.85	0	ALBU_RABIT					1021.41		220.375	596.515	465.175	619.712	579.424	455.778	379.537	236.885	352.07	321.683	1021.41	496.24	349.191	-1.02673	-1.5218
Keratin, type I cytoskeletal 20 OS=Homo sapiens GN=KRT20 PE=1 SV=1	5.39	48543.7	1253.57	P35900	3	5.66	0	K1C20_HUMAN		8998.33	8109.45	9189.61	10044.4	8727.73	2460.98	2728.12	2793.35	2790.06	2880.94	3102.3	3202.3	2948.63	3255.44	3315.6	9013.91	2730.69	3164.86	-1.71921	-1.50706
NAD-dependent protein deacetylase sirtuin-2 OS=Mus musculus GN=Sirt2 PE=1 SV=2	5.06	43883.6	7176.28	Q8VDQ8	16	64.78	0	SIR2_MOUSE		11705.7	8674.91	10375.5	14326.4	10157.9	3719	4330.84	5218.73	4253.65	3943.29	4565.29	3679.54	3145.98	4227.94	4006.41	11048.1	4293.1	3925.03	-1.36165	-1.49065
Serotransferrin OS=Mus musculus GN=Tf PE=1 SV=1	6.85	78890.9	1248.8	Q921I1	2	5.02	0	TRFE_MOUSE		7412.71	8401.13	8653.38	7800.18	8849.53	13290.6	13578.3	14947.6	13394.5	16240.1	1598.81	3519.48	4075.49	1575.6	3957.89	8223.39	14290.2	2945.45	0.796478	-1.47811
Fructose-bisphosphate aldolase C OS=Mus musculus GN=Aldoc PE=1 SV=4	6.74	39794.1	353.658	P05063	2	14.05	0	ALDOC_MOUSE		2150.45	1664.13				3149.23	1760.58	1548.04	1329.36	286.32	1143.99	1322.27	391.292	385.549	388.151	1907.29	1614.71	726.25	-0.238887	-1.3808
Keratin, type II cuticular Hb3 OS=Homo sapiens GN=KRT83 PE=1 SV=2	5.38	55963.3	3499	P78385	15	29.01	0	KRT83_HUMAN		3820	3113.36	4633.58	4168.6	2833.82	1143.11	1377.04	1290.94	1586.06	1348.53	1700.33	937.499	1377.91	1648.65	1919.4	3713.87	1349.13	1516.76	-1.45412	-1.28633
Keratin, type II cuticular Hb4 OS=Homo sapiens GN=KRT84 PE=1 SV=2	7.42	65983	1329.3	Q9NSB2	4	7.17	0	KRT84_HUMAN		2357.31	2538.95	3043.82	1610.68	1059.45	210.635	187.07	210.075	252.584	1106.28	846.65	782.94	934.376	857.21	1192.6	2122.04	393.33	922.755	-2.40221	-1.19267
Trypsin precursor	6.91	25093.8	16833.5	P00761	6	66.67	0	TRYP_PIG		127629	136757	129069	120480	139346	43612.9	43314.6	46099	42681.4	45319	62001.3	59214.1	62987.1	60980.8	56457.9	130656	44205.4	60328.2	-1.56326	-1.11474
Endoplasmin OS=Mus musculus GN=Hsp90b1 PE=1 SV=2	4.55	92761.1	957.483	P08113	11	21.45	0	ENPL_MOUSE		5634.11	4887.32	5414.39	4626.09	4586.27	3073.83	3243.22	3202.51	3170.77	3524.52	2322.19	2235.25	2163.8	2522.66	2359.98	5029.64	3242.97	2320.78	-0.631563	-1.11251
Clathrin heavy chain 1 OS=Mus musculus GN=Cltc PE=1 SV=3	5.35	193325	1759.85	Q68FD5	49	49.55	0	CLH_MOUSE		59023.4	56819.9	59387.3	62425.9	59925.2	62704	63266.6	62690.1	62810	59818.7	27909.7	29549.1	26856.8	28712.4	26795.7	59516.3	62257.9	27964.7	0.0649602	-1.0894
Keratin, type II cytoskeletal 2 oral OS=Mus musculus GN=Krt76 PE=2 SV=1	8.48	63358	3190.62	Q3UV17	14	40.07	0	K22O_MOUSE		1612.26	985.207	967.362	982.77	1153.09	1551.81	1541.44	1496.48	1419.65	1458.36	400.106	668.109	570.168	516.171	549.206	1140.14	1493.55	540.752	0.386562	-1.06233
Peptidyl-prolyl cis-trans isomerase FKBP1A OS=Mus musculus GN=Fkbp1a PE=1 SV=2	8.66	11979.7	3659.91	P26883	3	71.3	0	FKB1A_MOUSE		31199.5	29500	29090.7	26921.3	25586.6	7650.44	7261.57	5901.77	6694	6381.59	14719	13565.1	13788.4	13789.2	13702.8	28459.6	6777.88	13912.9	-2.06839	-1.03196
Immunoglobulin superfamily member 8 OS=Mus musculus GN=Igsf8 PE=1 SV=2	7.9	65638.3	2952.74	Q8R366	10	26.19	0	IGSF8_MOUSE		6573.38	6849.27	6411.74	5632.69	6533.98	1883.35	1941.9	1783.04	1911.75	1782.24	3154.47	3127.52	3497.7	3127.14	3057.89	6400.21	1860.46	3192.94	-1.77698	-1.00097
Keratin, type I cuticular Ha1 OS=Mus musculus GN=Krt31 PE=2 SV=2	4.67	48942.3	5628.04	Q61765	10	24.04	0	K1H1_MOUSE			308.169	38.445	310.92	377.475	438.081	397.779	419.394	441.128	436.533	46.0222	46.6666	217.126	159.778	211.098	258.752	426.583	136.138	0.699979	-0.878944
Myelin-associated glycoprotein OS=Mus musculus GN=Mag PE=1 SV=2	4.85	70115.2	543.278	P20917	5	18.69	0	MAG_MOUSE		3074.8	2348.88	2351.18	2515.25	2419.22	1770.44	1738.41	1603.8	1570.81	1890.18	1301.47	1264.38	1479.54	1554.65	1682.49	2541.87	1714.73	1456.51	-0.565181	-0.799169
Keratin, type I cuticular Ha4 OS=Mus musculus GN=Krt34 PE=2 SV=1	4.56	46213.9	5558.26	Q9D646	10	28.06	0	KRT34_MOUSE			414.489		419.34	653.952	723.168	644.852	669.202	740.289	557.893			362.158	205.519	281.421	495.927	667.081	283.032	0.420399	-0.787869
Guanine nucleotide-binding protein G(t) subunit alpha-3 OS=Mus musculus GN=Gnat3 PE=1 SV=2	5.49	40829.3	1921.26	Q3V3I2	3	11.58	0	GNAT3_MOUSE		2412.02	2256.87	2656.99	3008.99	2635.14	686.326	1259.94	1199.29	1286.55	1318.75	1312.81	1321.25	1473.78	1745.2	1660.11	2594	1150.17	1502.63	-1.1664	-0.783673
Keratin, type I cytoskeletal 19 OS=Homo sapiens GN=KRT19 PE=1 SV=4	4.86	44106.1	2325.1	P08727	7	22.25	0	K1C19_HUMAN		996.79	679.335	432.608	743.53	815.587	764.574	598.51	559.947	744.852	584.289	425.016	370.848	427.763	464.392	452.526	733.57	650.434	428.109	-0.171053	-0.763179
Serine/threonine-protein phosphatase PP1-alpha catalytic subunit OS=Mus musculus GN=Ppp1ca PE=1 SV=1	5.89	38281.5	741.935	P62137	4	17.88	0	PP1A_MOUSE		1116.49	426.462	1165.55			920.43	1885.28	1538.04	773.228	866.706	424.577	439.157	451.509	416.5	953.16	902.833	1196.74	536.98	0.402689	-0.738861
Ras-related protein Rap-2a OS=Mus musculus GN=Rap2a PE=1 SV=2	4.53	20870.6	1127.61	Q80ZJ1	6	49.18	0	RAP2A_MOUSE		1057	1181.14	1172.81	1176.32	1227.38	738.155	575.61	394.135	560.305	426.613	718.096	672.21	761.289	727.307	637.376	1162.93	538.964	703.255	-1.09534	-0.717628
Charged multivesicular body protein 4b OS=Mus musculus GN=Chmp4b PE=2 SV=2	4.57	24936.2	585.593	Q9D8B3	2	11.16	0	CHM4B_MOUSE		679.954	705.868	674.577	803.335	707.999	469.485	405.041	412.803	420.789	374.233	476.232	420.928	454.022	445.645	377.038	714.347	416.47	434.773	-0.764236	-0.703611
Myelin-oligodendrocyte glycoprotein OS=Mus musculus GN=Mog PE=1 SV=1	7.92	28670.2	2207.72	Q61885	8	36.18	0	MOG_MOUSE		3183.03	3420.25	3710.7	3630.13	3384.36	3326.03	3462.41	3523.07	3526.74	3641.62	2110.06	2127.31	2222.36	2263.23	2254.18	3465.69	3495.97	2195.43	0.0125147	-0.656242
Nucleoside diphosphate kinase A OS=Mus musculus GN=Nme1 PE=1 SV=1	7.26	17321.9	3874.7	P15532	6	50	0	NDKA_MOUSE		1722.67	729.333	980.993	999.915	746.253	339.766	330.244	350.152	332.563	363.43	672.778	680.386	648.795	652.569	676.789	1035.83	343.231	666.263	-1.56597	-0.628994
14-3-3 protein sigma OS=Mus musculus GN=Sfn PE=1 SV=2	4.53	27820.1	2513.56	O70456	4	17.34	0	1433S_MOUSE		1851.45	1062.22	1966.18	2807.21	3040.97	318.6	326.868	601.576	622.734	553.704	1139.17	818.333	1539.82	1721.06	1791.63	2145.6	484.696	1402	-2.12348	-0.610348
Guanine nucleotide-binding protein G(I)/G(S)/G(T) subunit beta-3 OS=Mus musculus GN=Gnb3 PE=1 SV=2	5.29	38209.7	653.33	Q61011	4	19.71	0	GBB3_MOUSE		814.869	704.805	692.194	686.967	737.15	1748.36	1762.01	1774.86	1874.1	1949.45	453.03	415.037	563.241	490.252	459.763	727.197	1821.76	476.265	1.31311	-0.600308
Guanine nucleotide-binding protein G(i) subunit alpha-1 OS=Mus musculus GN=Gnai1 PE=2 SV=1	5.59	40931.4	2023.34	B2RSH2	5	19.49	0	GNAI1_MOUSE		574.52	689.348	504.584	429.615	503.666						338.832	341.373	350.47	328.042	540.295	540.346	0	379.802	-5.78227	-0.497598
Proteins upregulated in PLP-null sEVs (> 1.4 fold)
description	IEP	mw	max score	accession	reported peptides	sequence coverage	FDR level	entry	sparkline	WT 1	WT 2	WT 3	WT 4	WT 5	CNCE 1	CNCE 2	CNCE 3	CNCE 4	CNCE 5	KPLP 1	KPLP 2	KPLP 3	KPLP 4	KPLP 5	AVERAGE WT	AVERAGE CNCE	AVERAGE KPLP	log2Ratio CNCE vs WT	log2Ratio KPLP vs WT
Aconitate hydratase, mitochondrial OS=Mus musculus GN=Aco2 PE=1 SV=1	7.83	86205	848.598	Q99KI0	12	24.36	0	ACON_MOUSE							4809.44	4753.68	4706.22	3327.53	3534.21	1820.94	2401.08	1576.28	1343.29	1914.3	0	4226.22	1811.18	8.72663	7.50873
Alpha-actinin-4 OS=Mus musculus GN=Actn4 PE=1 SV=1	5.09	105434	379.242	P57780	2	2.74	0	ACTN4_MOUSE							767.766	838.43	824.471	634.769	1276.13	1319.72	1192.09	1195.15	1305.7	1797.71	0	868.313	1362.07	6.45666	7.10021
Tubulin alpha-8 chain OS=Mus musculus GN=Tuba8 PE=1 SV=1	4.8	50735.9	9461.07	Q9JJZ2	13	41.43	0	TBA8_MOUSE							999.756	998.071	998.023	869.596	928.802	1275.97	1329.27	1299.35	1264.47	1265.62	0	958.849	1286.94	6.5982	7.01896
Voltage-dependent anion-selective channel protein 1 OS=Mus musculus GN=Vdac1 PE=1 SV=3	8.67	32522.6	4366.47	Q60932	10	67.23	0	VDAC1_MOUSE							3056.58	3072.17	2999.44	2511.19	2272.66	1320.91	1152.89	1207.15	1260.26	900.756	0	2782.41	1168.39	8.12536	6.88068
Keratin, type II cytoskeletal 71 OS=Mus musculus GN=Krt71 PE=1 SV=1	6.63	57895.8	3038.67	Q9R0H5	15	37.02	0	K2C71_MOUSE												872.541	1034.1	1081.08	1117.83	1106.9	0	0	1042.49	0	6.71766
Heat shock 70 kDa protein 1A OS=Mus musculus GN=Hspa1a PE=1 SV=2	5.38	70364.4	2137.97	Q61696	12	46.65	0	HS71A_MOUSE							782.791	784.778	793.555	740.538	759.787	1006.91	1180.53	966.192	1124.47	875.528	0	772.29	1030.73	6.28963	6.70145
Acetyl-CoA acetyltransferase, mitochondrial OS=Mus musculus GN=Acat1 PE=1 SV=1	8.65	45158.4	1849.49	Q8QZT1	4	17.69	0	THIL_MOUSE							1967.22	1983.16	2039.55	1950.14	2009.85	1000.85	891.9	977.71	1029.99	1000.02	0	1989.98	980.096	7.64384	6.6295
Keratin-like protein KRT222 OS=Homo sapiens GN=KRT222 PE=2 SV=1	5.53	34328.9	976.323	Q8N1A0	3	10.85	0	KT222_HUMAN							1504.01	1492.12	1420.69	1551.62	1341.03	974.221	949.907	920.123	934.374	819.69	0	1461.89	919.663	7.20153	6.53864
Enolase 2 OS=Saccharomyces cerevisiae GN=ENO2 PE=1 SV=2	5.59	46971.3	16280.5	P00925	16	50.11	0	ENO2_YEAST							691.153	772.33	846.868	789.112	831.511	863.795	949.044	901.147	923.625	869.406	0	786.195	901.403	6.31505	6.51002
Beta-actin-like protein 2 OS=Mus musculus GN=Actbl2 PE=1 SV=1	5.15	42346.5	13627.1	Q8BFZ3	14	49.73	0	ACTBL_MOUSE							570.094	568.358	609.023	570.213	632.394	854.975	980.641	864.794	882.846	863.2	0	590.016	889.291	5.90693	6.49072
Voltage-dependent anion-selective channel protein 2 OS=Mus musculus GN=Vdac2 PE=1 SV=2	7.37	32360.2	2334.06	Q60930	8	44.75	0	VDAC2_MOUSE							2115.69	2280.65	2293.7	2265.4	1873.73	882.184	792.05	865.719	952.161	878.036	0	2165.84	874.03	7.76543	6.46602
Heterogeneous nuclear ribonucleoprotein H OS=Mus musculus GN=Hnrnph1 PE=1 SV=3	5.85	49484.7	449.096	O35737	3	10.47	0	HNRH1_MOUSE							1409.81	1398.75	1300.44	1779.12	1312.08	862.588	876.403	859.672	807.338	863.898	0	1440.04	853.98	7.17995	6.43293
Keratin, type I cytoskeletal 16 OS=Mus musculus GN=Krt16 PE=1 SV=3	4.93	52005.7	2274.39	Q9Z2K1	7	48.19	0	K1C16_MOUSE							425.252	448.847	474.371	493.097	516.14	819.988	795.371	787.521	904.55	824.332	0	471.542	826.353	5.58959	6.38604
Peroxisomal multifunctional enzyme type 2 OS=Mus musculus GN=Hsd17b4 PE=1 SV=3	8.69	79995.2	783.382	P51660	6	11.29	0	DHB4_MOUSE							2156.09	2244.37	2049.76	2159.58	2369.32	819.399	908.717	886.011	823.045	682.488	0	2195.82	823.932	7.78517	6.38186
Ezrin OS=Mus musculus GN=Ezr PE=1 SV=3	5.73	69521	521.081	P26040	7	12.63	0	EZRI_MOUSE												760.169	782.418	823.449	770.726	799.294	0	0	787.211	0	6.31689
Dolichyl-diphosphooligosaccharide--protein glycosyltransferase subunit 1 OS=Mus musculus GN=Rpn1 PE=2 SV=1	6	68699.5	357.31	Q91YQ5	5	11.18	0	RPN1_MOUSE							1708.49	1803.98	1864.68	1710.31	1711.32	923.968	634.012	635.742	905.671	795.248	0	1759.76	778.928	7.46741	6.30182
ADP-ribosylation factor 4 OS=Mus musculus GN=Arf4 PE=2 SV=2	7.04	20510.7	11723.6	P61750	8	81.11	0	ARF4_MOUSE							895.217	907.924	898.715	870.14	880.827	802.412	754.28	785.503	724.646	744.948	0	890.564	762.358	6.49276	6.2712
ADP/ATP translocase 1 OS=Mus musculus GN=Slc25a4 PE=1 SV=4	10.02	33132.4	9361.33	P48962	15	49.33	0	ADT1_MOUSE							2800.13	2780.15	2578.53	2519.11	2568.56	783.056	821.269	701.695	763.315	722.353	0	2649.3	758.338	8.0549	6.26367
Keratin, type I cytoskeletal 17 OS=Homo sapiens GN=KRT17 PE=1 SV=2	4.78	48390.9	2460.16	Q04695	15	43.52	0	K1C17_HUMAN							963.303	1094.7	1075.56	907.314	1301.36	641.237	881.189	753.407	753.93	676.207	0	1068.45	741.194	6.75281	6.23111
Cathepsin D OS=Mus musculus GN=Ctsd PE=1 SV=1	6.77	45410.1	604.867	P18242	4	13.66	0	CATD_MOUSE							957.685	657.116	1013.31	855.226	1034.25	618.619	755.514	738.676	636.296	885.111	0	903.519	726.843	6.51336	6.20329
40S ribosomal protein S2 OS=Mus musculus GN=Rps2 PE=1 SV=3	10.65	31516.5	957.938	P25444	5	22.18	0	RS2_MOUSE							696.103	615.464	644.719	628.976	677.426	625.9	645.608	671.01	701.342	623.573	0	652.538	653.487	6.04993	6.052
Potassium-transporting ATPase alpha chain 1 OS=Mus musculus GN=Atp4a PE=1 SV=3	5.51	115727	301.998	Q64436	5	7.94	0	ATP4A_MOUSE							392.929	365.625	332.659	381.5	537.789	762.193	635.54	755.813	647.506	379.629	0	402.1	636.136	5.36492	6.01377
Voltage-dependent anion-selective channel protein 3 OS=Mus musculus GN=Vdac3 PE=1 SV=1	9	31094.9	1420.38	Q60931	5	33.22	0	VDAC3_MOUSE							1376.77	1422.7	1401.64	2574.02	2362.29	583.301	543.517	560.503	621.492	578.377	0	1827.48	577.438	7.52159	5.87636
Adenosylhomocysteinase OS=Mus musculus GN=Ahcy PE=1 SV=3	6.07	48201.5	588.992	P50247	2	6.02	0	SAHH_MOUSE								435.222	289.699	433.404	453.97	548.662	557.421	543.707	528.629	564.148	0	403.074	548.513	5.36833	5.80352
Keratin, type II cytoskeletal 1b OS=Homo sapiens GN=KRT77 PE=1 SV=3	5.63	62186.6	2994.53	Q7Z794	9	19.38	0	K2C1B_HUMAN							1233.95	1203.01	1201.93	1008.41	1132.33	594.137	299.95	516.316	719.681	550.39	0	1155.93	536.095	6.86534	5.77108
60S ribosomal protein L6 OS=Mus musculus GN=Rpl6 PE=1 SV=3	11.13	33566.7	378.552	P47911	4	17.23	0	RL6_MOUSE							763.552	693.547	723.756	644.355	674.368	547.689	475.741	561.549	470.596	531.58	0	699.916	517.431	6.14958	5.72091
Tubulin beta-1 chain OS=Mus musculus GN=Tubb1 PE=1 SV=1	4.78	51125.4	1644.74	A2AQ07	5	20.84	0	TBB1_MOUSE							436.5	403.273	372.209	208.666	546.227	267.732	503.032	586.276	606.889	582.353	0	393.375	509.256	5.33405	5.69838
Keratin, type I cytoskeletal 26 OS=Homo sapiens GN=KRT26 PE=1 SV=2	4.67	52652.1	1360.29	Q7Z3Y9	2	9.83	0	K1C26_HUMAN							476.349	534.839	391.192	480.777	487.809	398.583	555.627	488.366	562.25	456.798	0	474.193	492.325	5.59751	5.65055
Keratin, type I cytoskeletal 13 OS=Homo sapiens GN=KRT13 PE=1 SV=4	4.71	49930.5	2677.19	P13646	11	33.84	0	K1C13_HUMAN												480.006	377.147	376.551	510.353	481.872	0	0	445.185	0	5.50838
Keratin, type I cytoskeletal 27 OS=Mus musculus GN=Krt27 PE=1 SV=1	4.79	49675.2	1335.25	Q9Z320	3	22.54	0	K1C27_MOUSE							726.675	856.253	589.478	848.581	785.353	434.068	369.812	474.91	413.733	428.177	0	761.268	424.14	6.26916	5.44009
Cytochrome c oxidase subunit 2 OS=Mus musculus GN=Mtco2 PE=1 SV=1	4.41	26147.6	1156.33	P00405	2	7.49	0	COX2_MOUSE							777.727	813.925	791.887	768.424	897.855	383.363	440.782	452.308	375.845	413.89	0	809.964	413.238	6.35749	5.4034
60S ribosomal protein L27a OS=Mus musculus GN=Rpl27a PE=2 SV=5	11.53	16719.5	934.59	P14115	2	15.54	0	RL27A_MOUSE							298.896	442.644	388.698	379.727	426.496	436.226	378.525	389.224	453.684	365.711	0	387.292	404.674	5.31213	5.37391
ATP synthase subunit b, mitochondrial OS=Mus musculus GN=Atp5f1 PE=1 SV=1	9.39	29062.9	710.25	Q9CQQ7	2	9.77	0	AT5F1_MOUSE							1256.4	1256.96	1320.41	1258.85	2112.26	320.652	382.047	348.531	487.631		0	1440.97	384.715	7.18088	5.30274
Histone H1.2 OS=Mus musculus GN=Hist1h1c PE=1 SV=2	11.49	21266.7	1121.62	P15864	3	28.77	0	H12_MOUSE							657.317	660.239	687.07	609.967	702.304	414.743	403.013	425.323	285.249	302.069	0	663.38	366.079	6.07335	5.23297
ATP synthase subunit d, mitochondrial OS=Mus musculus GN=Atp5h PE=1 SV=3	5.37	18806.5	1017.47	Q9DCX2	3	30.43	0	ATP5H_MOUSE							681.43	676.048	778.004	319.264	671.287	368.373	437.824	306.2	262.457	262.09	0	625.207	327.389	5.98915	5.07634
Guanine nucleotide-binding protein G(k) subunit alpha OS=Mus musculus GN=Gnai3 PE=1 SV=3	5.36	41108.5	1921.26	Q9DC51	5	17.8	0	GNAI3_MOUSE							354.013	435.082	363.546	142.609	471.644	429.394	190.572	212.138	239.263	500.347	0	353.379	314.343	5.1834	5.01945
Nucleoside diphosphate kinase B OS=Mus musculus GN=Nme2 PE=1 SV=1	7.37	17477.2	3831.52	Q01768	5	50	0	NDKB_MOUSE							254.366	260.985	285.841	270.905	223.978	294.004	357.742	293.319	333.451	284.088	0	259.215	312.521	4.75069	5.01132
ADP-ribosylation factor 5 OS=Mus musculus GN=Arf5 PE=2 SV=2	6.36	20643.8	11362.5	P84084	8	58.33	0	ARF5_MOUSE							332.096	347.165	357.446	335.7	335.74	328.789	319.332	310.336	287.789	298.462	0	341.629	308.942	5.13598	4.99522
Glutathione S-transferase Mu 2 OS=Mus musculus GN=Gstm2 PE=1 SV=2	7.44	25887.9	1048.17	P15626	5	28.44	0	GSTM2_MOUSE							277.702	338.624	621.274	357.513	344.475	287.466	323.305	306.45	319.261	288.548	0	387.918	305.006	5.3144	4.97731
Guanine nucleotide-binding protein G(t) subunit alpha-2 OS=Mus musculus GN=Gnat2 PE=2 SV=2	5.04	40688.1	1921.26	P50149	4	9.89	0	GNAT2_MOUSE							1384.7	1295.87	1301.87	1338.15	1530.46	276.112	246.394	277.946	283.257	422.673	0	1370.21	301.277	7.10874	4.96012
40S ribosomal protein S7 OS=Mus musculus GN=Rps7 PE=2 SV=1	10.58	22126.9	1440.92	P62082	4	29.38	0	RS7_MOUSE							274.668	284.77	271.623	278.84	342.723	272.952	307.844	310.918	289.81	265.312	0	290.525	289.367	4.90941	4.90384
ADP-ribosylation factor-like protein 8A OS=Mus musculus GN=Arl8a PE=2 SV=1	7.83	21618	1419.45	Q8VEH3	3	22.58	0	ARL8A_MOUSE							390.566	423.286	288.697	353.879	395.429	251.781	267.95	226.843	255.499	403.652	0	370.371	281.145	5.24934	4.86367
Cytochrome c oxidase subunit 4 isoform 1, mitochondrial OS=Mus musculus GN=Cox4i1 PE=1 SV=2	9.59	19587.5	2471.04	P19783	3	37.87	0	COX41_MOUSE							850.924	837.775	794.963	850.674	896.878	243.707	231.717	251.81	260.045	257.809	0	846.243	249.018	6.41995	4.69498
Keratin, type II cytoskeletal 6A OS=Homo sapiens GN=KRT6A PE=1 SV=3	8.05	60330.2	8632.59	P02538	26	54.26	0	K2C6A_HUMAN		15.8514	15.2125	84.3569	84.8748	72.4779	1188.95	1168.62	1122.23	1103.78	1231.6	1378.32	1618.65	1854.02	1798.1	1569.7	54.5547	1163.04	1643.76	4.18358	4.67908
Ras-related protein Rab-43 OS=Mus musculus GN=Rab43 PE=1 SV=1	5.46	23491.4	1349.46	Q8CG50	3	21.9	0	RAB43_MOUSE							261.156		340.4			248.595	248.684	185.137		249.255	0	300.778	232.918	4.95781	4.60239
Heterogeneous nuclear ribonucleoprotein A3 OS=Mus musculus GN=Hnrnpa3 PE=1 SV=1	9.22	39880.2	430.973	Q8BG05	2	5.28	0	ROA3_MOUSE							406.577	418.381	414.871	406.362	424.728				324.043	129.18	0	414.184	226.611	5.40662	4.56445
ATP synthase subunit O, mitochondrial OS=Mus musculus GN=Atp5o PE=1 SV=1	10.41	23420.6	790.662	Q9DB20	3	15.02	0	ATPO_MOUSE							515.2	518.337	498.08	532.892	562.499	215.637	217.742		230.905	218.832	0	525.402	220.779	5.74255	4.52844
Keratin, type II cytoskeletal 6B OS=Mus musculus GN=Krt6b PE=1 SV=3	8.4	60664.5	4959.01	Q9Z331	15	31.67	0	K2C6B_MOUSE		5.78	5.27995	75.6615	74.6859	65.2789	2134.36	2362.12	2155.61	2436.42	2252.42	858.447	872.992	858.651	882.319	898.385	45.3373	2268.18	874.159	5.36349	3.99798
Ras-related protein Rab-8B OS=Mus musculus GN=Rab8b PE=1 SV=1	9.43	23774.2	2646.51	P61028	2	10.14	0	RAB8B_MOUSE							42.0677	44.1938	161.162	145.259	164.454	59.0891	165.719	61.7775	154.345	124.035	0	111.427	112.993	3.60202	3.6205
Keratin, type II cytoskeletal 3 OS=Homo sapiens GN=KRT3 PE=1 SV=3	6.07	64588.2	3585.58	P12035	15	26.11	0	K2C3_HUMAN		6.15384	8.43217	80.5551	79.5164	69.7905	985.665	954.142	1093.56	976.235	1087.28	704.022	685.916	739.086	588.438	604.649	48.8896	1019.38	664.422	4.12761	3.51757
Keratin, type II cytoskeletal 79 OS=Mus musculus GN=Krt79 PE=1 SV=2	7.7	57837.5	1458.71	Q8VED5	9	18.08	0	K2C79_MOUSE		33.9937	33.1594	87.6415	89.6684	78.2846	971.705	385.287	802.148	764.517	572.971	537.123	903.654	821.589	873.058	591.701	64.5495	699.326	745.425	3.25018	3.34102
Ras-related protein Rab-8A OS=Mus musculus GN=Rab8a PE=1 SV=2	9.43	23839.3	2646.51	P55258	2	10.14	0	RAB8A_MOUSE							44.1126	46.3421	71.6515	135.973	76.7867	130.418	132.55	54.2642	64.7913	40.2601	0	74.9731	84.4567	3.08701	3.23965
Histone H2A.V OS=Mus musculus GN=H2afv PE=1 SV=3	11.04	13508.7	6545.7	Q3THW5	5	53.91	0	H2AV_MOUSE		67.6323	78.2718	94.0496	68.2778	122.067	570.52	559.907	597.77	556.168	525.776	436.734	375.049	456.532	462.719	435.128	86.0598	562.028	433.232	2.57408	2.20606
ATP synthase subunit beta, mitochondrial OS=Mus musculus GN=Atp5b PE=1 SV=2	5.03	56300.6	12109.4	P56480	21	71.46	0	ATPB_MOUSE		1185.47	1191.51	1279.09	870.563	848.518	9389.87	9523.02	9544.18	9753.19	9079.47	5002.57	4685.51	4577.47	4693.06	4787.64	1075.03	9457.95	4749.25	3.12532	2.133
Histone H3.1 OS=Mus musculus GN=Hist1h3a PE=1 SV=2	11.54	15518.2	7162.47	P68433	4	25.74	0	H31_MOUSE		466.517	491.345	522.351	586.302	880.94	1749.4	1904.39	2738.86	1976.64	2385.32	2615.53	2426.75	2588.45	2593.18	2092.73	589.491	2150.92	2463.33	1.84984	2.04464
Histone H2A type 2-B OS=Mus musculus GN=Hist2h2ab PE=1 SV=3	11.31	14013.4	56203.2	Q64522	6	53.08	0	H2A2B_MOUSE		966.722	944.346	891.416	871.926	961.608	4178.72	4284.17	4137.35	4192.9	4154.17	3385.82	3484.2	3427.82	3444.69	3552.24	927.204	4189.46	3458.95	2.16377	1.88807
Histone H4 OS=Mus musculus GN=Hist1h4a PE=1 SV=2	11.77	11367.4	27794.9	P62806	9	67.96	0	H4_MOUSE		2897.89	2733.12	2808.37	2702.34	2652.48	9355.64	9408.09	9381.32	9051.67	9429.52	9325.92	9835.03	10060.5	9326.79	9779.92	2758.84	9325.25	9665.64	1.75341	1.80507
Keratin, type II cytoskeletal 4 OS=Homo sapiens GN=KRT4 PE=1 SV=4	6.22	57684.5	2532.97	P19013	14	42.13	0	K2C4_HUMAN		253.72	308.081	224.329	235.751	135.296	1041.86	1084.02	1040.08	1055.75	1074.75	805.511	990.797	873.841	652.033	796.61	231.435	1059.29	823.758	2.14695	1.78799
Histone H2A type 1-H OS=Mus musculus GN=Hist1h2ah PE=1 SV=3	11.45	13950.3	69897.2	Q8CGP6	5	55.47	0	H2A1H_MOUSE		3166.44	3113.06	2998.83	2916.14	3001.07	7344.49	7514.17	6507.18	6688.07	6633.97	11565.6	9854.07	10295.7	10309.3	9927.99	3039.11	6937.58	10390.5	1.18812	1.7702
Sulfated glycoprotein 1 OS=Mus musculus GN=Psap PE=1 SV=2	4.89	63304.1	1322.97	Q61207	7	18.31	0	SAP_MOUSE						641.539	2676.06	2544.06	2848.08	2677.43	2888.82	1872.99	2057.81	2229.88	2125.72	2224.32	641.539	2726.89	2102.14	2.07062	1.69679
Tubulin alpha-4A chain OS=Mus musculus GN=Tuba4a PE=1 SV=1	4.75	50665.8	12729.5	P68368	18	52.01	0	TBA4A_MOUSE		1340.11	1090.05	1218.65	1223.34	1125.89	5171.76	5233.96	4847.44	4783.58	4926.91	3458.93	3428.38	3664.83	3492.79	3589.36	1199.61	4992.73	3526.86	2.04818	1.54793
Vimentin OS=Mus musculus GN=Vim PE=1 SV=3	4.86	53744.8	475.762	P20152	7	23.18	0	VIME_MOUSE						406.872	1234.78	1237.39	1266.27	1263.98	1282.06	1136.8	1142.38	1120.6	1092.96	1173.07	406.872	1256.9	1133.16	1.60362	1.45536
Keratin, type I cytoskeletal 14 OS=Homo sapiens GN=KRT14 PE=1 SV=4	4.9	51903.7	6064.88	P02533	18	55.51	0	K1C14_HUMAN		469.689	361.804	330.141	305.461	723.328	3221.72	3333.99	3185.89	3138.29	3041.51	1132.27	1080.95	1136.78	1074.82	1016.12	438.084	3184.28	1088.19	2.83365	1.29328
Guanidinoacetate N-methyltransferase OS=Mus musculus GN=Gamt PE=1 SV=1	5.34	26621.3	853.262	O35969	2	15.68	0	GAMT_MOUSE			345.575			480.971	263.88	651.054	492.83		664.156	1005.76	1000.69	930.686	1066.5	1063.81	413.273	517.98	1013.49	0.318894	1.27384
Histone H2B type 1-B OS=Mus musculus GN=Hist1h2bb PE=1 SV=3	10.74	13952.2	28401.4	Q64475	9	60.32	0	H2B1B_MOUSE		2931.12	3062.17	2784.86	2733.38	2772.38	7619.95	7510.76	7222	7190.2	7574.03	6503.67	7262.49	7131.72	6133.09	7169.37	2856.78	7423.39	6840.07	1.37459	1.25669
ATP synthase subunit alpha, mitochondrial OS=Mus musculus GN=Atp5a1 PE=1 SV=1	9.52	59866.8	8580.78	Q03265	24	58.05	0	ATPA_MOUSE		1163.47	1214.51	1162.88	1334.52	861.568	9743.95	9686.38	9633.26	9978.22	9286.65	2560.8	2497.05	2459.62	2675.58	2588.41	1147.39	9665.69	2556.29	3.06349	1.14881
Keratin, type I cytoskeletal 15 OS=Mus musculus GN=Krt15 PE=1 SV=2	4.59	49308.7	3049.88	Q61414	11	33.63	0	K1C15_MOUSE		905.326	881.812	1079.82	1098.24	1201.76	2729.22	2900.72	3249.32	3203.93	3018.69	2140.86	2277.35	2101.07	2325.89	2315.72	1033.39	3020.38	2232.18	1.53822	1.10362
Stress-70 protein, mitochondrial OS=Mus musculus GN=Hspa9 PE=1 SV=3	5.7	73746.5	887.476	P38647	13	26.51	0	GRP75_MOUSE		500.968	493.299	879.678	979.688	965.676	5046.59	5638.03	4978.93	5459.66	5155.07	1546.12	1661.3	1646.56	1587.55	1793.73	763.862	5255.66	1647.05	2.76647	1.09847
14-3-3 protein eta OS=Mus musculus GN=Ywhah PE=1 SV=2	4.61	28382.9	3655.81	P68510	8	55.69	0	1433F_MOUSE		86.6177	203.215	212.18	207.79	325.212	426.188	398.925	439.336	422.787	405.874	392.502	478.245	424.875	467.502	416.576	207.003	418.622	435.94	0.981991	1.03913
78 kDa glucose-regulated protein OS=Mus musculus GN=Hspa5 PE=1 SV=3	4.87	72536.2	2878.57	P20029	18	45.95	0	GRP78_MOUSE		477.373	979.3	871.362	849.392	1052.17	3071.67	3012.03	3133.12	3722.01	3114.71	1913.57	1685.01	1592.08	1712.94	1644.68	845.919	3210.71	1709.65	1.91183	1.00657
60S ribosomal protein L30 OS=Mus musculus GN=Rpl30 PE=2 SV=2	9.95	12955.2	1817.76	P62889	2	24.35	0	RL30_MOUSE			165.788			145.603	384.772	329.908	455.967	457.916	428.074	350.945	319.63	338.989	294.169	304.865	155.696	411.327	321.72	1.3464	1.00143
60 kDa heat shock protein, mitochondrial OS=Mus musculus GN=Hspd1 PE=1 SV=1	5.8	61126.7	2030.33	P63038	22	59.51	0	CH60_MOUSE						669.233	3943.39	3913.59	4349.9	3618.17	4060.49	1276.32	1380.26	1265.3	1456.87	1289.33	669.233	3977.11	1333.61	2.55336	0.98414
Dihydropteridine reductase OS=Mus musculus GN=Qdpr PE=1 SV=2	7.88	25798.4	3717.45	Q8BVI4	4	28.22	0	DHPR_MOUSE			512.855	456.805	550.625	559.004	173.101	252.162	328.28	329.084	324.727	1006.24	1056.49	1047.8	1050.71	907.062	519.822	281.471	1013.66	-0.862156	0.950159
Protein disulfide-isomerase A3 OS=Mus musculus GN=Pdia3 PE=1 SV=2	5.81	57134.7	1353.8	P27773	11	37.62	0	PDIA3_MOUSE			752.19			628.849	2226.73	2161.31	2028.63	2089.25	2215.38	1433.27	1359.87	1339.4	1327.7	1256.97	690.519	2144.26	1343.44	1.6207	0.950138
Excitatory amino acid transporter 1 OS=Mus musculus GN=Slc1a3 PE=1 SV=2	8.64	59793.7	2283.38	P56564	6	36.46	0	EAA1_MOUSE		2702.11	2335.39	2376.33	2317.44	2367.39	6255.12	6382.16	6391.91	6314.23	6399.24	4739.19	4660.79	4763.12	4604.45	4575.6	2419.73	6348.53	4668.63	1.3879	0.94529
Dynamin-3 OS=Mus musculus GN=Dnm3 PE=1 SV=1	8.46	97589.8	337.791	Q8BZ98	3	4.98	0	DYN3_MOUSE						1050.61	1587.42	1019.65	1609.84	1852.24	1103.93	1957.79	1885.88	1934.61	2004.46	2122.22	1050.61	1434.62	1980.99	0.445796	0.908598
40S ribosomal protein S4, X isoform OS=Mus musculus GN=Rps4x PE=2 SV=2	10.59	29825.9	1159.46	P62702	5	27	0	RS4X_MOUSE		490.026	559.324	567.258	617.278	465.203	1077.71	1083.48	1109.76	1078.32	1086.28	1040.28	979.945	1003.76	1019.97	1038.99	539.818	1087.11	1016.59	0.996684	0.900836
Phosphoglycerate kinase 1 OS=Mus musculus GN=Pgk1 PE=1 SV=4	7.9	44949.8	3468.3	P09411	16	63.55	0	PGK1_MOUSE		2198.99	1908.09	1908.74	2008.92	1980.81	2460.65	2531.48	2717.09	2429.41	2708.22	3503.07	3718.37	3834.84	3674.83	3787.71	2001.11	2569.37	3703.76	0.359026	0.884889
Glucose-6-phosphate isomerase OS=Mus musculus GN=Gpi PE=1 SV=4	8.2	62995.1	402.793	P06745	3	8.42	0	G6PI_MOUSE			1050.21	1043.68	1038.41	1058.87	975.505	1082.76	1000.34	866.982	872.591	1898.27	1958.27	2013.3	1847.86	1945.68	1047.79	959.636	1932.68	-0.125537	0.876996
Calnexin OS=Mus musculus GN=Canx PE=1 SV=1	4.29	67677.2	1040.06	P35564	4	12.01	0	CALX_MOUSE		2122.45	1785.53	1675.7	1963.38	1792.22	3086.05	2898.58	4320.72	3353.29	3083.45	2455.64	2614.81	3888.77	4068.69	3925.24	1867.86	3348.42	3390.63	0.838696	0.856716
Phosphoserine aminotransferase OS=Mus musculus GN=Psat1 PE=1 SV=1	8.08	40757.8	701.079	Q99K85	8	34.86	0	SERC_MOUSE			586.242	580.543		429.3	724.628	728.2	691.275	686.436	669.803	866.535	979.561	1023.53	921.225	1022.39	532.028	700.068	962.649	0.389589	0.843551
14-3-3 protein gamma OS=Mus musculus GN=Ywhag PE=1 SV=2	4.61	28473.7	4080.39	P61982	7	44.53	0	1433G_MOUSE		553.408	570.811	587.041	547.766	610.635	678	680.567	710.547	667.432	657.481	1025.94	1057.22	1012.5	1034.98	995.128	573.932	678.805	1025.15	0.238296	0.825972
Myelin basic protein OS=Mus musculus GN=Mbp PE=1 SV=2	10.05	27167.7	1401.71	P04370	4	12.8	0	MBP_MOUSE		694.742	588.414	656.708	735.648	758.869	637.084	811.542	646.549	605.379	699.754	1208.25	1164.89	1324.45	1270.5	1136.59	686.876	680.061	1220.94	-0.0141773	0.820782
Ubiquitin-conjugating enzyme E2 L3 OS=Mus musculus GN=Ube2l3 PE=2 SV=1	8.8	18032.7	1253.18	P68037	2	30.52	0	UB2L3_MOUSE		373.485	333.346	331.624	327.089	326.249	370.045	228.597	263.564	267.101	277.138	664.678	654.875	531.935	537.569	602.903	338.358	281.289	598.392	-0.258122	0.804428
14-3-3 protein theta OS=Mus musculus GN=Ywhaq PE=1 SV=1	4.49	28063.5	17430.1	P68254	15	71.02	0	1433T_MOUSE		3214.77	3390.01	3626.37	3283.71	3061.2	2081.52	2011.54	1888.87	2078.47	1950.86	5832.94	6156.41	5878.5	5552.75	5418	3315.21	2002.26	5767.72	-0.724633	0.797054
14-3-3 protein beta/alpha OS=Mus musculus GN=Ywhab PE=1 SV=3	4.57	28200.5	6189.78	Q9CQV8	14	80.89	0	1433B_MOUSE		815.997	1043.35	987.712	959.449	1096.55	1182.37	1243.15	1164.45	1169.49	1250.17	1658.23	1778.52	1681.6	1657.13	1661.35	980.611	1201.93	1687.37	0.290914	0.776907
60S ribosomal protein L7a OS=Mus musculus GN=Rpl7a PE=2 SV=2	11.01	30147.7	534.652	P12970	2	9.02	0	RL7A_MOUSE			575.665	503.32	545.877	571.855	939.684	941.81	949.269	902.389	1033.4	951.481	987.965	926.669	923.041	950.777	549.179	953.31	947.987	0.784689	0.776695
Heterogeneous nuclear ribonucleoproteins A2/B1 OS=Mus musculus GN=Hnrnpa2b1 PE=1 SV=2	9.19	37459.8	904.732	O88569	3	9.92	0	ROA2_MOUSE			501.374	559.17	573.767		1290.28	1256.59	1764.99	1207.49	1873.98	879.56	914.69	920.974	980.47	997.901	544.77	1478.67	938.719	1.42406	0.77409
Translationally-controlled tumor protein OS=Mus musculus GN=Tpt1 PE=1 SV=1	4.57	19576.3	3836.28	P63028	4	47.09	0	TCTP_MOUSE		622.213	702.14	616.253	561.144	630.893	892.756	950.757	956.337	890.2	794.732	1182.29	1047.97	1028.26	1097.57	986.553	626.529	896.956	1068.53	0.510808	0.760766
60S acidic ribosomal protein P2 OS=Mus musculus GN=Rplp2 PE=1 SV=3	4.18	11650.9	7459.08	P99027	3	84.35	0	RLA2_MOUSE		259.187	334.704	290.921	270.587	268.407	434.659	430.713	394.981	419.597	411.839	470.366	495.681	492.627	487.482	496.801	284.761	418.358	488.591	0.539269	0.75831
Proteasome subunit alpha type-4 OS=Mus musculus GN=Psma4 PE=1 SV=1	7.71	29756	452.437	Q9R1P0	2	13.03	0	PSA4_MOUSE			464.772	436.852	531.188	480.508	579.148	451.887	496.128	560.275	393.796	786.76	822.14	756.964	771.205	801.205	478.33	496.247	787.655	0.0519853	0.707908
Serum albumin precursor (Allergen Bos d 6) (BSA)	5.76	71289.4	17632.6	P02769	41	78.75	0	ALBU_BOVIN		16087.1	17222.8	17235.8	15807.9	17261.1	21348.1	21362.3	21146.7	20901.7	21765.7	26601.8	25895.4	27847.8	27348.1	28314.4	16723	21304.9	27201.5	0.349169	0.701524
Tubulin beta-3 chain OS=Mus musculus GN=Tubb3 PE=1 SV=1	4.63	50875	8278.5	Q9ERD7	16	43.78	0	TBB3_MOUSE		1257.1	1160.38	1257.41	1258.45	1154.1	2739.03	2793.8	2665.09	2825.62	2830.85	1840.93	2094.45	2044.15	1945.93	2002.93	1217.49	2770.88	1985.68	1.17983	0.701169
60S acidic ribosomal protein P1 OS=Mus musculus GN=Rplp1 PE=1 SV=1	4.02	11589	3843.05	P47955	3	66.67	0	RLA1_MOUSE		162.395	310.425	252.886	296.796	249.523	485.506	478.008	497.409	504.872	495.993	446.584	389.901	432.702	427.208	397.034	254.405	492.358	418.686	0.925966	0.697173
Guanine nucleotide-binding protein G(s) subunit alpha isoforms XLas OS=Mus musculus GN=Gnas PE=2 SV=1	4.52	122589	2102	Q6R0H7	9	16.24	0	GNAS1_MOUSE		1831.68	2455.25	2222.04	2464.83	2422.23	3505.4	3434.96	3536	3571.28	3668.14	3486.72	3611.26	3772.17	3752.11	3809.18	2279.2	3543.16	3686.29	0.634255	0.691231
Heat shock protein HSP 90-alpha OS=Mus musculus GN=Hsp90aa1 PE=1 SV=4	4.74	85187.2	4573.6	P07901	33	67.53	0	HS90A_MOUSE		3089.99	2994.98	3071.04	2972.7	3186.41	4137.01	4260.63	4222.17	4354.55	4138.31	5035.16	4898.78	5018.18	5043.68	4753.22	3063.03	4222.54	4949.8	0.461863	0.690623
Reticulon-4 OS=Mus musculus GN=Rtn4 PE=1 SV=2	4.27	127127	460.199	Q99P72	10	22.46	0	RTN4_MOUSE		3699.9	3995.07	3746.25	3480.21	3590.79	4427.88	4303.82	4111.05	4554.73	4539.6	5672.93	5464.12	6305.4	5966.5	6378.16	3702.44	4387.42	5957.42	0.244287	0.684739
60S acidic ribosomal protein P0 OS=Mus musculus GN=Rplp0 PE=1 SV=3	5.85	34387.6	1034.59	P14869	7	36.91	0	RLA0_MOUSE		729.177	759.456	752.521	806.996	787.438	1424.21	1303.46	1465.8	1404.12	1458.82	1195.02	1249.69	1252.89	1252.78	1238.96	767.117	1411.28	1237.87	0.870989	0.683261
Lysosome-associated membrane glycoprotein 1 OS=Mus musculus GN=Lamp1 PE=1 SV=2	8.43	44321.4	1368.02	P11438	5	19.21	0	LAMP1_MOUSE		1643.29	1688.54	1784.04	1763.84	1350.8	1829.6	1874.65	1876.07	1781.84	1941.62	2724.05	2686.32	2719.52	2577.7	2447.95	1646.1	1860.76	2631.11	0.175828	0.67335
Keratin, type II cytoskeletal 74 OS=Mus musculus GN=Krt74 PE=2 SV=1	5.38	55374	3005.28	Q6IFZ9	10	28.48	0	K2C74_MOUSE		568.082	627.84	635.662	523.242	774.113	3762.85	3689.79	3535.42	3581.25	3584.75	989.511	1024.65	1011.03	995.506	980.635	625.788	3630.81	1000.27	2.51764	0.668121
T-complex protein 1 subunit eta OS=Mus musculus GN=Cct7 PE=1 SV=1	7.78	60165.5	383.937	P80313	6	18.01	0	TCPH_MOUSE		1043.23				695.443	1364.85	1397.58	1206.94	1182.97	1920.97	1466.3	1464.4	1194.05	1457.99	1290.68	869.334	1414.66	1374.69	0.696134	0.655076
Peptidyl-prolyl cis-trans isomerase A OS=Mus musculus GN=Ppia PE=1 SV=2	8	18142.5	7882.33	P17742	10	64.63	0	PPIA_MOUSE		1438.24	1682.6	1720.02	1695.05	1681.11	2360.35	2407.45	2385.92	2363.9	2459.57	2508.19	2485.53	2595.08	2531.26	2663.81	1643.4	2395.44	2556.77	0.540862	0.634517
Eukaryotic initiation factor 4A-I OS=Mus musculus GN=Eif4a1 PE=2 SV=1	5.15	46382.2	2772.74	P60843	13	44.83	0	IF4A1_MOUSE		1153	1339.3	1160.83	1064.66	1177.17	2205.26	2271.79	2269.72	2211.87	2344.51	1744.47	1865.08	1879.22	1807.58	1866.41	1178.99	2260.63	1832.55	0.933353	0.631966
Heat shock 70 kDa protein 4 OS=Mus musculus GN=Hspa4 PE=1 SV=1	4.96	94931.2	643.15	Q61316	11	25.68	0	HSP74_MOUSE		1948.43	1600.93	1793.96	2205.02	1723.81	1673.37	1726.53	1986.9	2019.06	1929.05	2697.86	2627.33	3176.27	2984.53	2870.5	1854.43	1866.98	2871.3	0.00967899	0.627984
Malate dehydrogenase, mitochondrial OS=Mus musculus GN=Mdh2 PE=1 SV=3	8.82	36067.7	1721.94	P08249	10	48.22	0	MDHM_MOUSE		639.307	488.117		778.356	959.636	2115.97	1916.11	1866.95	1911.36	2122.44	995.307	1188.21	1138.35	1117.98	1115.27	716.354	1986.57	1111.02	1.45878	0.626071
Sodium/potassium-transporting ATPase subunit alpha-2 OS=Mus musculus GN=Atp1a2 PE=1 SV=1	5.23	113529	1395.07	Q6PIE5	29	37.06	0	AT1A2_MOUSE		2376.79	2431.12	2394.89	2633.66	2890.33	3967.69	4478.67	4849.03	4775.38	4189.7	4191.7	3781.71	3512.37	4207.6	3837.82	2545.36	4452.09	3906.24	0.804195	0.615944
Heat shock protein HSP 90-beta OS=Mus musculus GN=Hsp90ab1 PE=1 SV=3	4.78	83623.5	7702.39	P11499	36	69.61	0	HS90B_MOUSE		9432.47	9994.3	9845.08	9868.74	10192.5	10799.9	10808.4	10767	11093.9	10340.6	14603.8	15715.4	15133.9	15505.2	14610.9	9866.61	10762	15113.9	0.125193	0.614738
Gamma-enolase OS=Mus musculus GN=Eno2 PE=1 SV=2	4.8	47638.9	6207.31	P17183	10	48.85	0	ENOG_MOUSE		1628.05	1921.86	1281.83	1478.93	1589.88	2055.88	2185.43	2060.68	2296.75	2233.24	2295.55	2379.02	2528.56	2265.15	2614.64	1580.11	2166.4	2416.58	0.452816	0.609801
Estradiol 17-beta-dehydrogenase 12 OS=Mus musculus GN=Hsd17b12 PE=2 SV=1	9.84	34970	944.673	O70503	4	17.95	0	DHB12_MOUSE			528.587	514.674	537.066	645.607	922.721	878.088	833.772	894.446	956.681	768.751	759.754	852.754	1018.76	869.119	556.484	897.142	853.828	0.679294	0.608709
Guanine nucleotide-binding protein G(i) subunit alpha-2 OS=Mus musculus GN=Gnai2 PE=1 SV=5	5.12	41059.3	4679.62	P08752	12	47.04	0	GNAI2_MOUSE		1307.07	1182.24	1193.75	1210.66	1336.5	1716.47	1564.05	1619.39	1597.02	1550.11	1915.29	1854.36	2061.4	1801.2	1865.04	1246.04	1609.41	1899.46	0.366578	0.604276
Keratin, type I cytoskeletal 14 OS=Mus musculus GN=Krt14 PE=1 SV=2	4.91	53209.3	2801.06	Q61781	11	44.63	0	K1C14_MOUSE		1252.71	541.955	570.371	439.41	409.056	496.205	806.474	823.104	817.278	840.909	1000.26	806.805	935.327	1108.68	1003.8	642.7	756.794	970.973	0.232419	0.587794
Destrin OS=Mus musculus GN=Dstn PE=1 SV=3	7.99	18863.8	3664.81	Q9R0P5	4	33.94	0	DEST_MOUSE		419.481	493.427	444.449	554.255	498.278	575.81	655.023	547.447	708.188	407.596	592.164	660.101	792.891	740.598	816.548	481.978	578.813	720.46	0.259214	0.570211
60S ribosomal protein L13 OS=Mus musculus GN=Rpl13 PE=2 SV=3	11.95	24362.5	600.04	P47963	2	17.06	0	RL13_MOUSE					330.29	308.215	583.18	537.973	541.684	567.771	584.504	480.798	425.101	484.346	500.123	466.38	319.252	563.022	471.35	0.799398	0.547893
Keratin, type I cytoskeletal 42 OS=Mus musculus GN=Krt42 PE=1 SV=1	4.9	50475.3	2466.28	Q6IFX2	10	39.16	0	K1C42_MOUSE		1018.98	67.7181	30.9409	35.8666	76.2849	355.212	360.62	989.776	721.341	986.316	112.124	279.712	801.237	517.453	95.7697	245.959	682.653	361.259	1.43622	0.536513
Ubiquitin-like modifier-activating enzyme 1 OS=Mus musculus GN=Uba1 PE=1 SV=1	5.3	119007	832.304	Q02053	20	40.64	0	UBA1_MOUSE		4256.74	4769.44	4839.83	5545.48	4877.55	4646.06	4515.26	4270.28	4452.68	4001.9	7043.99	7073.73	7196.75	6787.99	6950.18	4857.81	4377.24	7010.53	-0.14996	0.528307
Guanine nucleotide-binding protein G(I)/G(S)/G(O) subunit gamma-12 OS=Mus musculus GN=Gng12 PE=1 SV=3	9.48	8111.3	5614.27	Q9DAS9	4	66.67	0	GBG12_MOUSE		273.512	275.973	266.601	271.183	299.61	290.808	302.808	341.323	302.335	495.368	408.66	422.51	397.138	400.236	390.951	277.376	346.528	403.899	0.311079	0.526341
Protein disulfide-isomerase OS=Mus musculus GN=P4hb PE=1 SV=2	4.58	57457.7	777.1	P09103	6	24.17	0	PDIA1_MOUSE						738.362	1970.51	1860.62	1525.53	1350.05	1870.78	1180.51	1042.23	786.125	1284.68	1034.58	738.362	1715.5	1065.62	1.2052	0.523366
L-lactate dehydrogenase B chain OS=Mus musculus GN=Ldhb PE=1 SV=2	5.63	36857.5	756.482	P16125	5	21.26	0	LDHB_MOUSE		519.378	477.304	552.656	591.283	493.979	664.912	719.674	647.261	700.126	623.338	806.405	756.026	743.285	745.743	741.119	526.92	671.062	758.515	0.343079	0.517366
14-3-3 protein epsilon OS=Mus musculus GN=Ywhae PE=1 SV=1	4.44	29345	12747	P62259	17	85.88	0	1433E_MOUSE		2432.65	2375.19	2540.34	2312.74	2254.72	1861.15	1818.63	1838.82	1778.48	1818.22	3425.14	3537.03	3409.82	3242.54	3419.48	2383.13	1823.06	3406.8	-0.384645	0.513749
Ras-related protein Rab-3A OS=Mus musculus GN=Rab3a PE=1 SV=1	4.66	25198	1283.06	P63011	3	34.09	0	RAB3A_MOUSE			159.685			279.695	279.328	287.497	302.035	193.773	280.475	248.133	302.215	273.729	303.004	460.562	219.69	268.622	317.529	0.278619	0.511934
Peroxiredoxin-6 OS=Mus musculus GN=Prdx6 PE=1 SV=3	5.61	24984.7	4924.76	O08709	11	67.41	0	PRDX6_MOUSE		1396.53	1406.09	1386.09	1240.32	1360.16	954.51	953.085	923.141	1042.58	926.207	1894.01	1962.66	1940.64	1948.7	1926.67	1357.84	959.904	1934.53	-0.495983	0.507528
Keratin-like protein KRT222 OS=Mus musculus GN=Krt222 PE=2 SV=1	5.48	34426	846.884	Q8CCX5	3	10.2	0	KT222_MOUSE			534.094		649.707	499.299	530.827	559.763	804.55	606.574	839.338	719.698	818.902	738.379	877.274	846.002	561.033	668.21	800.051	0.248158	0.504438
40S ribosomal protein SA OS=Mus musculus GN=Rpsa PE=1 SV=4	4.6	32952.2	1151.31	P14206	6	38.64	0	RSSA_MOUSE		703.383	575.446	658.048	729.298	738.146	873.008	794.015	866.115	804.728	787.455	933.57	919.904	1210.87	908.314	863.783	680.864	825.064	967.287	0.273486	0.500381

## Sheet: CNP-null regulated
Proteins downregulated in CNP-null sEVs (> 1.4 fold)
description	IEP	mw	max score	accession	reported peptides	sequence coverage	entry	sparkline	WT 1	WT 2	WT 3	WT 4	WT 5	CNCE 1	CNCE 2	CNCE 3	CNCE 4	CNCE 5	KPLP 1	KPLP 2	KPLP 3	KPLP 4	KPLP 5	AVERAGE WT	AVERAGE CNCE	AVERAGE KPLP	log2Ratio CNCE vs WT	log2Ratio KPLP vs WT
Guanine nucleotide-binding protein G(i) subunit alpha-1 OS=Mus musculus GN=Gnai1 PE=2 SV=1	5.59	40931.4	2023.34	B2RSH2	5	19.49	GNAI1_MOUSE		574.52	689.348	504.584	429.615	503.666						338.832	341.373	350.47	328.042	540.295	540.346	0	379.802	-5.78227	-0.497598
2',3'-cyclic-nucleotide 3'-phosphodiesterase OS=Mus musculus GN=Cnp PE=1 SV=3	9.26	47522.6	35645.4	P16330	30	79.76	CN37_MOUSE		39768	40378.8	41835.2	38895.9	39077.5	510.66	432.955	1099.63	697.049	1071.53	44287.9	46638.2	42717.3	44659.4	46286.6	39991.1	762.365	44917.9	-5.69461	0.167572
Keratin, type II cytoskeletal 4 OS=Mus musculus GN=Krt4 PE=1 SV=2	8.21	56625.6	2208.26	P07744	7	23.81	K2C4_MOUSE		99.5402	234.442	88.1591	83.507	36.7694											108.484	0	0	-3.56662	-3.56662
Annexin A5 OS=Mus musculus GN=Anxa5 PE=1 SV=1	4.62	35809.5	18057.4	P48036	19	79.62	ANXA5_MOUSE		17404.4	16168.2	16144	16498.8	16201	3272.66	3380.15	3523.79	3095.89	3182.53	5498.21	5614.86	5755.34	5347.81	5568.55	16483.3	3291.01	5556.95	-2.3209	-1.56692
Carbonic anhydrase 2 OS=Mus musculus GN=Ca2 PE=1 SV=4	6.53	29146.6	2817.53	P00920	5	44.23	CAH2_MOUSE		2486.46	2417.72	2506.52	2459.65	2261.58	622.692	516.932	410.669	540.264	517.817	2234.27	2317.3	2184.74	2167.34	2107.67	2426.39	521.675	2202.26	-2.19613	-0.13922
Peptidyl-prolyl cis-trans isomerase FKBP1A OS=Mus musculus GN=Fkbp1a PE=1 SV=2	8.66	11979.7	3659.91	P26883	3	71.3	FKB1A_MOUSE		31199.5	29500	29090.7	26921.3	25586.6	7650.44	7261.57	5901.77	6694	6381.59	14719	13565.1	13788.4	13789.2	13702.8	28459.6	6777.88	13912.9	-2.06839	-1.03196
Heat shock-related 70 kDa protein 2 OS=Mus musculus GN=Hspa2 PE=1 SV=2	5.34	69926.9	3980	P17156	18	51.66	HSP72_MOUSE		5077.09	5797.38	5898.83	3868.45	4160.31	1356.19	1311.27	1292.45	1361.98	1354.85	1441.32	1383.86	1789.22	1431.93	1399.58	4960.41	1335.35	1489.18	-1.88538	-1.72919
Immunoglobulin superfamily member 8 OS=Mus musculus GN=Igsf8 PE=1 SV=2	7.9	65638.3	2952.74	Q8R366	10	26.19	IGSF8_MOUSE		6573.38	6849.27	6411.74	5632.69	6533.98	1883.35	1941.9	1783.04	1911.75	1782.24	3154.47	3127.52	3497.7	3127.14	3057.89	6400.21	1860.46	3192.94	-1.77698	-1.00097
Keratin, type I cytoskeletal 20 OS=Homo sapiens GN=KRT20 PE=1 SV=1	5.39	48543.7	1253.57	P35900	3	5.66	K1C20_HUMAN		8998.33	8109.45	9189.61	10044.4	8727.73	2460.98	2728.12	2793.35	2790.06	2880.94	3102.3	3202.3	2948.63	3255.44	3315.6	9013.91	2730.69	3164.86	-1.71921	-1.50706
Cystatin-B OS=Mus musculus GN=Cstb PE=1 SV=1	7.25	11159.7	678.85	Q62426	2	32.65	CYTB_MOUSE		367.722	398.062	405.117	323.803	378.496	99.3774	117.393	106.946	88.1927	176.138	286.569	227.813	255.072	366.787	354.597	374.64	117.61	298.168	-1.59177	-0.319793
Trypsin precursor	6.91	25093.8	16833.5	P00761	6	66.67	TRYP_PIG		127629	136757	129069	120480	139346	43612.9	43314.6	46099	42681.4	45319	62001.3	59214.1	62987.1	60980.8	56457.9	130656	44205.4	60328.2	-1.56326	-1.11474
Keratin, type II cuticular Hb3 OS=Homo sapiens GN=KRT83 PE=1 SV=2	5.38	55963.3	3499	P78385	15	29.01	KRT83_HUMAN		3820	3113.36	4633.58	4168.6	2833.82	1143.11	1377.04	1290.94	1586.06	1348.53	1700.33	937.499	1377.91	1648.65	1919.4	3713.87	1349.13	1516.76	-1.45412	-1.28633
NAD-dependent protein deacetylase sirtuin-2 OS=Mus musculus GN=Sirt2 PE=1 SV=2	5.06	43883.6	7176.28	Q8VDQ8	16	64.78	SIR2_MOUSE		11705.7	8674.91	10375.5	14326.4	10157.9	3719	4330.84	5218.73	4253.65	3943.29	4565.29	3679.54	3145.98	4227.94	4006.41	11048.1	4293.1	3925.03	-1.36165	-1.49065
Gelsolin OS=Mus musculus GN=Gsn PE=1 SV=3	5.76	86340.9	1292.45	P13020	15	35.38	GELS_MOUSE		4329.68	4405.52	4286.39	4643.35	4467.03	1875.99	1878.31	1710.35	1656.67	1775.27	4867.66	4827.4	4477.44	4692.44	4402.18	4426.39	1779.32	4653.43	-1.30998	0.0720027
Dihydropyrimidinase-related protein 2 OS=Mus musculus GN=Dpysl2 PE=1 SV=2	5.92	62676.9	9939.45	O08553	22	67.66	DPYL2_MOUSE		16465.7	17146	17086.4	17783.5	16374.7	6906.32	7104.11	6749.93	6783.39	6730.03	13448.3	13572.9	13147.6	14211.8	13902.3	16971.3	6854.76	13656.6	-1.30666	-0.313288
Keratin, type II cytoskeletal 75 OS=Homo sapiens GN=KRT75 PE=1 SV=2	7.72	59845.6	3801.74	O95678	16	34.66	K2C75_HUMAN		4003.08	3361.76	4007.3	4686.53	3837.86	1528.11	1585.96	1683.23	1762.47	1662.94	767.632	860.426	876.449	677.585	708.766	3979.31	1644.54	778.172	-1.26971	-2.33956
Fructose-bisphosphate aldolase A OS=Mus musculus GN=Aldoa PE=1 SV=2	8.07	39812.2	3535.84	P05064	15	61.26	ALDOA_MOUSE		3098.55	3157.26	3143.28	3215.12	3134.69	1065.68	1365.08	1325.32	1359.04	1512.52	3314.89	3115.85	3065.05	3017.25	3132.62	3149.78	1325.53	3129.13	-1.24241	-0.00945837
Glutathione S-transferase P 1 OS=Mus musculus GN=Gstp1 PE=1 SV=2	7.96	23780.3	8986.95	P19157	8	65.71	GSTP1_MOUSE		2764.84	2858.93	2802.73	2874.54	2934.61	1238.7	1221.57	1225.11	1234.89	1334.56	2794.1	2987.36	2928.98	2837.07	2939.55	2847.13	1250.97	2897.42	-1.18004	0.0251714
Guanine nucleotide-binding protein G(t) subunit alpha-3 OS=Mus musculus GN=Gnat3 PE=1 SV=2	5.49	40829.3	1921.26	Q3V3I2	3	11.58	GNAT3_MOUSE		2412.02	2256.87	2656.99	3008.99	2635.14	686.326	1259.94	1199.29	1286.55	1318.75	1312.81	1321.25	1473.78	1745.2	1660.11	2594	1150.17	1502.63	-1.1664	-0.783673
Transketolase OS=Mus musculus GN=Tkt PE=1 SV=1	7.23	68314.9	1742.09	P40142	16	57.78	TKT_MOUSE		4308.33	4395.31	4064.68	4121.13	4057.44	1881.97	1898.31	1886.13	1754.79	1902.94	3499.14	3501.82	3781.61	3603.09	3658.61	4189.38	1864.83	3608.85	-1.16342	-0.214643
Glycerol-3-phosphate dehydrogenase [NAD(+)], cytoplasmic OS=Mus musculus GN=Gpd1 PE=1 SV=3	6.8	38200.1	1854.3	P13707	14	46.7	GPDA_MOUSE		1943.79	1847.36	1877.64	1940.49	1809.67	759.436	1029.14	924.998	652.879	970.931	2100.09	2182.64	2259.82	2194.24	2368.07	1883.79	867.478	2220.97	-1.10984	0.236396
Choline transporter-like protein 1 OS=Mus musculus GN=Slc44a1 PE=1 SV=3	8.72	74606.9	366.068	Q6X893	2	4.44	CTL1_MOUSE		1640.51	1439.32	1332.94	1198.86	1483.66	710.567	739.338	593.76	505.934	740.934	1450.93	1370.84	1137.21	938.841	906.671	1419.06	658.107	1160.9	-1.09691	-0.287451
Ras-related protein Rap-2a OS=Mus musculus GN=Rap2a PE=1 SV=2	4.53	20870.6	1127.61	Q80ZJ1	6	49.18	RAP2A_MOUSE		1057	1181.14	1172.81	1176.32	1227.38	738.155	575.61	394.135	560.305	426.613	718.096	672.21	761.289	727.307	637.376	1162.93	538.964	703.255	-1.09534	-0.717628
Moesin OS=Mus musculus GN=Msn PE=1 SV=3	6.18	67881.2	616.532	P26041	8	13.69	MOES_MOUSE		1781.99	1596.13	1571.03	1585.09	1611.12	797.973	809.613	799.106	806.055	739.051	1224.17	1172.38	1224.11	1134.4	1215.28	1629.07	790.36	1194.07	-1.03416	-0.444963
Serum albumin OS=Oryctolagus cuniculus GN=ALB PE=2 SV=2	5.8	70905.9	1245.63	P49065	6	23.85	ALBU_RABIT					1021.41		220.375	596.515	465.175	619.712	579.424	455.778	379.537	236.885	352.07	321.683	1021.41	496.24	349.191	-1.02673	-1.5218
Fascin OS=Mus musculus GN=Fscn1 PE=1 SV=4	6.45	55249.4	3449.56	Q61553	21	70.18	FSCN1_MOUSE		7155.68	7341.66	7200.26	6650.27	7150.63	3989.36	3992.24	3667.35	3507.61	3624.47	6396.74	6531.29	6648.08	6134.33	6302.48	7099.7	3756.21	6402.58	-0.916676	-0.148883
Adenylyl cyclase-associated protein 1 OS=Mus musculus GN=Cap1 PE=1 SV=4	7.3	51907.1	2821.57	P40124	12	46.84	CAP1_MOUSE		2298.96	2288.96	2234.29	2324.91	2294.59	1130.26	1212.78	1114.52	1283.85	1369.29	2176.1	2328.93	2490.84	2201.04	2335.34	2288.34	1222.14	2306.45	-0.899427	0.0113208
Cytoplasmic dynein 1 heavy chain 1 OS=Mus musculus GN=Dync1h1 PE=1 SV=2	5.98	534784	388.134	Q9JHU4	39	13.07	DYHC1_MOUSE		28557	28257.5	27543.5	27211.4	29268.9	18573.1	14117.8	14051.5	14417.3	17657.2	34138.5	33961.1	34415.8	32543	34779.8	28167.7	15763.4	33967.7	-0.837061	0.270034
Fatty acid-binding protein, epidermal OS=Mus musculus GN=Fabp5 PE=1 SV=3	6.14	15479.6	6534.52	Q05816	8	77.78	FABP5_MOUSE		2265.72	2348.04	2241.17	2279.92	2369.65	1310.57	1273.68	1304.26	1257.26	1294.85	2109.1	2063.51	2058.04	2032.91	2109.13	2300.9	1288.13	2074.54	-0.832026	-0.148729
Peroxiredoxin-1 OS=Mus musculus GN=Prdx1 PE=1 SV=1	8.23	22404.6	5818.47	P35700	13	86.93	PRDX1_MOUSE		3040.38	3060.25	3112.58	2939.61	2917.76	1645.65	1728.75	1687.24	1607.84	1826.82	2997.1	3054.44	3109.08	2968.03	3104.83	3014.12	1699.26	3046.7	-0.823143	0.0154603
Dynein light chain roadblock-type 1 OS=Mus musculus GN=Dynlrb1 PE=1 SV=3	7.63	10989.7	1744.59	P62627	2	34.38	DLRB1_MOUSE		378.33	343.884	352.928	378.839	355.067	211.873	243.754	190.601	216.835	151.391	335.187	350.6	314.188	315.684	302.289	361.81	202.891	323.589	-0.80445	-0.156491
Serine/threonine-protein phosphatase 2A catalytic subunit alpha isoform OS=Mus musculus GN=Ppp2ca PE=1 SV=1	5.17	36178.5	631.367	P63330	6	32.69	PP2AA_MOUSE		1518.24	1465.05	1286.81	1306.74	1321.21	712.305	910.722	696.282	808.937	811.776	1793.97	2007.6	1803.38	1776.61	1791.85	1379.61	788.005	1834.68	-0.800211	0.408692
Rho GDP-dissociation inhibitor 1 OS=Mus musculus GN=Arhgdia PE=1 SV=3	4.91	23464.5	8243.14	Q99PT1	8	61.27	GDIR1_MOUSE		1532.41	1634.86	1552.86	1572.17	1550.73	950.35	805.875	827.039	909.068	1010.19	1586.97	1563.23	1577.78	1522.5	1468.27	1568.61	900.505	1543.75	-0.793914	-0.022897
Cofilin-1 OS=Mus musculus GN=Cfl1 PE=1 SV=3	8.22	18787.7	24366.4	P18760	14	78.92	COF1_MOUSE		6078.33	5706.99	5799.6	5786.02	5488.58	3520.06	3471.22	3265.51	3368.24	3107.55	5433	5324.8	5260.1	5286.33	5426.85	5771.9	3346.52	5346.22	-0.784579	-0.11033
Charged multivesicular body protein 4b OS=Mus musculus GN=Chmp4b PE=2 SV=2	4.57	24936.2	585.593	Q9D8B3	2	11.16	CHM4B_MOUSE		679.954	705.868	674.577	803.335	707.999	469.485	405.041	412.803	420.789	374.233	476.232	420.928	454.022	445.645	377.038	714.347	416.47	434.773	-0.764236	-0.703611
Cytosol aminopeptidase OS=Mus musculus GN=Lap3 PE=1 SV=3	7.63	56540.6	373.998	Q9CPY7	7	26.97	AMPL_MOUSE		978.554	995.796	1189.47	1089.23	1192.33	686.467	633.073	611.3	556.59	704.162	1247.63	1434.77	1398.76	1099.81	1402.8	1089.08	638.318	1316.76	-0.76152	0.271609
MARCKS-related protein OS=Mus musculus GN=Marcksl1 PE=1 SV=2	4.4	20222.5	7701.11	P28667	7	74.5	MRP_MOUSE		1552.65	1513.56	1543.11	1542.52	1549.92	967.612	977.027	894.502	942.617	771.141	2316.1	2265.3	1775.73	2356.16	1811.47	1540.35	910.58	2104.95	-0.751982	0.44803
14-3-3 protein theta OS=Mus musculus GN=Ywhaq PE=1 SV=1	4.49	28063.5	17430.1	P68254	15	71.02	1433T_MOUSE		3214.77	3390.01	3626.37	3283.71	3061.2	2081.52	2011.54	1888.87	2078.47	1950.86	5832.94	6156.41	5878.5	5552.75	5418	3315.21	2002.26	5767.72	-0.724633	0.797054
Enolase 1 OS=Saccharomyces cerevisiae GN=ENO1 PE=1 SV=2	6.15	46859.2	28080.2	P00924	21	70.94	ENO1_YEAST		25742.8	25095.3	25470.5	25329.3	23394.7	14418.8	15036.4	16052.3	15086.3	16222.9	19124.3	19855.8	19878.4	19119.1	19050.7	25006.5	15363.3	19405.7	-0.70245	-0.36566
Rho-related GTP-binding protein RhoG OS=Mus musculus GN=Rhog PE=2 SV=1	8.08	21764.7	1033.54	P84096	5	56.02	RHOG_MOUSE		503.478	495.74	543.298	531.775	523.158	283.38	334.319	289.059	312.412	375.872	528.401	528.974	475.932	533.824	440.969	519.49	319.008	501.62	-0.686479	-0.0495307
Endoplasmin OS=Mus musculus GN=Hsp90b1 PE=1 SV=2	4.55	92761.1	957.483	P08113	11	21.45	ENPL_MOUSE		5634.11	4887.32	5414.39	4626.09	4586.27	3073.83	3243.22	3202.51	3170.77	3524.52	2322.19	2235.25	2163.8	2522.66	2359.98	5029.64	3242.97	2320.78	-0.631563	-1.11251
Malate dehydrogenase, cytoplasmic OS=Mus musculus GN=Mdh1 PE=1 SV=3	6.15	36682.3	1086.61	P14152	9	35.33	MDHC_MOUSE		1702.97	1453.94	1611.49	1684.57	1695.71	1171.03	1167.65	987.82	931.106	1188.23	1760.14	1788.91	1955.89	1944.3	1690.29	1629.74	1089.17	1827.91	-0.577055	0.164598
Alpha-enolase OS=Mus musculus GN=Eno1 PE=1 SV=3	6.38	47483.1	9858.3	P17182	24	73.04	ENOA_MOUSE		5436.01	5335.06	5425.69	5402.03	5200.29	3775.2	3703.27	3669.39	3541.05	3788.14	5325.76	5541.54	5362.02	5532.47	5556.91	5359.82	3695.41	5463.74	-0.535239	0.0276546
Cytosolic acyl coenzyme A thioester hydrolase OS=Mus musculus GN=Acot7 PE=1 SV=2	8.79	42993.2	510.514	Q91V12	5	18.11	BACH_MOUSE		1002.65	932.053	948.94	933.691	908.786	621.549	654.855	652.427	658.669	661.7	1113.38	1233.03	1273.55	1218.9	1268.46	945.224	649.84	1221.46	-0.533723	0.366462
Serine/threonine-protein phosphatase 2A 65 kDa regulatory subunit A alpha isoform OS=Mus musculus GN=Ppp2r1a PE=1 SV=3	4.81	66121.1	1455.58	Q76MZ3	12	36.33	2AAA_MOUSE		3676.02	3299.82	3341.83	3564.99	3818.03	2160.08	2439	2487.6	2657.52	2505.19	4050.53	4446.51	4272.87	4441.46	4404.42	3540.14	2449.88	4323.16	-0.529288	0.287543
Heat shock cognate 71 kDa protein OS=Mus musculus GN=Hspa8 PE=1 SV=1	5.2	71099.3	11130.5	P63017	32	78.02	HSP7C_MOUSE		14974.2	14980	14944.8	14341.1	13969.1	9964.37	10042.5	10352.4	10471.1	10028.6	14567.8	14419.9	14377.1	14062.8	13980.9	14641.9	10171.8	14281.7	-0.525094	-0.0359075
Peroxiredoxin-2 OS=Mus musculus GN=Prdx2 PE=1 SV=3	5.04	21949.8	5946.4	Q61171	11	75.76	PRDX2_MOUSE		1574	1494.12	1441.35	1485.83	1481.87	999.184	1100.57	1028.31	1029.18	1064.45	1491.97	1662.94	1587.62	1551.89	1618.03	1495.43	1044.34	1582.49	-0.51384	0.0811075
Proteins upregulated in CNP-null sEVs (> 1.4 fold)
description	IEP	mw	max score	accession	reported peptides	sequence coverage	entry	sparkline	WT 1	WT 2	WT 3	WT 4	WT 5	CNCE 1	CNCE 2	CNCE 3	CNCE 4	CNCE 5	KPLP 1	KPLP 2	KPLP 3	KPLP 4	KPLP 5	AVERAGE WT	AVERAGE CNCE	AVERAGE KPLP	log2Ratio CNCE vs WT	log2Ratio KPLP vs WT
Aconitate hydratase, mitochondrial OS=Mus musculus GN=Aco2 PE=1 SV=1	7.83	86205	848.598	Q99KI0	12	24.36	ACON_MOUSE							4809.44	4753.68	4706.22	3327.53	3534.21	1820.94	2401.08	1576.28	1343.29	1914.3	0	4226.22	1811.18	8.72663	7.50873
Voltage-dependent anion-selective channel protein 1 OS=Mus musculus GN=Vdac1 PE=1 SV=3	8.67	32522.6	4366.47	Q60932	10	67.23	VDAC1_MOUSE							3056.58	3072.17	2999.44	2511.19	2272.66	1320.91	1152.89	1207.15	1260.26	900.756	0	2782.41	1168.39	8.12536	6.88068
ADP/ATP translocase 1 OS=Mus musculus GN=Slc25a4 PE=1 SV=4	10.02	33132.4	9361.33	P48962	15	49.33	ADT1_MOUSE							2800.13	2780.15	2578.53	2519.11	2568.56	783.056	821.269	701.695	763.315	722.353	0	2649.3	758.338	8.0549	6.26367
Peroxisomal multifunctional enzyme type 2 OS=Mus musculus GN=Hsd17b4 PE=1 SV=3	8.69	79995.2	783.382	P51660	6	11.29	DHB4_MOUSE							2156.09	2244.37	2049.76	2159.58	2369.32	819.399	908.717	886.011	823.045	682.488	0	2195.82	823.932	7.78517	6.38186
Voltage-dependent anion-selective channel protein 2 OS=Mus musculus GN=Vdac2 PE=1 SV=2	7.37	32360.2	2334.06	Q60930	8	44.75	VDAC2_MOUSE							2115.69	2280.65	2293.7	2265.4	1873.73	882.184	792.05	865.719	952.161	878.036	0	2165.84	874.03	7.76543	6.46602
Acetyl-CoA acetyltransferase, mitochondrial OS=Mus musculus GN=Acat1 PE=1 SV=1	8.65	45158.4	1849.49	Q8QZT1	4	17.69	THIL_MOUSE							1967.22	1983.16	2039.55	1950.14	2009.85	1000.85	891.9	977.71	1029.99	1000.02	0	1989.98	980.096	7.64384	6.6295
Voltage-dependent anion-selective channel protein 3 OS=Mus musculus GN=Vdac3 PE=1 SV=1	9	31094.9	1420.38	Q60931	5	33.22	VDAC3_MOUSE							1376.77	1422.7	1401.64	2574.02	2362.29	583.301	543.517	560.503	621.492	578.377	0	1827.48	577.438	7.52159	5.87636
Dolichyl-diphosphooligosaccharide--protein glycosyltransferase subunit 1 OS=Mus musculus GN=Rpn1 PE=2 SV=1	6	68699.5	357.31	Q91YQ5	5	11.18	RPN1_MOUSE							1708.49	1803.98	1864.68	1710.31	1711.32	923.968	634.012	635.742	905.671	795.248	0	1759.76	778.928	7.46741	6.30182
Keratin-like protein KRT222 OS=Homo sapiens GN=KRT222 PE=2 SV=1	5.53	34328.9	976.323	Q8N1A0	3	10.85	KT222_HUMAN							1504.01	1492.12	1420.69	1551.62	1341.03	974.221	949.907	920.123	934.374	819.69	0	1461.89	919.663	7.20153	6.53864
ATP synthase subunit b, mitochondrial OS=Mus musculus GN=Atp5f1 PE=1 SV=1	9.39	29062.9	710.25	Q9CQQ7	2	9.77	AT5F1_MOUSE							1256.4	1256.96	1320.41	1258.85	2112.26	320.652	382.047	348.531	487.631		0	1440.97	384.715	7.18088	5.30274
Heterogeneous nuclear ribonucleoprotein H OS=Mus musculus GN=Hnrnph1 PE=1 SV=3	5.85	49484.7	449.096	O35737	3	10.47	HNRH1_MOUSE							1409.81	1398.75	1300.44	1779.12	1312.08	862.588	876.403	859.672	807.338	863.898	0	1440.04	853.98	7.17995	6.43293
Guanine nucleotide-binding protein G(t) subunit alpha-2 OS=Mus musculus GN=Gnat2 PE=2 SV=2	5.04	40688.1	1921.26	P50149	4	9.89	GNAT2_MOUSE							1384.7	1295.87	1301.87	1338.15	1530.46	276.112	246.394	277.946	283.257	422.673	0	1370.21	301.277	7.10874	4.96012
Keratin, type II cytoskeletal 1b OS=Homo sapiens GN=KRT77 PE=1 SV=3	5.63	62186.6	2994.53	Q7Z794	9	19.38	K2C1B_HUMAN							1233.95	1203.01	1201.93	1008.41	1132.33	594.137	299.95	516.316	719.681	550.39	0	1155.93	536.095	6.86534	5.77108
Keratin, type I cytoskeletal 17 OS=Homo sapiens GN=KRT17 PE=1 SV=2	4.78	48390.9	2460.16	Q04695	15	43.52	K1C17_HUMAN							963.303	1094.7	1075.56	907.314	1301.36	641.237	881.189	753.407	753.93	676.207	0	1068.45	741.194	6.75281	6.23111
Tubulin alpha-8 chain OS=Mus musculus GN=Tuba8 PE=1 SV=1	4.8	50735.9	9461.07	Q9JJZ2	13	41.43	TBA8_MOUSE							999.756	998.071	998.023	869.596	928.802	1275.97	1329.27	1299.35	1264.47	1265.62	0	958.849	1286.94	6.5982	7.01896
Cathepsin D OS=Mus musculus GN=Ctsd PE=1 SV=1	6.77	45410.1	604.867	P18242	4	13.66	CATD_MOUSE							957.685	657.116	1013.31	855.226	1034.25	618.619	755.514	738.676	636.296	885.111	0	903.519	726.843	6.51336	6.20329
ADP-ribosylation factor 4 OS=Mus musculus GN=Arf4 PE=2 SV=2	7.04	20510.7	11723.6	P61750	8	81.11	ARF4_MOUSE							895.217	907.924	898.715	870.14	880.827	802.412	754.28	785.503	724.646	744.948	0	890.564	762.358	6.49276	6.2712
Alpha-actinin-4 OS=Mus musculus GN=Actn4 PE=1 SV=1	5.09	105434	379.242	P57780	2	2.74	ACTN4_MOUSE							767.766	838.43	824.471	634.769	1276.13	1319.72	1192.09	1195.15	1305.7	1797.71	0	868.313	1362.07	6.45666	7.10021
Cytochrome c oxidase subunit 4 isoform 1, mitochondrial OS=Mus musculus GN=Cox4i1 PE=1 SV=2	9.59	19587.5	2471.04	P19783	3	37.87	COX41_MOUSE							850.924	837.775	794.963	850.674	896.878	243.707	231.717	251.81	260.045	257.809	0	846.243	249.018	6.41995	4.69498
Cytochrome c oxidase subunit 2 OS=Mus musculus GN=Mtco2 PE=1 SV=1	4.41	26147.6	1156.33	P00405	2	7.49	COX2_MOUSE							777.727	813.925	791.887	768.424	897.855	383.363	440.782	452.308	375.845	413.89	0	809.964	413.238	6.35749	5.4034
Enolase 2 OS=Saccharomyces cerevisiae GN=ENO2 PE=1 SV=2	5.59	46971.3	16280.5	P00925	16	50.11	ENO2_YEAST							691.153	772.33	846.868	789.112	831.511	863.795	949.044	901.147	923.625	869.406	0	786.195	901.403	6.31505	6.51002
Heat shock 70 kDa protein 1A OS=Mus musculus GN=Hspa1a PE=1 SV=2	5.38	70364.4	2137.97	Q61696	12	46.65	HS71A_MOUSE							782.791	784.778	793.555	740.538	759.787	1006.91	1180.53	966.192	1124.47	875.528	0	772.29	1030.73	6.28963	6.70145
Keratin, type I cytoskeletal 27 OS=Mus musculus GN=Krt27 PE=1 SV=1	4.79	49675.2	1335.25	Q9Z320	3	22.54	K1C27_MOUSE							726.675	856.253	589.478	848.581	785.353	434.068	369.812	474.91	413.733	428.177	0	761.268	424.14	6.26916	5.44009
60S ribosomal protein L6 OS=Mus musculus GN=Rpl6 PE=1 SV=3	11.13	33566.7	378.552	P47911	4	17.23	RL6_MOUSE							763.552	693.547	723.756	644.355	674.368	547.689	475.741	561.549	470.596	531.58	0	699.916	517.431	6.14958	5.72091
Histone H1.2 OS=Mus musculus GN=Hist1h1c PE=1 SV=2	11.49	21266.7	1121.62	P15864	3	28.77	H12_MOUSE							657.317	660.239	687.07	609.967	702.304	414.743	403.013	425.323	285.249	302.069	0	663.38	366.079	6.07335	5.23297
40S ribosomal protein S2 OS=Mus musculus GN=Rps2 PE=1 SV=3	10.65	31516.5	957.938	P25444	5	22.18	RS2_MOUSE							696.103	615.464	644.719	628.976	677.426	625.9	645.608	671.01	701.342	623.573	0	652.538	653.487	6.04993	6.052
ATP synthase subunit d, mitochondrial OS=Mus musculus GN=Atp5h PE=1 SV=3	5.37	18806.5	1017.47	Q9DCX2	3	30.43	ATP5H_MOUSE							681.43	676.048	778.004	319.264	671.287	368.373	437.824	306.2	262.457	262.09	0	625.207	327.389	5.98915	5.07634
Prohibitin OS=Mus musculus GN=Phb PE=1 SV=1	5.43	29877.1	682.902	P67778	3	18.75	PHB_MOUSE							540.647	564.764	540.179	577.841	749.736						0	594.634	0	5.91799	0
Beta-actin-like protein 2 OS=Mus musculus GN=Actbl2 PE=1 SV=1	5.15	42346.5	13627.1	Q8BFZ3	14	49.73	ACTBL_MOUSE							570.094	568.358	609.023	570.213	632.394	854.975	980.641	864.794	882.846	863.2	0	590.016	889.291	5.90693	6.49072
Phosphate carrier protein, mitochondrial OS=Mus musculus GN=Slc25a3 PE=1 SV=1	9.49	40088.6	789.534	Q8VEM8	3	13.45	MPCP_MOUSE							472.679	483.802	580.99	672.668	485.133						0	539.054	0	5.77888	0
ATP synthase subunit O, mitochondrial OS=Mus musculus GN=Atp5o PE=1 SV=1	10.41	23420.6	790.662	Q9DB20	3	15.02	ATPO_MOUSE							515.2	518.337	498.08	532.892	562.499	215.637	217.742		230.905	218.832	0	525.402	220.779	5.74255	4.52844
Eukaryotic initiation factor 4A-II OS=Mus musculus GN=Eif4a2 PE=2 SV=2	5.16	46630.5	1800.75	P10630	8	25.06	IF4A2_MOUSE							500.921	513.651	505.835	476.378	492.015						0	497.76	0	5.66607	0
Keratin, type I cytoskeletal 26 OS=Homo sapiens GN=KRT26 PE=1 SV=2	4.67	52652.1	1360.29	Q7Z3Y9	2	9.83	K1C26_HUMAN							476.349	534.839	391.192	480.777	487.809	398.583	555.627	488.366	562.25	456.798	0	474.193	492.325	5.59751	5.65055
Keratin, type I cytoskeletal 16 OS=Mus musculus GN=Krt16 PE=1 SV=3	4.93	52005.7	2274.39	Q9Z2K1	7	48.19	K1C16_MOUSE							425.252	448.847	474.371	493.097	516.14	819.988	795.371	787.521	904.55	824.332	0	471.542	826.353	5.58959	6.38604
Cytochrome b-c1 complex subunit Rieske, mitochondrial OS=Mus musculus GN=Uqcrfs1 PE=1 SV=1	8.91	29652.8	403.531	Q9CR68	2	14.6	UCRI_MOUSE							395.742	399.303	505.67	273.818	586.815						0	432.27	0	5.46685	0
Heterogeneous nuclear ribonucleoprotein A3 OS=Mus musculus GN=Hnrnpa3 PE=1 SV=1	9.22	39880.2	430.973	Q8BG05	2	5.28	ROA3_MOUSE							406.577	418.381	414.871	406.362	424.728				324.043	129.18	0	414.184	226.611	5.40662	4.56445
Adenosylhomocysteinase OS=Mus musculus GN=Ahcy PE=1 SV=3	6.07	48201.5	588.992	P50247	2	6.02	SAHH_MOUSE								435.222	289.699	433.404	453.97	548.662	557.421	543.707	528.629	564.148	0	403.074	548.513	5.36833	5.80352
Potassium-transporting ATPase alpha chain 1 OS=Mus musculus GN=Atp4a PE=1 SV=3	5.51	115727	301.998	Q64436	5	7.94	ATP4A_MOUSE							392.929	365.625	332.659	381.5	537.789	762.193	635.54	755.813	647.506	379.629	0	402.1	636.136	5.36492	6.01377
Keratin, type II cytoskeletal 6B OS=Mus musculus GN=Krt6b PE=1 SV=3	8.4	60664.5	4959.01	Q9Z331	15	31.67	K2C6B_MOUSE		5.78	5.27995	75.6615	74.6859	65.2789	2134.36	2362.12	2155.61	2436.42	2252.42	858.447	872.992	858.651	882.319	898.385	45.3373	2268.18	874.159	5.36349	3.99798
Tubulin beta-1 chain OS=Mus musculus GN=Tubb1 PE=1 SV=1	4.78	51125.4	1644.74	A2AQ07	5	20.84	TBB1_MOUSE							436.5	403.273	372.209	208.666	546.227	267.732	503.032	586.276	606.889	582.353	0	393.375	509.256	5.33405	5.69838
Tubulin beta-6 chain OS=Mus musculus GN=Tubb6 PE=1 SV=1	4.59	50546.7	5295.94	Q922F4	12	37.14	TBB6_MOUSE							395.525	395.148	354.575	352.498	442.379						0	388.025	0	5.31479	0
Glutathione S-transferase Mu 2 OS=Mus musculus GN=Gstm2 PE=1 SV=2	7.44	25887.9	1048.17	P15626	5	28.44	GSTM2_MOUSE							277.702	338.624	621.274	357.513	344.475	287.466	323.305	306.45	319.261	288.548	0	387.918	305.006	5.3144	4.97731
60S ribosomal protein L27a OS=Mus musculus GN=Rpl27a PE=2 SV=5	11.53	16719.5	934.59	P14115	2	15.54	RL27A_MOUSE							298.896	442.644	388.698	379.727	426.496	436.226	378.525	389.224	453.684	365.711	0	387.292	404.674	5.31213	5.37391
ADP-ribosylation factor-like protein 8A OS=Mus musculus GN=Arl8a PE=2 SV=1	7.83	21618	1419.45	Q8VEH3	3	22.58	ARL8A_MOUSE							390.566	423.286	288.697	353.879	395.429	251.781	267.95	226.843	255.499	403.652	0	370.371	281.145	5.24934	4.86367
Guanine nucleotide-binding protein G(k) subunit alpha OS=Mus musculus GN=Gnai3 PE=1 SV=3	5.36	41108.5	1921.26	Q9DC51	5	17.8	GNAI3_MOUSE							354.013	435.082	363.546	142.609	471.644	429.394	190.572	212.138	239.263	500.347	0	353.379	314.343	5.1834	5.01945
ADP-ribosylation factor 5 OS=Mus musculus GN=Arf5 PE=2 SV=2	6.36	20643.8	11362.5	P84084	8	58.33	ARF5_MOUSE							332.096	347.165	357.446	335.7	335.74	328.789	319.332	310.336	287.789	298.462	0	341.629	308.942	5.13598	4.99522
40S ribosomal protein S7 OS=Mus musculus GN=Rps7 PE=2 SV=1	10.58	22126.9	1440.92	P62082	4	29.38	RS7_MOUSE							274.668	284.77	271.623	278.84	342.723	272.952	307.844	310.918	289.81	265.312	0	290.525	289.367	4.90941	4.90384
Nucleoside diphosphate kinase B OS=Mus musculus GN=Nme2 PE=1 SV=1	7.37	17477.2	3831.52	Q01768	5	50	NDKB_MOUSE							254.366	260.985	285.841	270.905	223.978	294.004	357.742	293.319	333.451	284.088	0	259.215	312.521	4.75069	5.01132
Beta-enolase OS=Mus musculus GN=Eno3 PE=1 SV=3	6.81	47367.1	4502.69	P21550	7	29.03	ENOB_MOUSE							181.695	177.589	173.989	268.48	173.367						0	195.024	0	4.35772	0
Glutathione S-transferase Mu 6 OS=Mus musculus GN=Gstm6 PE=2 SV=3	6.12	25776.5	1356.26	O35660	3	17.89	GSTM6_MOUSE							190.945	189.93	145.222	195.795	206.895						0	185.757	0	4.29099	0
Keratin, type II cytoskeletal 6A OS=Homo sapiens GN=KRT6A PE=1 SV=3	8.05	60330.2	8632.59	P02538	26	54.26	K2C6A_HUMAN		15.8514	15.2125	84.3569	84.8748	72.4779	1188.95	1168.62	1122.23	1103.78	1231.6	1378.32	1618.65	1854.02	1798.1	1569.7	54.5547	1163.04	1643.76	4.18358	4.67908
Keratin, type II cytoskeletal 3 OS=Homo sapiens GN=KRT3 PE=1 SV=3	6.07	64588.2	3585.58	P12035	15	26.11	K2C3_HUMAN		6.15384	8.43217	80.5551	79.5164	69.7905	985.665	954.142	1093.56	976.235	1087.28	704.022	685.916	739.086	588.438	604.649	48.8896	1019.38	664.422	4.12761	3.51757
Ras-related protein Rab-8B OS=Mus musculus GN=Rab8b PE=1 SV=1	9.43	23774.2	2646.51	P61028	2	10.14	RAB8B_MOUSE							42.0677	44.1938	161.162	145.259	164.454	59.0891	165.719	61.7775	154.345	124.035	0	111.427	112.993	3.60202	3.6205
ATP synthase subunit beta, mitochondrial OS=Mus musculus GN=Atp5b PE=1 SV=2	5.03	56300.6	12109.4	P56480	21	71.46	ATPB_MOUSE		1185.47	1191.51	1279.09	870.563	848.518	9389.87	9523.02	9544.18	9753.19	9079.47	5002.57	4685.51	4577.47	4693.06	4787.64	1075.03	9457.95	4749.25	3.12532	2.133
Ras-related protein Rab-8A OS=Mus musculus GN=Rab8a PE=1 SV=2	9.43	23839.3	2646.51	P55258	2	10.14	RAB8A_MOUSE							44.1126	46.3421	71.6515	135.973	76.7867	130.418	132.55	54.2642	64.7913	40.2601	0	74.9731	84.4567	3.08701	3.23965
ATP synthase subunit alpha, mitochondrial OS=Mus musculus GN=Atp5a1 PE=1 SV=1	9.52	59866.8	8580.78	Q03265	24	58.05	ATPA_MOUSE		1163.47	1214.51	1162.88	1334.52	861.568	9743.95	9686.38	9633.26	9978.22	9286.65	2560.8	2497.05	2459.62	2675.58	2588.41	1147.39	9665.69	2556.29	3.06349	1.14881
Keratin, type II cytoskeletal 2 oral OS=Homo sapiens GN=KRT76 PE=1 SV=2	8.1	66411.1	4170.51	Q01546	13	23.51	K22O_HUMAN		4.74564	6.50262	81.4277	80.4336	69.9007	428.532	416.597	415.109	494.167	430.181						48.6021	436.917	0	2.93098	-2.55095
Keratin, type I cytoskeletal 14 OS=Homo sapiens GN=KRT14 PE=1 SV=4	4.9	51903.7	6064.88	P02533	18	55.51	K1C14_HUMAN		469.689	361.804	330.141	305.461	723.328	3221.72	3333.99	3185.89	3138.29	3041.51	1132.27	1080.95	1136.78	1074.82	1016.12	438.084	3184.28	1088.19	2.83365	1.29328
Stress-70 protein, mitochondrial OS=Mus musculus GN=Hspa9 PE=1 SV=3	5.7	73746.5	887.476	P38647	13	26.51	GRP75_MOUSE		500.968	493.299	879.678	979.688	965.676	5046.59	5638.03	4978.93	5459.66	5155.07	1546.12	1661.3	1646.56	1587.55	1793.73	763.862	5255.66	1647.05	2.76647	1.09847
Histone H2A.V OS=Mus musculus GN=H2afv PE=1 SV=3	11.04	13508.7	6545.7	Q3THW5	5	53.91	H2AV_MOUSE		67.6323	78.2718	94.0496	68.2778	122.067	570.52	559.907	597.77	556.168	525.776	436.734	375.049	456.532	462.719	435.128	86.0598	562.028	433.232	2.57408	2.20606
60 kDa heat shock protein, mitochondrial OS=Mus musculus GN=Hspd1 PE=1 SV=1	5.8	61126.7	2030.33	P63038	22	59.51	CH60_MOUSE						669.233	3943.39	3913.59	4349.9	3618.17	4060.49	1276.32	1380.26	1265.3	1456.87	1289.33	669.233	3977.11	1333.61	2.55336	0.98414
Keratin, type II cytoskeletal 74 OS=Mus musculus GN=Krt74 PE=2 SV=1	5.38	55374	3005.28	Q6IFZ9	10	28.48	K2C74_MOUSE		568.082	627.84	635.662	523.242	774.113	3762.85	3689.79	3535.42	3581.25	3584.75	989.511	1024.65	1011.03	995.506	980.635	625.788	3630.81	1000.27	2.51764	0.668121
Histone H2A type 2-B OS=Mus musculus GN=Hist2h2ab PE=1 SV=3	11.31	14013.4	56203.2	Q64522	6	53.08	H2A2B_MOUSE		966.722	944.346	891.416	871.926	961.608	4178.72	4284.17	4137.35	4192.9	4154.17	3385.82	3484.2	3427.82	3444.69	3552.24	927.204	4189.46	3458.95	2.16377	1.88807
Keratin, type II cytoskeletal 4 OS=Homo sapiens GN=KRT4 PE=1 SV=4	6.22	57684.5	2532.97	P19013	14	42.13	K2C4_HUMAN		253.72	308.081	224.329	235.751	135.296	1041.86	1084.02	1040.08	1055.75	1074.75	805.511	990.797	873.841	652.033	796.61	231.435	1059.29	823.758	2.14695	1.78799
Sulfated glycoprotein 1 OS=Mus musculus GN=Psap PE=1 SV=2	4.89	63304.1	1322.97	Q61207	7	18.31	SAP_MOUSE						641.539	2676.06	2544.06	2848.08	2677.43	2888.82	1872.99	2057.81	2229.88	2125.72	2224.32	641.539	2726.89	2102.14	2.07062	1.69679
Tubulin alpha-4A chain OS=Mus musculus GN=Tuba4a PE=1 SV=1	4.75	50665.8	12729.5	P68368	18	52.01	TBA4A_MOUSE		1340.11	1090.05	1218.65	1223.34	1125.89	5171.76	5233.96	4847.44	4783.58	4926.91	3458.93	3428.38	3664.83	3492.79	3589.36	1199.61	4992.73	3526.86	2.04818	1.54793
Keratin, type II cytoskeletal 1 OS=Homo sapiens GN=KRT1 PE=1 SV=6	8.27	66209.9	23216.4	P04264	33	67.24	K2C1_HUMAN		12406.8	14212.2	14222.5	14747.2	14254.7	53161.8	53936.1	56195.9	54426.9	51863	18904.8	18781.7	18629.2	18875.3	18851.5	13968.7	53916.7	18808.5	1.94777	0.428925
78 kDa glucose-regulated protein OS=Mus musculus GN=Hspa5 PE=1 SV=3	4.87	72536.2	2878.57	P20029	18	45.95	GRP78_MOUSE		477.373	979.3	871.362	849.392	1052.17	3071.67	3012.03	3133.12	3722.01	3114.71	1913.57	1685.01	1592.08	1712.94	1644.68	845.919	3210.71	1709.65	1.91183	1.00657
Insulin-1 OS=Mus musculus GN=Ins1 PE=1 SV=1	5.43	12502.3	1366.75	P01325	2	24.07	INS1_MOUSE		600.025	699.587	621.855	578.252	952.857	2067.81	2025.56	2858.5	3447.87	2705.02	566.519	596.246	390.648	580.118	529.585	690.515	2620.95	532.623	1.9091	-0.368465
Histone H3.1 OS=Mus musculus GN=Hist1h3a PE=1 SV=2	11.54	15518.2	7162.47	P68433	4	25.74	H31_MOUSE		466.517	491.345	522.351	586.302	880.94	1749.4	1904.39	2738.86	1976.64	2385.32	2615.53	2426.75	2588.45	2593.18	2092.73	589.491	2150.92	2463.33	1.84984	2.04464
Histone H4 OS=Mus musculus GN=Hist1h4a PE=1 SV=2	11.77	11367.4	27794.9	P62806	9	67.96	H4_MOUSE		2897.89	2733.12	2808.37	2702.34	2652.48	9355.64	9408.09	9381.32	9051.67	9429.52	9325.92	9835.03	10060.5	9326.79	9779.92	2758.84	9325.25	9665.64	1.75341	1.80507
Protein disulfide-isomerase A3 OS=Mus musculus GN=Pdia3 PE=1 SV=2	5.81	57134.7	1353.8	P27773	11	37.62	PDIA3_MOUSE			752.19			628.849	2226.73	2161.31	2028.63	2089.25	2215.38	1433.27	1359.87	1339.4	1327.7	1256.97	690.519	2144.26	1343.44	1.6207	0.950138
Vimentin OS=Mus musculus GN=Vim PE=1 SV=3	4.86	53744.8	475.762	P20152	7	23.18	VIME_MOUSE						406.872	1234.78	1237.39	1266.27	1263.98	1282.06	1136.8	1142.38	1120.6	1092.96	1173.07	406.872	1256.9	1133.16	1.60362	1.45536
Tubulin beta-5 chain OS=Mus musculus GN=Tubb5 PE=1 SV=1	4.59	50127.2	16082.6	P99024	20	71.62	TBB5_MOUSE		3290.59	3130.36	3284.11	3223.48	2982.77	9295.59	9491.64	8965.84	9512.55	9104.65	4181.73	4202.5	4310.38	4137.84	4169.72	3182.26	9274.05	4200.44	1.54018	0.39939
Keratin, type I cytoskeletal 15 OS=Mus musculus GN=Krt15 PE=1 SV=2	4.59	49308.7	3049.88	Q61414	11	33.63	K1C15_MOUSE		905.326	881.812	1079.82	1098.24	1201.76	2729.22	2900.72	3249.32	3203.93	3018.69	2140.86	2277.35	2101.07	2325.89	2315.72	1033.39	3020.38	2232.18	1.53822	1.10362
Keratin, type I cytoskeletal 9 OS=Homo sapiens GN=KRT9 PE=1 SV=3	4.96	62292.5	26220.1	P35527	36	81.7	K1C9_HUMAN		16506.7	16759.2	16849.2	16570.4	16393.4	46659.3	48674.3	48372.5	49195.8	47771.5	17574.7	17049.8	17068	18013.5	17126.7	16615.8	48134.7	17366.5	1.53395	0.0637194
Malate dehydrogenase, mitochondrial OS=Mus musculus GN=Mdh2 PE=1 SV=3	8.82	36067.7	1721.94	P08249	10	48.22	MDHM_MOUSE		639.307	488.117		778.356	959.636	2115.97	1916.11	1866.95	1911.36	2122.44	995.307	1188.21	1138.35	1117.98	1115.27	716.354	1986.57	1111.02	1.45878	0.626071
Calreticulin OS=Mus musculus GN=Calr PE=1 SV=1	4.14	48165.7	903.456	P14211	8	33.89	CALR_MOUSE					739.505	694.973	1968.3	1934.59	1850.36	1971.77	1842.19	1108.11	1095.87	973.417	849.533	974.901	717.239	1913.44	1000.37	1.40319	0.474377
Excitatory amino acid transporter 1 OS=Mus musculus GN=Slc1a3 PE=1 SV=2	8.64	59793.7	2283.38	P56564	6	36.46	EAA1_MOUSE		2702.11	2335.39	2376.33	2317.44	2367.39	6255.12	6382.16	6391.91	6314.23	6399.24	4739.19	4660.79	4763.12	4604.45	4575.6	2419.73	6348.53	4668.63	1.3879	0.94529
Histone H2B type 1-B OS=Mus musculus GN=Hist1h2bb PE=1 SV=3	10.74	13952.2	28401.4	Q64475	9	60.32	H2B1B_MOUSE		2931.12	3062.17	2784.86	2733.38	2772.38	7619.95	7510.76	7222	7190.2	7574.03	6503.67	7262.49	7131.72	6133.09	7169.37	2856.78	7423.39	6840.07	1.37459	1.25669
Guanine nucleotide-binding protein G(I)/G(S)/G(T) subunit beta-3 OS=Mus musculus GN=Gnb3 PE=1 SV=2	5.29	38209.7	653.33	Q61011	4	19.71	GBB3_MOUSE		814.869	704.805	692.194	686.967	737.15	1748.36	1762.01	1774.86	1874.1	1949.45	453.03	415.037	563.241	490.252	459.763	727.197	1821.76	476.265	1.31311	-0.600308
Poly(rC)-binding protein 2 OS=Mus musculus GN=Pcbp2 PE=1 SV=1	6.35	38621	538.011	Q61990	4	16.02	PCBP2_MOUSE						297.478	520.879	501.507	809.268	884.74	912.892	407.351	312.41	324.44	370.522	329.662	297.478	725.857	348.877	1.25894	0.223006
Protein disulfide-isomerase OS=Mus musculus GN=P4hb PE=1 SV=2	4.58	57457.7	777.1	P09103	6	24.17	PDIA1_MOUSE						738.362	1970.51	1860.62	1525.53	1350.05	1870.78	1180.51	1042.23	786.125	1284.68	1034.58	738.362	1715.5	1065.62	1.2052	0.523366
Histone H2A type 1-H OS=Mus musculus GN=Hist1h2ah PE=1 SV=3	11.45	13950.3	69897.2	Q8CGP6	5	55.47	H2A1H_MOUSE		3166.44	3113.06	2998.83	2916.14	3001.07	7344.49	7514.17	6507.18	6688.07	6633.97	11565.6	9854.07	10295.7	10309.3	9927.99	3039.11	6937.58	10390.5	1.18812	1.7702
Tubulin beta-3 chain OS=Mus musculus GN=Tubb3 PE=1 SV=1	4.63	50875	8278.5	Q9ERD7	16	43.78	TBB3_MOUSE		1257.1	1160.38	1257.41	1258.45	1154.1	2739.03	2793.8	2665.09	2825.62	2830.85	1840.93	2094.45	2044.15	1945.93	2002.93	1217.49	2770.88	1985.68	1.17983	0.701169
Tubulin beta-2B chain OS=Mus musculus GN=Tubb2b PE=1 SV=1	4.59	50409.4	16368.3	Q9CWF2	19	72.13	TBB2B_MOUSE		4482.99	4168.43	4421.59	4341.64	3876.1	9653.71	9795.2	9339.3	9693.68	9432.47	4938.84	4811.87	4750.87	4865.59	4795.51	4258.15	9582.87	4832.53	1.16835	0.182152
Heterogeneous nuclear ribonucleoprotein U OS=Mus musculus GN=Hnrnpu PE=1 SV=1	5.84	88716.2	455.407	Q8VEK3	2	4.63	HNRPU_MOUSE		2142.33	2542.78	2348.62	1892.69	2129.76	4961.61	4674.63	4608.95	5073.57	4791.03	2557.65	2630.13	2446.14	2449.77	2261.31	2211.24	4821.96	2469	1.12124	0.158394
Keratin, type II cytoskeletal 5 OS=Homo sapiens GN=KRT5 PE=1 SV=3	7.79	62606.6	7033.6	P13647	27	53.9	K2C5_HUMAN		1493.04	1366.21	1466.28	1628.1	1467.08	2927.92	2913.29	3006.62	3586.72	3116.58	1419.79	1524.9	1395.73	1413.5	1438.07	1484.14	3110.23	1438.4	1.06233	-0.0448604
40S ribosomal protein S26 OS=Mus musculus GN=Rps26 PE=2 SV=3	11.42	13300.6	943.714	P62855	2	20.87	RS26_MOUSE		272.909	272.1	313.568	322.441	289.138	578.102	599.839	619.832	590.894	604.348	383.295	389.172	373.049	390.937	368.761	294.031	598.603	381.043	1.00128	0.363108
40S ribosomal protein S4, X isoform OS=Mus musculus GN=Rps4x PE=2 SV=2	10.59	29825.9	1159.46	P62702	5	27	RS4X_MOUSE		490.026	559.324	567.258	617.278	465.203	1077.71	1083.48	1109.76	1078.32	1086.28	1040.28	979.945	1003.76	1019.97	1038.99	539.818	1087.11	1016.59	0.996684	0.900836
V-type proton ATPase 16 kDa proteolipid subunit OS=Mus musculus GN=Atp6v0c PE=2 SV=1	9.51	15808	787.487	P63082	2	31.61	VATL_MOUSE		413.109	433.135	435.923	438.427	447.252	803.627	748.683	961.309	792.33	901.302	504.683	843.922	507.662	446.405	492.044	433.569	841.45	558.943	0.940763	0.359126
Eukaryotic initiation factor 4A-I OS=Mus musculus GN=Eif4a1 PE=2 SV=1	5.15	46382.2	2772.74	P60843	13	44.83	IF4A1_MOUSE		1153	1339.3	1160.83	1064.66	1177.17	2205.26	2271.79	2269.72	2211.87	2344.51	1744.47	1865.08	1879.22	1807.58	1866.41	1178.99	2260.63	1832.55	0.933353	0.631966
60S acidic ribosomal protein P1 OS=Mus musculus GN=Rplp1 PE=1 SV=1	4.02	11589	3843.05	P47955	3	66.67	RLA1_MOUSE		162.395	310.425	252.886	296.796	249.523	485.506	478.008	497.409	504.872	495.993	446.584	389.901	432.702	427.208	397.034	254.405	492.358	418.686	0.925966	0.697173
Apolipoprotein E OS=Mus musculus GN=Apoe PE=1 SV=2	5.41	35923.7	2484.81	P08226	13	56.27	APOE_MOUSE		1142.02	1108.99	1101.4	1140.11	1115.85	2097.58	2113.1	2118.42	2058.12	2205.51	1387.96	1348.46	1301.93	1328.87	1266.58	1121.67	2118.55	1326.76	0.911411	0.240284
Tubulin beta-2A chain OS=Mus musculus GN=Tubb2a PE=1 SV=1	4.59	50306.3	15314.7	Q7TMM9	18	72.13	TBB2A_MOUSE		806.746	749.871	795.697	781.309	697.532	1429.05	1449.99	1382.5	1427.12	1396.3	849.447	845.685	838.359	862.076	854.617	766.231	1416.99	850.037	0.87842	0.147913
60S acidic ribosomal protein P0 OS=Mus musculus GN=Rplp0 PE=1 SV=3	5.85	34387.6	1034.59	P14869	7	36.91	RLA0_MOUSE		729.177	759.456	752.521	806.996	787.438	1424.21	1303.46	1465.8	1404.12	1458.82	1195.02	1249.69	1252.89	1252.78	1238.96	767.117	1411.28	1237.87	0.870989	0.683261
Keratin, type I cytoskeletal 10 OS=Homo sapiens GN=KRT10 PE=1 SV=6	4.96	59055.3	45080.3	P13645	33	64.38	K1C10_HUMAN		7980.7	9623.2	10026	10434.9	10524.7	18291.2	18077.7	17839.1	17608.2	16842.1	9969.43	10331	9536.16	9791.83	9319.91	9717.91	17731.7	9789.66	0.86694	0.010602
Keratin, type II cytoskeletal 2 epidermal OS=Homo sapiens GN=KRT2 PE=1 SV=2	8.05	65718.1	20955.4	P35908	33	72.77	K22E_HUMAN		4213	4438.1	4539.81	4014.01	4379.6	7965.78	7993.68	7560.11	7774.46	7356.73	5608.44	5463.55	5505.07	5715.67	5282.36	4316.9	7730.15	5515.02	0.839027	0.352645
Heterogeneous nuclear ribonucleoprotein K OS=Mus musculus GN=Hnrnpk PE=1 SV=1	5.22	51261.5	2376.28	P61979	11	34.99	HNRPK_MOUSE		1693.12	1819.94	2036.77	1492.44	1515.76	3062.34	3149.22	3044.67	3004.31	2990.67	1782.6	1957.76	1914.86	2176.88	2138.65	1711.61	3050.24	1994.15	0.829889	0.219234
Keratin, type II cytoskeletal 1b OS=Mus musculus GN=Krt77 PE=1 SV=1	8.29	61415.9	3016.19	Q6IFZ6	12	35.66	K2C1B_MOUSE		712.255	831.081	851.994	782.757	575.949	1134.65	1273.58	1453.81	1413.96	1433.22	687.567	579.153	698.344	733.505	769.927	750.807	1341.84	693.699	0.829325	-0.112572
Sodium/potassium-transporting ATPase subunit alpha-2 OS=Mus musculus GN=Atp1a2 PE=1 SV=1	5.23	113529	1395.07	Q6PIE5	29	37.06	AT1A2_MOUSE		2376.79	2431.12	2394.89	2633.66	2890.33	3967.69	4478.67	4849.03	4775.38	4189.7	4191.7	3781.71	3512.37	4207.6	3837.82	2545.36	4452.09	3906.24	0.804195	0.615944
60S ribosomal protein L13 OS=Mus musculus GN=Rpl13 PE=2 SV=3	11.95	24362.5	600.04	P47963	2	17.06	RL13_MOUSE					330.29	308.215	583.18	537.973	541.684	567.771	584.504	480.798	425.101	484.346	500.123	466.38	319.252	563.022	471.35	0.799398	0.547893
2-hydroxyacylsphingosine 1-beta-galactosyltransferase OS=Mus musculus GN=Ugt8 PE=2 SV=2	9.66	61477.5	677.672	Q64676	8	28.47	CGT_MOUSE					1497.66		2600.62	2620	2515.51	2606.49	2700.85	1247.34	1451.42	1361.37	1345.05	1412.94	1497.66	2608.7	1363.63	0.796535	-0.134324
Serotransferrin OS=Mus musculus GN=Tf PE=1 SV=1	6.85	78890.9	1248.8	Q921I1	2	5.02	TRFE_MOUSE		7412.71	8401.13	8653.38	7800.18	8849.53	13290.6	13578.3	14947.6	13394.5	16240.1	1598.81	3519.48	4075.49	1575.6	3957.89	8223.39	14290.2	2945.45	0.796478	-1.47811
Keratin, type II cytoskeletal 2 epidermal OS=Mus musculus GN=Krt2 PE=1 SV=1	8.05	71379	2698.54	Q3TTY5	12	48.09	K22E_MOUSE		633.122	867.687	589.454	635.697	718.254	1190.6	1139.8	1181.52	1325.27	1143.74	967.084	714.892	862.235	880.405	806.917	688.843	1196.18	846.307	0.787411	0.29316
60S ribosomal protein L7a OS=Mus musculus GN=Rpl7a PE=2 SV=2	11.01	30147.7	534.652	P12970	2	9.02	RL7A_MOUSE			575.665	503.32	545.877	571.855	939.684	941.81	949.269	902.389	1033.4	951.481	987.965	926.669	923.041	950.777	549.179	953.31	947.987	0.784689	0.776695
Heterogeneous nuclear ribonucleoprotein A1 OS=Mus musculus GN=Hnrnpa1 PE=1 SV=2	9.52	34310.3	743.534	P49312	6	21.25	ROA1_MOUSE		731.112	652.894	808.883	720.41	796.309	1292.26	1260.87	1172.61	1216.6	1397.01	766.823	625.825	686.274	796.142	656.512	741.921	1267.87	706.315	0.765087	-0.0699873
60S ribosomal protein L3 OS=Mus musculus GN=Rpl3 PE=2 SV=3	10.65	46395.1	456.755	P27659	4	16.13	RL3_MOUSE			619.342	773.939	836.893	665.766	1141.79	1254.22	1297.59	1267.21	1214.49	907.323	959.19	837.675	985.58	876.204	723.985	1235.06	913.194	0.762392	0.330884
Keratin, type II cytoskeletal 71 OS=Homo sapiens GN=KRT71 PE=1 SV=3	6.23	57804.9	603.979	Q3SY84	13	27.72	K2C71_HUMAN		1224.32	1183.24	1321.16	1641.66	962.741	2131.24	2276.46	2043.9	2170.25	2075.64						1266.62	2139.5	0	0.751665	-6.99619
Serum albumin OS=Mus musculus GN=Alb PE=1 SV=3	5.68	70745.6	2777.77	P07724	9	33.88	ALBU_MOUSE		2669.39	2829.9	2558.21	2684.28	2783.97	4612.37	4673.03	4271.55	3691.07	4887.64	2719.42	3271.27	2976.23	3118.41	2839.68	2705.15	4427.13	2985	0.708596	0.141526
Estradiol 17-beta-dehydrogenase 12 OS=Mus musculus GN=Hsd17b12 PE=2 SV=1	9.84	34970	944.673	O70503	4	17.95	DHB12_MOUSE			528.587	514.674	537.066	645.607	922.721	878.088	833.772	894.446	956.681	768.751	759.754	852.754	1018.76	869.119	556.484	897.142	853.828	0.679294	0.608709
Guanine nucleotide-binding protein G(s) subunit alpha isoforms XLas OS=Mus musculus GN=Gnas PE=2 SV=1	4.52	122589	2102	Q6R0H7	9	16.24	GNAS1_MOUSE		1831.68	2455.25	2222.04	2464.83	2422.23	3505.4	3434.96	3536	3571.28	3668.14	3486.72	3611.26	3772.17	3752.11	3809.18	2279.2	3543.16	3686.29	0.634255	0.691231
Peptidyl-prolyl cis-trans isomerase A OS=Mus musculus GN=Ppia PE=1 SV=2	8	18142.5	7882.33	P17742	10	64.63	PPIA_MOUSE		1438.24	1682.6	1720.02	1695.05	1681.11	2360.35	2407.45	2385.92	2363.9	2459.57	2508.19	2485.53	2595.08	2531.26	2663.81	1643.4	2395.44	2556.77	0.540862	0.634517
60S acidic ribosomal protein P2 OS=Mus musculus GN=Rplp2 PE=1 SV=3	4.18	11650.9	7459.08	P99027	3	84.35	RLA2_MOUSE		259.187	334.704	290.921	270.587	268.407	434.659	430.713	394.981	419.597	411.839	470.366	495.681	492.627	487.482	496.801	284.761	418.358	488.591	0.539269	0.75831
Translationally-controlled tumor protein OS=Mus musculus GN=Tpt1 PE=1 SV=1	4.57	19576.3	3836.28	P63028	4	47.09	TCTP_MOUSE		622.213	702.14	616.253	561.144	630.893	892.756	950.757	956.337	890.2	794.732	1182.29	1047.97	1028.26	1097.57	986.553	626.529	896.956	1068.53	0.510808	0.760766
Dihydropyrimidinase-related protein 3 OS=Mus musculus GN=Dpysl3 PE=1 SV=1	6.03	62335.6	1112.82	Q62188	17	61.23	DPYL3_MOUSE		1778.13	1838.93	1859.1	2022.67	2172.89	3046.63	2557.07	2776.23	2726.55	2606.82	2351.1	2415.83	2249.42	2387.8	2367.19	1934.34	2742.66	2354.27	0.501542	0.282112

## Sheet: GO Fig. 4A
GO-Term Analysis total									GO-Term Top 9 (Fig. 4A)
Category	Descriptin	Number	Coverage	p value	p value Benjamini				Category	Descriptin	Number	Coverage	p value	p value Benjamini
BIOCARTA	Rab GTPases Mark Targets In The Endocytotic Machinery	7	2.1	6.5e-06	0.00068				GOTERM_CC_DIRECT	extracellular exosome	270	80.6	1.4e-172	5.9e-170
BIOCARTA	Rho cell motility signaling pathway	7	2.1	0.0015	0.073				GOTERM_CC_DIRECT	cytoplasm	235	70.1	1.4e-42	1.5e-40
BIOCARTA	How Progesterone Initiates the Oocyte Maturation	7	2.1	0.0021	0.071				GOTERM_CC_DIRECT	membrane	191	57	1.1e-15	3.9e-14
BIOCARTA	Role of PI3K subunit p85 in regulation of Actin Organization and Cell Migration	5	1.5	0.0032	0.08				GOTERM_CC_DIRECT	nucleus	159	47.5	8.6e-11	1.3e-09
BIOCARTA	Downregulated of MTA-3 in ER-negative Breast Tumors	5	1.5	0.012	0.23				GOTERM_CC_DIRECT	plasma membrane	114	34	0.00012	0.00093
BIOCARTA	CCR3 signaling in Eosinophils	5	1.5	0.02	0.3				GOTERM_CC_DIRECT	cytosol	111	33.1	6.7e-35	5.7e-33
BIOCARTA	Signaling Pathway from G-Protein Families	5	1.5	0.073	0.58				GOTERM_CC_DIRECT	myelin sheath	90	26.9	5.3e-108	1.1e-105
BIOCARTA	Y branching of actin filaments	4	1.2	0.043	0.48				GOTERM_CC_DIRECT	mitochondrion	76	22.7	1.6e-14	4.9e-13
BIOCARTA	Corticosteroids and cardioprotection	4	1.2	0.05	0.48				GOTERM_CC_DIRECT	intracellular	71	21.2	1.2e-13	3e-12
BIOCARTA	Thrombin signaling and protease-activated receptors	4	1.2	0.082	0.59
COG_ONTOLOGY	Secondary metabolites biosynthesis, transport, and catabolism / General function prediction only	2	0.6	0.089	0.57
GOTERM_BP_DIRECT	transport	66	19.7	2.7e-08	3e-06
GOTERM_BP_DIRECT	small GTPase mediated signal transduction	32	9.6	2.2e-18	4.1e-15
GOTERM_BP_DIRECT	translation	28	8.4	3.1e-09	4.1e-07
GOTERM_BP_DIRECT	protein transport	26	7.8	5.7e-05	0.0036
GOTERM_BP_DIRECT	oxidation-reduction process	23	6.9	0.0046	0.12
GOTERM_BP_DIRECT	protein folding	22	6.6	9.3e-15	5.7e-12				GOTERM_BP_DIRECT	transport	66	19.7	2.7e-08	3e-06
GOTERM_BP_DIRECT	ion transport	22	6.6	0.0018	0.057				GOTERM_BP_DIRECT	small GTPase mediated signal transduction	32	9.6	2.2e-18	4.1e-15
GOTERM_BP_DIRECT	cell-cell adhesion	20	6	1.1e-09	2.1e-07				GOTERM_BP_DIRECT	translation	28	8.4	3.1e-09	4.1e-07
GOTERM_BP_DIRECT	protein stabilization	19	5.7	1.2e-11	3.1e-09				GOTERM_BP_DIRECT	protein transport	26	7.8	5.7e-05	0.0036
GOTERM_BP_DIRECT	response to drug	19	5.7	3.7e-05	0.0026				GOTERM_BP_DIRECT	oxidation-reduction process	23	6.9	0.0046	0.12
GOTERM_BP_DIRECT	negative regulation of apoptotic process	19	5.7	0.012	0.23				GOTERM_BP_DIRECT	protein folding	22	6.6	9.3e-15	5.7e-12
GOTERM_BP_DIRECT	positive regulation of gene expression	17	5.1	0.0021	0.065				GOTERM_BP_DIRECT	ion transport	22	6.6	0.0018	0.057
GOTERM_BP_DIRECT	substantia nigra development	15	4.5	1.4e-15	1.3e-12				GOTERM_BP_DIRECT	cell-cell adhesion	20	6	1.1e-09	2.1e-07
GOTERM_BP_DIRECT	metabolic process	15	4.5	0.037	0.46				GOTERM_BP_DIRECT	protein stabilization	19	5.7	1.2e-11	3.1e-09
GOTERM_BP_DIRECT	glycolytic process	13	3.9	6.6e-13	3e-10				GOTERM_BP_DIRECT	response to drug	19	5.7	3.7e-05	0.0026
GOTERM_BP_DIRECT	aging	13	3.9	6.2e-05	0.0038
GOTERM_BP_DIRECT	carbohydrate metabolic process	13	3.9	0.00032	0.015
GOTERM_BP_DIRECT	cell division	13	3.9	0.035	0.45
GOTERM_BP_DIRECT	ATP hydrolysis coupled proton transport	12	3.6	6.1e-12	1.9e-09
GOTERM_BP_DIRECT	actin cytoskeleton organization	12	3.6	4.6e-05	0.003
GOTERM_BP_DIRECT	microtubule-based process	11	3.3	1.8e-09	3e-07
GOTERM_BP_DIRECT	proton transport	11	3.3	6.4e-08	5.9e-06
GOTERM_BP_DIRECT	toxin transport	10	3	7.2e-09	8.8e-07
GOTERM_BP_DIRECT	ATP metabolic process	10	3	2.6e-08	3e-06
GOTERM_BP_DIRECT	cytoskeleton organization	10	3	9.6e-05	0.0055
GOTERM_BP_DIRECT	vesicle-mediated transport	10	3	0.014	0.25
GOTERM_BP_DIRECT	positive regulation of telomere maintenance via telomerase	9	2.7	6.4e-08	6.2e-06
GOTERM_BP_DIRECT	binding of sperm to zona pellucida	9	2.7	1.7e-07	1.5e-05
GOTERM_BP_DIRECT	response to oxidative stress	9	2.7	0.0026	0.077
GOTERM_BP_DIRECT	cell proliferation	9	2.7	0.043	0.5
GOTERM_BP_DIRECT	intracellular protein transport	9	2.7	0.055	0.56
GOTERM_BP_DIRECT	positive regulation of protein localization to Cajal body	8	2.4	4e-12	1.5e-09
GOTERM_BP_DIRECT	sodium ion export from cell	8	2.4	1.8e-11	4.1e-09
GOTERM_BP_DIRECT	cellular potassium ion homeostasis	8	2.4	3.7e-10	7.6e-08
GOTERM_BP_DIRECT	positive regulation of telomerase RNA localization to Cajal body	8	2.4	2.9e-09	4.1e-07
GOTERM_BP_DIRECT	cellular sodium ion homeostasis	8	2.4	3.2e-08	3.3e-06
GOTERM_BP_DIRECT	potassium ion import	8	2.4	2.5e-07	2.1e-05
GOTERM_BP_DIRECT	response to heat	8	2.4	6.3e-05	0.0037
GOTERM_BP_DIRECT	actin filament organization	8	2.4	0.00067	0.027
GOTERM_BP_DIRECT	response to ethanol	8	2.4	0.0048	0.12
GOTERM_BP_DIRECT	sodium ion transport	8	2.4	0.0066	0.16
GOTERM_BP_DIRECT	potassium ion transport	8	2.4	0.0075	0.17
GOTERM_BP_DIRECT	mitophagy in response to mitochondrial depolarization	8	2.4	0.0091	0.2
GOTERM_BP_DIRECT	positive regulation of neuron projection development	8	2.4	0.012	0.23
GOTERM_BP_DIRECT	autophagy	8	2.4	0.013	0.24
GOTERM_BP_DIRECT	negative regulation of neuron apoptotic process	8	2.4	0.024	0.35
GOTERM_BP_DIRECT	positive regulation of establishment of protein localization to telomere	7	2.1	2.4e-09	3.6e-07
GOTERM_BP_DIRECT	positive regulation of translation	7	2.1	0.0005	0.022
GOTERM_BP_DIRECT	protein localization to plasma membrane	7	2.1	0.00078	0.03
GOTERM_BP_DIRECT	cell redox homeostasis	7	2.1	0.001	0.037
GOTERM_BP_DIRECT	epithelial cell differentiation	7	2.1	0.0012	0.041
GOTERM_BP_DIRECT	negative regulation of cell migration	7	2.1	0.011	0.23
GOTERM_BP_DIRECT	regulation of cell shape	7	2.1	0.037	0.46
GOTERM_BP_DIRECT	intermediate filament organization	6	1.8	2.7e-05	0.002
GOTERM_BP_DIRECT	ATP synthesis coupled proton transport	6	1.8	4.4e-05	0.003
GOTERM_BP_DIRECT	cellular response to interleukin-4	6	1.8	9.9e-05	0.0055
GOTERM_BP_DIRECT	positive regulation of filopodium assembly	6	1.8	0.0002	0.01
GOTERM_BP_DIRECT	adenylate cyclase-modulating G-protein coupled receptor signaling pathway	6	1.8	0.00031	0.015
GOTERM_BP_DIRECT	actin filament bundle assembly	6	1.8	0.00035	0.017
GOTERM_BP_DIRECT	keratinization	6	1.8	0.00059	0.026
GOTERM_BP_DIRECT	negative regulation of neuron projection development	6	1.8	0.0055	0.14
GOTERM_BP_DIRECT	glucose metabolic process	6	1.8	0.0071	0.16
GOTERM_BP_DIRECT	cellular response to drug	6	1.8	0.011	0.22
GOTERM_BP_DIRECT	negative regulation of protein phosphorylation	6	1.8	0.017	0.28
GOTERM_BP_DIRECT	positive regulation of cell growth	6	1.8	0.022	0.33
GOTERM_BP_DIRECT	axonogenesis	6	1.8	0.042	0.49
GOTERM_BP_DIRECT	protein refolding	5	1.5	1.1e-05	0.0009
GOTERM_BP_DIRECT	establishment of endothelial barrier	5	1.5	0.00015	0.008
GOTERM_BP_DIRECT	ATP biosynthetic process	5	1.5	0.00065	0.027
GOTERM_BP_DIRECT	positive regulation of ATPase activity	5	1.5	0.00077	0.03
GOTERM_BP_DIRECT	retina homeostasis	5	1.5	0.00091	0.034
GOTERM_BP_DIRECT	gluconeogenesis	5	1.5	0.0011	0.038
GOTERM_BP_DIRECT	antigen processing and presentation of exogenous peptide antigen via MHC class I, TAP-dependent	5	1.5	0.0018	0.058
GOTERM_BP_DIRECT	cytoplasmic translation	5	1.5	0.0029	0.085
GOTERM_BP_DIRECT	response to amino acid	5	1.5	0.0036	0.1
GOTERM_BP_DIRECT	protein targeting	5	1.5	0.0044	0.12
GOTERM_BP_DIRECT	response to cocaine	5	1.5	0.0044	0.12
GOTERM_BP_DIRECT	positive regulation of catalytic activity	5	1.5	0.0049	0.12
GOTERM_BP_DIRECT	glutathione metabolic process	5	1.5	0.011	0.22
GOTERM_BP_DIRECT	positive regulation of actin filament polymerization	5	1.5	0.011	0.22
GOTERM_BP_DIRECT	cellular response to cAMP	5	1.5	0.012	0.23
GOTERM_BP_DIRECT	cellular protein localization	5	1.5	0.016	0.28
GOTERM_BP_DIRECT	proteolysis involved in cellular protein catabolic process	5	1.5	0.018	0.3
GOTERM_BP_DIRECT	response to wounding	5	1.5	0.019	0.31
GOTERM_BP_DIRECT	response to hydrogen peroxide	5	1.5	0.019	0.31
GOTERM_BP_DIRECT	receptor-mediated endocytosis	5	1.5	0.022	0.33
GOTERM_BP_DIRECT	cellular response to oxidative stress	5	1.5	0.025	0.37
GOTERM_BP_DIRECT	adult locomotory behavior	5	1.5	0.034	0.44
GOTERM_BP_DIRECT	response to estrogen	5	1.5	0.044	0.5
GOTERM_BP_DIRECT	regulation of cell migration	5	1.5	0.048	0.53
GOTERM_BP_DIRECT	cellular response to mechanical stimulus	5	1.5	0.05	0.54
GOTERM_BP_DIRECT	negative regulation of cell death	5	1.5	0.053	0.55
GOTERM_BP_DIRECT	cellular response to insulin stimulus	5	1.5	0.071	0.64
GOTERM_BP_DIRECT	liver development	5	1.5	0.088	0.7
GOTERM_BP_DIRECT	actin filament fragmentation	4	1.2	2.2e-05	0.0017
GOTERM_BP_DIRECT	platelet degranulation	4	1.2	0.00029	0.015
GOTERM_BP_DIRECT	virion assembly	4	1.2	0.00029	0.015
GOTERM_BP_DIRECT	positive regulation of actin filament depolymerization	4	1.2	0.00043	0.019
GOTERM_BP_DIRECT	regulation of anion transport	4	1.2	0.00043	0.019
GOTERM_BP_DIRECT	pentose-phosphate shunt	4	1.2	0.0006	0.025
GOTERM_BP_DIRECT	NADH metabolic process	4	1.2	0.0011	0.038
GOTERM_BP_DIRECT	keratinocyte development	4	1.2	0.0014	0.047
GOTERM_BP_DIRECT	positive regulation of podosome assembly	4	1.2	0.0014	0.047
GOTERM_BP_DIRECT	microvillus assembly	4	1.2	0.0014	0.047
GOTERM_BP_DIRECT	hydrogen peroxide catabolic process	4	1.2	0.0017	0.057
GOTERM_BP_DIRECT	barbed-end actin filament capping	4	1.2	0.0026	0.077
GOTERM_BP_DIRECT	actin filament capping	4	1.2	0.0037	0.1
GOTERM_BP_DIRECT	carboxylic acid metabolic process	4	1.2	0.0037	0.1
GOTERM_BP_DIRECT	protein heterotrimerization	4	1.2	0.0043	0.12
GOTERM_BP_DIRECT	positive regulation of lamellipodium assembly	4	1.2	0.0043	0.12
GOTERM_BP_DIRECT	response to reactive oxygen species	4	1.2	0.0058	0.14
GOTERM_BP_DIRECT	regulation of cell size	4	1.2	0.0084	0.19
GOTERM_BP_DIRECT	morphogenesis of an epithelium	4	1.2	0.0095	0.2
GOTERM_BP_DIRECT	regulation of exocytosis	4	1.2	0.0095	0.2
GOTERM_BP_DIRECT	establishment or maintenance of cell polarity	4	1.2	0.012	0.23
GOTERM_BP_DIRECT	positive regulation of dendritic spine development	4	1.2	0.014	0.25
GOTERM_BP_DIRECT	tricarboxylic acid cycle	4	1.2	0.014	0.25
GOTERM_BP_DIRECT	response to antibiotic	4	1.2	0.017	0.29
GOTERM_BP_DIRECT	chaperone-mediated protein folding	4	1.2	0.019	0.3
GOTERM_BP_DIRECT	positive regulation of DNA binding	4	1.2	0.019	0.3
GOTERM_BP_DIRECT	hair follicle morphogenesis	4	1.2	0.024	0.35
GOTERM_BP_DIRECT	cytokinesis	4	1.2	0.027	0.39
GOTERM_BP_DIRECT	response to cold	4	1.2	0.034	0.44
GOTERM_BP_DIRECT	establishment of protein localization	4	1.2	0.043	0.5
GOTERM_BP_DIRECT	positive regulation of stress fiber assembly	4	1.2	0.043	0.5
GOTERM_BP_DIRECT	Rho protein signal transduction	4	1.2	0.048	0.52
GOTERM_BP_DIRECT	translational elongation	4	1.2	0.05	0.54
GOTERM_BP_DIRECT	positive regulation of phagocytosis	4	1.2	0.053	0.55
GOTERM_BP_DIRECT	actin cytoskeleton reorganization	4	1.2	0.064	0.61
GOTERM_BP_DIRECT	antigen processing and presentation	4	1.2	0.07	0.64
GOTERM_BP_DIRECT	organ regeneration	4	1.2	0.077	0.66
GOTERM_BP_DIRECT	positive regulation of protein localization to early endosome	3	0.9	0.0018	0.058
GOTERM_BP_DIRECT	scaRNA localization to Cajal body	3	0.9	0.0018	0.058
GOTERM_BP_DIRECT	regulation of organelle assembly	3	0.9	0.0018	0.058
GOTERM_BP_DIRECT	establishment of Golgi localization	3	0.9	0.0062	0.15
GOTERM_BP_DIRECT	negative regulation of reactive oxygen species biosynthetic process	3	0.9	0.0062	0.15
GOTERM_BP_DIRECT	membrane repolarization	3	0.9	0.0081	0.18
GOTERM_BP_DIRECT	astral microtubule organization	3	0.9	0.0081	0.18
GOTERM_BP_DIRECT	positive regulation of early endosome to late endosome transport	3	0.9	0.0081	0.18
GOTERM_BP_DIRECT	actin filament depolymerization	3	0.9	0.01	0.22
GOTERM_BP_DIRECT	chaperone-mediated protein complex assembly	3	0.9	0.01	0.22
GOTERM_BP_DIRECT	regulation of ruffle assembly	3	0.9	0.01	0.22
GOTERM_BP_DIRECT	phospholipase C-activating dopamine receptor signaling pathway	3	0.9	0.013	0.24
GOTERM_BP_DIRECT	Rap protein signal transduction	3	0.9	0.013	0.24
GOTERM_BP_DIRECT	apical protein localization	3	0.9	0.015	0.27
GOTERM_BP_DIRECT	cellular response to steroid hormone stimulus	3	0.9	0.015	0.27
GOTERM_BP_DIRECT	positive regulation of cellular protein catabolic process	3	0.9	0.015	0.27
GOTERM_BP_DIRECT	negative regulation of hydrogen peroxide-induced cell death	3	0.9	0.018	0.3
GOTERM_BP_DIRECT	removal of superoxide radicals	3	0.9	0.018	0.3
GOTERM_BP_DIRECT	oxaloacetate metabolic process	3	0.9	0.025	0.36
GOTERM_BP_DIRECT	filopodium assembly	3	0.9	0.028	0.39
GOTERM_BP_DIRECT	Arp2/3 complex-mediated actin nucleation	3	0.9	0.032	0.43
GOTERM_BP_DIRECT	muscle cell cellular homeostasis	3	0.9	0.04	0.48
GOTERM_BP_DIRECT	negative regulation of epithelial cell migration	3	0.9	0.04	0.48
GOTERM_BP_DIRECT	establishment of skin barrier	3	0.9	0.044	0.5
GOTERM_BP_DIRECT	positive regulation of NIK/NF-kappaB signaling	3	0.9	0.044	0.5
GOTERM_BP_DIRECT	negative regulation of proteasomal ubiquitin-dependent protein catabolic process	3	0.9	0.053	0.55
GOTERM_BP_DIRECT	regulation of the force of heart contraction	3	0.9	0.062	0.6
GOTERM_BP_DIRECT	actin filament polymerization	3	0.9	0.067	0.62
GOTERM_BP_DIRECT	cellular process	3	0.9	0.067	0.62
GOTERM_BP_DIRECT	metal ion transport	3	0.9	0.072	0.64
GOTERM_BP_DIRECT	positive regulation of endocytosis	3	0.9	0.072	0.64
GOTERM_BP_DIRECT	bone resorption	3	0.9	0.072	0.64
GOTERM_BP_DIRECT	regulation of protein kinase activity	3	0.9	0.077	0.66
GOTERM_BP_DIRECT	ribosomal large subunit assembly	3	0.9	0.077	0.66
GOTERM_BP_DIRECT	response to morphine	3	0.9	0.077	0.66
GOTERM_BP_DIRECT	anion transport	3	0.9	0.082	0.68
GOTERM_BP_DIRECT	regulation of heart contraction	3	0.9	0.082	0.68
GOTERM_BP_DIRECT	positive regulation of protein serine/threonine kinase activity	3	0.9	0.082	0.68
GOTERM_BP_DIRECT	positive regulation of telomerase activity	3	0.9	0.087	0.7
GOTERM_BP_DIRECT	spindle assembly	3	0.9	0.093	0.72
GOTERM_BP_DIRECT	negative regulation of reactive oxygen species metabolic process	3	0.9	0.093	0.72
GOTERM_BP_DIRECT	protein export from nucleus	3	0.9	0.093	0.72
GOTERM_BP_DIRECT	retrograde vesicle-mediated transport, Golgi to ER	3	0.9	0.093	0.72
GOTERM_BP_DIRECT	mitotic cytokinesis	3	0.9	0.098	0.74
GOTERM_BP_DIRECT	response to electrical stimulus	3	0.9	0.098	0.74
GOTERM_BP_DIRECT	regulation of neuron projection development	3	0.9	0.098	0.74
GOTERM_BP_DIRECT	positive regulation of glycoprotein metabolic process	2	0.6	0.035	0.45
GOTERM_BP_DIRECT	formaldehyde catabolic process	2	0.6	0.035	0.45
GOTERM_BP_DIRECT	glyceraldehyde-3-phosphate metabolic process	2	0.6	0.035	0.45
GOTERM_BP_DIRECT	regulation of melanocyte differentiation	2	0.6	0.035	0.45
GOTERM_BP_DIRECT	positive regulation of oxidative phosphorylation uncoupler activity	2	0.6	0.035	0.45
GOTERM_BP_DIRECT	visual behavior	2	0.6	0.035	0.45
GOTERM_BP_DIRECT	glyceraldehyde-3-phosphate biosynthetic process	2	0.6	0.035	0.45
GOTERM_BP_DIRECT	negative regulation of myeloid leukocyte differentiation	2	0.6	0.052	0.55
GOTERM_BP_DIRECT	peptidyl-cysteine methylation	2	0.6	0.052	0.55
GOTERM_BP_DIRECT	positive regulation of potassium ion import	2	0.6	0.052	0.55
GOTERM_BP_DIRECT	response to glycoside	2	0.6	0.052	0.55
GOTERM_BP_DIRECT	D-aspartate import	2	0.6	0.069	0.63
GOTERM_BP_DIRECT	positive regulation of oxidative stress-induced intrinsic apoptotic signaling pathway	2	0.6	0.069	0.63
GOTERM_BP_DIRECT	lactate biosynthetic process from pyruvate	2	0.6	0.069	0.63
GOTERM_BP_DIRECT	establishment or maintenance of apical/basal cell polarity	2	0.6	0.069	0.63
GOTERM_BP_DIRECT	positive regulation of sodium ion export from cell	2	0.6	0.069	0.63
GOTERM_BP_DIRECT	regulation of cell junction assembly	2	0.6	0.069	0.63
GOTERM_BP_DIRECT	negative regulation of intracellular steroid hormone receptor signaling pathway	2	0.6	0.069	0.63
GOTERM_BP_DIRECT	negative regulation of cholesterol biosynthetic process	2	0.6	0.085	0.69
GOTERM_BP_DIRECT	pentose-phosphate shunt, non-oxidative branch	2	0.6	0.085	0.69
GOTERM_BP_DIRECT	regulation of glycogen catabolic process	2	0.6	0.085	0.69
GOTERM_BP_DIRECT	establishment of protein localization to organelle	2	0.6	0.085	0.69
GOTERM_BP_DIRECT	membrane to membrane docking	2	0.6	0.085	0.69
GOTERM_BP_DIRECT	negative regulation of synaptic vesicle exocytosis	2	0.6	0.085	0.69
GOTERM_BP_DIRECT	keratinocyte migration	2	0.6	0.085	0.69
GOTERM_BP_DIRECT	acetyl-CoA biosynthetic process	2	0.6	0.085	0.69
GOTERM_BP_DIRECT	positive regulation of regulated secretory pathway	2	0.6	0.085	0.69
GOTERM_BP_DIRECT	protein import into mitochondrial outer membrane	2	0.6	0.085	0.69
GOTERM_CC_DIRECT	extracellular exosome	270	80.6	1.4e-172	5.9e-170
GOTERM_CC_DIRECT	cytoplasm	235	70.1	1.4e-42	1.5e-40
GOTERM_CC_DIRECT	membrane	191	57	1.1e-15	3.9e-14
GOTERM_CC_DIRECT	nucleus	159	47.5	8.6e-11	1.3e-09
GOTERM_CC_DIRECT	plasma membrane	114	34	0.00012	0.00093
GOTERM_CC_DIRECT	cytosol	111	33.1	6.7e-35	5.7e-33
GOTERM_CC_DIRECT	myelin sheath	90	26.9	5.3e-108	1.1e-105
GOTERM_CC_DIRECT	mitochondrion	76	22.7	1.6e-14	4.9e-13
GOTERM_CC_DIRECT	intracellular	71	21.2	1.2e-13	3e-12
GOTERM_CC_DIRECT	focal adhesion	64	19.1	3.5e-43	4.9e-41
GOTERM_CC_DIRECT	cytoskeleton	58	17.3	6.2e-14	1.6e-12
GOTERM_CC_DIRECT	extracellular space	55	16.4	1.2e-07	1.4e-06
GOTERM_CC_DIRECT	extracellular matrix	45	13.4	8.8e-29	6.2e-27
GOTERM_CC_DIRECT	nucleoplasm	44	13.1	0.041	0.15
GOTERM_CC_DIRECT	protein complex	42	12.5	1.5e-13	3.4e-12
GOTERM_CC_DIRECT	cell-cell adherens junction	41	12.2	2e-23	8.4e-22
GOTERM_CC_DIRECT	perinuclear region of cytoplasm	38	11.3	7.5e-10	1.1e-08
GOTERM_CC_DIRECT	intracellular ribonucleoprotein complex	37	11	1.9e-19	7.2e-18
GOTERM_CC_DIRECT	cell projection	36	10.7	1.9e-08	2.5e-07
GOTERM_CC_DIRECT	neuron projection	32	9.6	7.4e-12	1.6e-10
GOTERM_CC_DIRECT	melanosome	30	9	7.7e-28	4.7e-26
GOTERM_CC_DIRECT	Golgi apparatus	30	9	0.032	0.13
GOTERM_CC_DIRECT	intermediate filament	29	8.7	1.7e-24	9.1e-23
GOTERM_CC_DIRECT	neuronal cell body	29	8.7	1.5e-07	1.6e-06
GOTERM_CC_DIRECT	cell body	27	8.1	1.4e-23	6.4e-22
GOTERM_CC_DIRECT	microtubule	27	8.1	7.7e-11	1.3e-09
GOTERM_CC_DIRECT	nucleolus	26	7.8	0.005	0.027
GOTERM_CC_DIRECT	ribosome	25	7.5	1.6e-14	5.1e-13
GOTERM_CC_DIRECT	cell surface	25	7.5	0.0002	0.0015
GOTERM_CC_DIRECT	endosome	24	7.2	6.2e-05	0.00051
GOTERM_CC_DIRECT	intracellular membrane-bounded organelle	24	7.2	0.0049	0.027
GOTERM_CC_DIRECT	vesicle	21	6.3	6e-12	1.3e-10
GOTERM_CC_DIRECT	axon	21	6.3	5.9e-06	5.8e-05
GOTERM_CC_DIRECT	mitochondrial inner membrane	21	6.3	1.1e-05	0.0001
GOTERM_CC_DIRECT	centrosome	20	6	0.00018	0.0013
GOTERM_CC_DIRECT	lysosomal membrane	19	5.7	1.1e-07	1.3e-06
GOTERM_CC_DIRECT	membrane raft	19	5.7	6e-07	6.1e-06
GOTERM_CC_DIRECT	apical plasma membrane	19	5.7	1.4e-05	0.00013
GOTERM_CC_DIRECT	dendrite	19	5.7	0.0019	0.012
GOTERM_CC_DIRECT	cytoplasmic vesicle	18	5.4	0.05	0.17
GOTERM_CC_DIRECT	keratin filament	17	5.1	1.5e-11	2.6e-10
GOTERM_CC_DIRECT	midbody	17	5.1	7.1e-10	1e-08
GOTERM_CC_DIRECT	cell periphery	15	4.5	1.3e-11	2.5e-10
GOTERM_CC_DIRECT	blood microparticle	15	4.5	6.3e-08	7.4e-07
GOTERM_CC_DIRECT	heterotrimeric G-protein complex	14	4.2	2.9e-14	8.1e-13
GOTERM_CC_DIRECT	extracellular vesicle	13	3.9	2.5e-11	4.2e-10
GOTERM_CC_DIRECT	cytosolic large ribosomal subunit	13	3.9	4.5e-08	5.8e-07
GOTERM_CC_DIRECT	actin cytoskeleton	13	3.9	0.00018	0.0014
GOTERM_CC_DIRECT	cell-cell junction	13	3.9	0.00018	0.0014
GOTERM_CC_DIRECT	microvillus	12	3.6	6.2e-08	7.5e-07
GOTERM_CC_DIRECT	lamellipodium	12	3.6	0.00012	0.00092
GOTERM_CC_DIRECT	lysosome	12	3.6	0.027	0.11
GOTERM_CC_DIRECT	cytosolic small ribosomal subunit	11	3.3	1.8e-08	2.4e-07
GOTERM_CC_DIRECT	synaptic vesicle	11	3.3	5.9e-05	0.0005
GOTERM_CC_DIRECT	cytoplasmic ribonucleoprotein granule	10	3	5.5e-10	8.3e-09
GOTERM_CC_DIRECT	filopodium	10	3	6.2e-06	6e-05
GOTERM_CC_DIRECT	ruffle membrane	10	3	7.7e-06	7.2e-05
GOTERM_CC_DIRECT	late endosome	10	3	0.00041	0.0028
GOTERM_CC_DIRECT	dendritic spine	10	3	0.00098	0.0065
GOTERM_CC_DIRECT	basolateral plasma membrane	10	3	0.0081	0.04
GOTERM_CC_DIRECT	postsynaptic density	10	3	0.021	0.09
GOTERM_CC_DIRECT	zona pellucida receptor complex	9	2.7	7.6e-12	1.5e-10
GOTERM_CC_DIRECT	phagocytic vesicle	9	2.7	3.7e-07	4e-06
GOTERM_CC_DIRECT	ruffle	9	2.7	0.00021	0.0015
GOTERM_CC_DIRECT	sarcolemma	9	2.7	0.00092	0.0062
GOTERM_CC_DIRECT	cytoplasmic vesicle membrane	9	2.7	0.001	0.0067
GOTERM_CC_DIRECT	growth cone	9	2.7	0.0059	0.031
GOTERM_CC_DIRECT	early endosome	9	2.7	0.04	0.15
GOTERM_CC_DIRECT	cilium	9	2.7	0.073	0.23
GOTERM_CC_DIRECT	chaperonin-containing T-complex	8	2.4	1.3e-11	2.5e-10
GOTERM_CC_DIRECT	viral nucleocapsid	8	2.4	5.3e-08	6.5e-07
GOTERM_CC_DIRECT	small ribosomal subunit	8	2.4	4.3e-07	4.5e-06
GOTERM_CC_DIRECT	apical part of cell	8	2.4	0.0035	0.02
GOTERM_CC_DIRECT	recycling endosome	8	2.4	0.0037	0.021
GOTERM_CC_DIRECT	spliceosomal complex	8	2.4	0.0087	0.042
GOTERM_CC_DIRECT	mitochondrial outer membrane	8	2.4	0.016	0.069
GOTERM_CC_DIRECT	podosome	7	2.1	1.4e-05	0.00013
GOTERM_CC_DIRECT	rough endoplasmic reticulum	7	2.1	0.0011	0.0072
GOTERM_CC_DIRECT	axon terminus	7	2.1	0.0035	0.02
GOTERM_CC_DIRECT	nucleosome	7	2.1	0.01	0.048
GOTERM_CC_DIRECT	Z disc	7	2.1	0.019	0.083
GOTERM_CC_DIRECT	perikaryon	7	2.1	0.043	0.16
GOTERM_CC_DIRECT	trans-Golgi network	7	2.1	0.061	0.2
GOTERM_CC_DIRECT	COP9 signalosome	6	1.8	0.00022	0.0016
GOTERM_CC_DIRECT	cortical actin cytoskeleton	6	1.8	0.00078	0.0053
GOTERM_CC_DIRECT	cleavage furrow	6	1.8	0.0014	0.0088
GOTERM_CC_DIRECT	T-tubule	6	1.8	0.0028	0.016
GOTERM_CC_DIRECT	proteasome complex	6	1.8	0.0053	0.028
GOTERM_CC_DIRECT	lipid particle	6	1.8	0.0053	0.028
GOTERM_CC_DIRECT	actin filament	6	1.8	0.006	0.031
GOTERM_CC_DIRECT	catalytic step 2 spliceosome	6	1.8	0.024	0.099
GOTERM_CC_DIRECT	acrosomal vesicle	6	1.8	0.04	0.15
GOTERM_CC_DIRECT	terminal bouton	6	1.8	0.044	0.16
GOTERM_CC_DIRECT	peroxisome	6	1.8	0.073	0.23
GOTERM_CC_DIRECT	cell cortex	6	1.8	0.099	0.28
GOTERM_CC_DIRECT	sodium:potassium-exchanging ATPase complex	5	1.5	1.6e-05	0.00014
GOTERM_CC_DIRECT	mitochondrial proton-transporting ATP synthase complex	5	1.5	0.00021	0.0015
GOTERM_CC_DIRECT	smooth endoplasmic reticulum	5	1.5	0.0014	0.0088
GOTERM_CC_DIRECT	polysome	5	1.5	0.006	0.031
GOTERM_CC_DIRECT	mitochondrial nucleoid	5	1.5	0.0076	0.038
GOTERM_CC_DIRECT	photoreceptor inner segment	5	1.5	0.0082	0.04
GOTERM_CC_DIRECT	phagocytic vesicle membrane	5	1.5	0.0082	0.04
GOTERM_CC_DIRECT	intercalated disc	5	1.5	0.011	0.05
GOTERM_CC_DIRECT	cell leading edge	5	1.5	0.015	0.067
GOTERM_CC_DIRECT	stress fiber	5	1.5	0.027	0.11
GOTERM_CC_DIRECT	brush border	5	1.5	0.042	0.15
GOTERM_CC_DIRECT	caveola	5	1.5	0.059	0.19
GOTERM_CC_DIRECT	late endosome membrane	5	1.5	0.063	0.2
GOTERM_CC_DIRECT	mitochondrial membrane	5	1.5	0.093	0.28
GOTERM_CC_DIRECT	cell tip	4	1.2	9.4e-05	0.00076
GOTERM_CC_DIRECT	sperm fibrous sheath	4	1.2	0.0015	0.0094
GOTERM_CC_DIRECT	proteasome core complex	4	1.2	0.0045	0.025
GOTERM_CC_DIRECT	cortical cytoskeleton	4	1.2	0.015	0.068
GOTERM_CC_DIRECT	recycling endosome membrane	4	1.2	0.036	0.14
GOTERM_CC_DIRECT	mitotic spindle	4	1.2	0.046	0.16
GOTERM_CC_DIRECT	intermediate filament cytoskeleton	4	1.2	0.058	0.19
GOTERM_CC_DIRECT	transport vesicle	4	1.2	0.095	0.28
GOTERM_CC_DIRECT	phosphopyruvate hydratase complex	3	0.9	0.0028	0.016
GOTERM_CC_DIRECT	alveolar lamellar body	3	0.9	0.0075	0.038
GOTERM_CC_DIRECT	glycogen granule	3	0.9	0.0075	0.038
GOTERM_CC_DIRECT	proteasome core complex, alpha-subunit complex	3	0.9	0.0096	0.045
GOTERM_CC_DIRECT	MLL5-L complex	3	0.9	0.0096	0.045
GOTERM_CC_DIRECT	Arp2/3 protein complex	3	0.9	0.014	0.065
GOTERM_CC_DIRECT	zymogen granule	3	0.9	0.014	0.065
GOTERM_CC_DIRECT	endoplasmic reticulum chaperone complex	3	0.9	0.017	0.074
GOTERM_CC_DIRECT	mitochondrial proton-transporting ATP synthase complex, coupling factor F(o)	3	0.9	0.017	0.074
GOTERM_CC_DIRECT	pseudopodium	3	0.9	0.023	0.095
GOTERM_CC_DIRECT	pore complex	3	0.9	0.026	0.11
GOTERM_CC_DIRECT	peroxisomal matrix	3	0.9	0.033	0.13
GOTERM_CC_DIRECT	protein phosphatase type 2A complex	3	0.9	0.037	0.14
GOTERM_CC_DIRECT	microvillus membrane	3	0.9	0.053	0.18
GOTERM_CC_DIRECT	cytoplasmic dynein complex	3	0.9	0.058	0.19
GOTERM_CC_DIRECT	nuclear heterochromatin	3	0.9	0.076	0.24
GOTERM_CC_DIRECT	preribosome, large subunit precursor	3	0.9	0.081	0.25
GOTERM_CC_DIRECT	multivesicular body	3	0.9	0.087	0.26
GOTERM_CC_DIRECT	dynein complex	3	0.9	0.097	0.28
GOTERM_CC_DIRECT	microspike	2	0.6	0.05	0.17
GOTERM_CC_DIRECT	tubulin complex	2	0.6	0.066	0.21
GOTERM_CC_DIRECT	internode region of axon	2	0.6	0.066	0.21
GOTERM_CC_DIRECT	glial cell projection	2	0.6	0.082	0.25
GOTERM_CC_DIRECT	proton-transporting ATP synthase complex, catalytic core F(1)	2	0.6	0.082	0.25
GOTERM_CC_DIRECT	mitochondrial proton-transporting ATP synthase complex, catalytic core F(1)	2	0.6	0.082	0.25
GOTERM_CC_DIRECT	myelin sheath adaxonal region	2	0.6	0.098	0.28
GOTERM_MF_DIRECT	protein binding	152	45.4	3.3e-19	3.2e-17
GOTERM_MF_DIRECT	nucleotide binding	110	32.8	6.4e-27	1.2e-24
GOTERM_MF_DIRECT	poly(A) RNA binding	82	24.5	1.2e-26	1.7e-24
GOTERM_MF_DIRECT	GTP binding	55	16.4	1.8e-31	5.1e-29
GOTERM_MF_DIRECT	ATP binding	53	15.8	1.9e-05	0.00039
GOTERM_MF_DIRECT	GTPase activity	47	14	8.7e-36	5.1e-33
GOTERM_MF_DIRECT	cadherin binding involved in cell-cell adhesion	41	12.2	1e-23	1.2e-21
GOTERM_MF_DIRECT	hydrolase activity	39	11.6	0.056	0.33
GOTERM_MF_DIRECT	protein complex binding	35	10.4	1.1e-14	8e-13
GOTERM_MF_DIRECT	enzyme binding	33	9.9	2.5e-12	1.3e-10
GOTERM_MF_DIRECT	protein domain specific binding	29	8.7	1.7e-12	9.8e-11
GOTERM_MF_DIRECT	RNA binding	29	8.7	0.001	0.014
GOTERM_MF_DIRECT	structural molecule activity	28	8.4	7.8e-14	5e-12
GOTERM_MF_DIRECT	protein kinase binding	27	8.1	2.7e-07	6.9e-06
GOTERM_MF_DIRECT	structural constituent of ribosome	26	7.8	4.5e-11	1.9e-09
GOTERM_MF_DIRECT	protein homodimerization activity	26	7.8	0.01	0.085
GOTERM_MF_DIRECT	ubiquitin protein ligase binding	24	7.2	5.8e-09	2e-07
GOTERM_MF_DIRECT	actin binding	24	7.2	1.4e-07	4.2e-06
GOTERM_MF_DIRECT	identical protein binding	23	6.9	0.0043	0.044
GOTERM_MF_DIRECT	oxidoreductase activity	22	6.6	0.006	0.055
GOTERM_MF_DIRECT	protein heterodimerization activity	20	6	0.0047	0.046
GOTERM_MF_DIRECT	unfolded protein binding	19	5.7	2.4e-15	2e-13
GOTERM_MF_DIRECT	catalytic activity	18	5.4	0.011	0.087
GOTERM_MF_DIRECT	structural constituent of cytoskeleton	16	4.8	1.7e-11	7.5e-10
GOTERM_MF_DIRECT	ATPase activity	16	4.8	6.9e-06	0.00016
GOTERM_MF_DIRECT	GDP binding	15	4.5	4.9e-12	2.4e-10
GOTERM_MF_DIRECT	actin filament binding	15	4.5	2.3e-07	6e-06
GOTERM_MF_DIRECT	receptor binding	14	4.2	0.052	0.32
GOTERM_MF_DIRECT	mRNA binding	12	3.6	8.7e-05	0.0015
GOTERM_MF_DIRECT	G-protein coupled receptor binding	11	3.3	3.3e-07	8.1e-06
GOTERM_MF_DIRECT	ATPase binding	11	3.3	6.6e-06	0.00015
GOTERM_MF_DIRECT	drug binding	11	3.3	5.5e-05	0.0011
GOTERM_MF_DIRECT	magnesium ion binding	11	3.3	0.0054	0.051
GOTERM_MF_DIRECT	ion channel binding	10	3	0.00048	0.007
GOTERM_MF_DIRECT	guanyl nucleotide binding	9	2.7	5.9e-10	2.1e-08
GOTERM_MF_DIRECT	G-protein beta/gamma-subunit complex binding	9	2.7	1.3e-08	4.2e-07
GOTERM_MF_DIRECT	glycoprotein binding	9	2.7	0.00013	0.0021
GOTERM_MF_DIRECT	histone deacetylase binding	9	2.7	0.0014	0.017
GOTERM_MF_DIRECT	lyase activity	9	2.7	0.0052	0.049
GOTERM_MF_DIRECT	protein C-terminus binding	9	2.7	0.047	0.3
GOTERM_MF_DIRECT	carbohydrate binding	9	2.7	0.072	0.39
GOTERM_MF_DIRECT	sodium:potassium-exchanging ATPase activity	8	2.4	2.6e-10	1e-08
GOTERM_MF_DIRECT	myosin V binding	8	2.4	5.3e-08	1.6e-06
GOTERM_MF_DIRECT	isomerase activity	8	2.4	0.0064	0.058
GOTERM_MF_DIRECT	MHC class II protein complex binding	7	2.1	2e-07	5.5e-06
GOTERM_MF_DIRECT	GTPase binding	7	2.1	1.5e-05	0.00032
GOTERM_MF_DIRECT	NAD binding	7	2.1	0.0006	0.0083
GOTERM_MF_DIRECT	cytoskeletal protein binding	7	2.1	0.0018	0.022
GOTERM_MF_DIRECT	double-stranded RNA binding	7	2.1	0.0021	0.024
GOTERM_MF_DIRECT	chaperone binding	7	2.1	0.003	0.033
GOTERM_MF_DIRECT	antioxidant activity	6	1.8	7.6e-05	0.0014
GOTERM_MF_DIRECT	fatty acid binding	6	1.8	0.00011	0.0019
GOTERM_MF_DIRECT	oxidoreductase activity, acting on the CH-OH group of donors, NAD or NADP as acceptor	6	1.8	0.00032	0.0049
GOTERM_MF_DIRECT	ADP binding	6	1.8	0.00056	0.008
GOTERM_MF_DIRECT	heat shock protein binding	6	1.8	0.0033	0.035
GOTERM_MF_DIRECT	kinase binding	6	1.8	0.031	0.22
GOTERM_MF_DIRECT	peptide binding	6	1.8	0.032	0.23
GOTERM_MF_DIRECT	endopeptidase activity	6	1.8	0.063	0.36
GOTERM_MF_DIRECT	protease binding	6	1.8	0.073	0.39
GOTERM_MF_DIRECT	peroxiredoxin activity	5	1.5	2.5e-05	0.0005
GOTERM_MF_DIRECT	proton-transporting ATP synthase activity, rotational mechanism	5	1.5	0.00011	0.0019
GOTERM_MF_DIRECT	tau protein binding	5	1.5	0.00011	0.0019
GOTERM_MF_DIRECT	MHC class I protein binding	5	1.5	0.0002	0.0031
GOTERM_MF_DIRECT	proton-transporting ATPase activity, rotational mechanism	5	1.5	0.001	0.013
GOTERM_MF_DIRECT	GTP-dependent protein binding	5	1.5	0.0016	0.02
GOTERM_MF_DIRECT	phosphoprotein binding	5	1.5	0.017	0.14
GOTERM_MF_DIRECT	protein serine/threonine phosphatase activity	5	1.5	0.018	0.14
GOTERM_MF_DIRECT	protein phosphatase binding	5	1.5	0.087	0.44
GOTERM_MF_DIRECT	Rho GDP-dissociation inhibitor binding	4	1.2	6.6e-05	0.0012
GOTERM_MF_DIRECT	alkylglycerophosphoethanolamine phosphodiesterase activity	4	1.2	6.6e-05	0.0012
GOTERM_MF_DIRECT	nitric-oxide synthase regulator activity	4	1.2	0.00036	0.0053
GOTERM_MF_DIRECT	protein binding involved in protein folding	4	1.2	0.0017	0.021
GOTERM_MF_DIRECT	ATPase activator activity	4	1.2	0.0021	0.025
GOTERM_MF_DIRECT	large ribosomal subunit rRNA binding	4	1.2	0.0021	0.025
GOTERM_MF_DIRECT	potassium ion binding	4	1.2	0.0026	0.029
GOTERM_MF_DIRECT	GTPase activating protein binding	4	1.2	0.0045	0.045
GOTERM_MF_DIRECT	threonine-type endopeptidase activity	4	1.2	0.0091	0.079
GOTERM_MF_DIRECT	peroxidase activity	4	1.2	0.021	0.16
GOTERM_MF_DIRECT	glutathione transferase activity	4	1.2	0.024	0.18
GOTERM_MF_DIRECT	NADP binding	4	1.2	0.038	0.25
GOTERM_MF_DIRECT	rRNA binding	4	1.2	0.063	0.36
GOTERM_MF_DIRECT	scaffold protein binding	4	1.2	0.08	0.42
GOTERM_MF_DIRECT	G-protein coupled serotonin receptor binding	3	0.9	0.0021	0.025
GOTERM_MF_DIRECT	TPR domain binding	3	0.9	0.0035	0.036
GOTERM_MF_DIRECT	phosphopyruvate hydratase activity	3	0.9	0.0035	0.036
GOTERM_MF_DIRECT	voltage-gated anion channel activity	3	0.9	0.0051	0.05
GOTERM_MF_DIRECT	thioredoxin peroxidase activity	3	0.9	0.0071	0.063
GOTERM_MF_DIRECT	dynein intermediate chain binding	3	0.9	0.0094	0.08
GOTERM_MF_DIRECT	porin activity	3	0.9	0.021	0.16
GOTERM_MF_DIRECT	monosaccharide binding	3	0.9	0.036	0.25
GOTERM_MF_DIRECT	sodium ion binding	3	0.9	0.036	0.25
GOTERM_MF_DIRECT	hydrolase activity, acting on carbon-nitrogen (but not peptide) bonds	3	0.9	0.05	0.31
GOTERM_MF_DIRECT	nitric-oxide synthase binding	3	0.9	0.065	0.37
GOTERM_MF_DIRECT	phosphoglycerate kinase activity	2	0.6	0.038	0.25
GOTERM_MF_DIRECT	high-affinity glutamate transmembrane transporter activity	2	0.6	0.038	0.25
GOTERM_MF_DIRECT	Rab GDP-dissociation inhibitor activity	2	0.6	0.038	0.25
GOTERM_MF_DIRECT	lactate dehydrogenase activity	2	0.6	0.038	0.25
GOTERM_MF_DIRECT	CTP binding	2	0.6	0.038	0.25
GOTERM_MF_DIRECT	sulfonylurea receptor binding	2	0.6	0.056	0.33
GOTERM_MF_DIRECT	type 2A serotonin receptor binding	2	0.6	0.056	0.33
GOTERM_MF_DIRECT	L-malate dehydrogenase activity	2	0.6	0.056	0.33
GOTERM_MF_DIRECT	C-rich single-stranded DNA binding	2	0.6	0.056	0.33
GOTERM_MF_DIRECT	hydrogen:potassium-exchanging ATPase activity	2	0.6	0.056	0.33
GOTERM_MF_DIRECT	beta-2 adrenergic receptor binding	2	0.6	0.074	0.4
GOTERM_MF_DIRECT	phosphoserine binding	2	0.6	0.074	0.4
GOTERM_MF_DIRECT	mRNA CDS binding	2	0.6	0.074	0.4
GOTERM_MF_DIRECT	ubiquitin-like protein conjugating enzyme binding	2	0.6	0.074	0.4
GOTERM_MF_DIRECT	dATP binding	2	0.6	0.074	0.4
GOTERM_MF_DIRECT	malate dehydrogenase activity	2	0.6	0.074	0.4
GOTERM_MF_DIRECT	corticotropin-releasing hormone receptor 1 binding	2	0.6	0.074	0.4
GOTERM_MF_DIRECT	UTP binding	2	0.6	0.074	0.4
GOTERM_MF_DIRECT	L-lactate dehydrogenase activity	2	0.6	0.074	0.4
GOTERM_MF_DIRECT	mu-type opioid receptor binding	2	0.6	0.074	0.4
GOTERM_MF_DIRECT	glyceraldehyde-3-phosphate dehydrogenase (NAD+) (phosphorylating) activity	2	0.6	0.092	0.46
GOTERM_MF_DIRECT	steroid hormone binding	2	0.6	0.092	0.46
GOTERM_MF_DIRECT	fructose-bisphosphate aldolase activity	2	0.6	0.092	0.46
GOTERM_MF_DIRECT	C3HC4-type RING finger domain binding	2	0.6	0.092	0.46
GOTERM_MF_DIRECT	adenyl-nucleotide exchange factor activity	2	0.6	0.092	0.46
GOTERM_MF_DIRECT	structural constituent of myelin sheath	2	0.6	0.092	0.46
INTERPRO	P-loop containing nucleoside triphosphate hydrolase	53	15.8	1.9e-15	2e-13
INTERPRO	Small GTP-binding protein domain	30	9	7.8e-22	1.7e-19
INTERPRO	Intermediate filament protein	27	8.1	7.8e-28	2.5e-25
INTERPRO	Intermediate filament protein, conserved site	26	7.8	3.7e-29	2.3e-26
INTERPRO	Small GTPase superfamily	25	7.5	1.8e-18	2.9e-16
INTERPRO	NAD(P)-binding domain	17	5.1	1.7e-07	4.9e-06
INTERPRO	Type II keratin	14	4.2	1.3e-16	1.4e-14
INTERPRO	Keratin, type I	12	3.6	1.7e-12	1.3e-10
INTERPRO	Thioredoxin-like fold	12	3.6	1.4e-05	0.00034
INTERPRO	Tubulin, conserved site	10	3	1e-11	7.1e-10
INTERPRO	Tubulin/FtsZ, 2-layer sandwich domain	10	3	1e-11	7.1e-10
INTERPRO	Tubulin	10	3	1.7e-11	1e-09
INTERPRO	Tubulin, C-terminal	10	3	1.7e-11	1e-09
INTERPRO	Tubulin/FtsZ, C-terminal	10	3	1.7e-11	1e-09
INTERPRO	Tubulin/FtsZ, GTPase domain	10	3	1.7e-11	1e-09
INTERPRO	Chaperone tailless complex polypeptide 1 (TCP-1)	9	2.7	7e-13	6.3e-11
INTERPRO	GroEL-like equatorial domain	9	2.7	1.2e-11	7.7e-10
INTERPRO	GroEL-like apical domain	9	2.7	1.2e-11	7.7e-10
INTERPRO	Chaperonin Cpn60/TCP-1	9	2.7	2.6e-11	1.4e-09
INTERPRO	Guanine nucleotide binding protein (G-protein), alpha subunit	9	2.7	5.1e-11	2.3e-09
INTERPRO	G protein alpha subunit, helical insertion	9	2.7	5.1e-11	2.3e-09
INTERPRO	Prefoldin	9	2.7	3.7e-09	1.3e-07
INTERPRO	TCP-1-like chaperonin intermediate domain	8	2.4	3.2e-11	1.6e-09
INTERPRO	Chaperonin TCP-1, conserved site	8	2.4	3.2e-11	1.6e-09
INTERPRO	14-3-3 protein, conserved site	7	2.1	1.2e-10	5.1e-09
INTERPRO	14-3-3 protein	7	2.1	4.7e-10	1.9e-08
INTERPRO	Beta tubulin, autoregulation binding site	7	2.1	4.7e-10	1.9e-08
INTERPRO	Beta tubulin	7	2.1	4.7e-10	1.9e-08
INTERPRO	14-3-3 domain	7	2.1	1.4e-09	5.2e-08
INTERPRO	Heat shock protein 70 family	7	2.1	2.7e-08	8.6e-07
INTERPRO	Heat shock protein 70, conserved site	7	2.1	2.7e-08	8.6e-07
INTERPRO	Thioredoxin domain	7	2.1	4.2e-05	0.00095
INTERPRO	Sodium/potassium-transporting P-type ATPase, subfamily IIC	6	1.8	6.4e-09	2.2e-07
INTERPRO	G-protein alpha subunit, group I	6	1.8	5.9e-08	1.8e-06
INTERPRO	Cation-transporting P-type ATPase, C-terminal	6	1.8	2.9e-06	7.9e-05
INTERPRO	P-type ATPase, transmembrane domain	6	1.8	4.1e-06	0.00011
INTERPRO	Cation-transporting P-type ATPase, N-terminal	6	1.8	7.8e-06	0.0002
INTERPRO	P-type ATPase, cytoplasmic domain N	6	1.8	0.00031	0.0061
INTERPRO	Cation-transporting P-type ATPase	6	1.8	0.00031	0.0061
INTERPRO	P-type ATPase, A domain	6	1.8	0.00031	0.0061
INTERPRO	P-type ATPase, phosphorylation site	6	1.8	0.00031	0.0061
INTERPRO	HAD-like domain	6	1.8	0.0097	0.13
INTERPRO	Histone-fold	6	1.8	0.05	0.42
INTERPRO	Actin/actin-like conserved site	5	1.5	6e-05	0.0013
INTERPRO	Actin-related protein	5	1.5	0.0012	0.021
INTERPRO	Ribosomal protein S5 domain 2-type fold	5	1.5	0.0039	0.062
INTERPRO	Glutathione S-transferase, C-terminal-like	5	1.5	0.0065	0.094
INTERPRO	Histone core	5	1.5	0.041	0.37
INTERPRO	G-protein beta WD-40 repeat	5	1.5	0.061	0.47
INTERPRO	ATPase, F1/V1/A1 complex, alpha/beta subunit, nucleotide-binding domain	4	1.2	4.1e-05	0.00097
INTERPRO	ATPase, alpha/beta subunit, N-terminal	4	1.2	4.1e-05	0.00097
INTERPRO	ATPase, alpha/beta subunit, nucleotide-binding domain, active site	4	1.2	4.1e-05	0.00097
INTERPRO	Guanine nucleotide-binding protein, beta subunit	4	1.2	4.1e-05	0.00097
INTERPRO	Lactate/malate dehydrogenase, C-terminal	4	1.2	0.00014	0.003
INTERPRO	L-lactate/malate dehydrogenase	4	1.2	0.00014	0.003
INTERPRO	Lactate/malate dehydrogenase, N-terminal	4	1.2	0.00014	0.003
INTERPRO	G-protein, beta subunit	4	1.2	0.00014	0.003
INTERPRO	Lactate dehydrogenase/glycoside hydrolase, family 4, C-terminal	4	1.2	0.00022	0.0046
INTERPRO	Actin, conserved site	4	1.2	0.0011	0.02
INTERPRO	Proteasome, subunit alpha/beta	4	1.2	0.0045	0.07
INTERPRO	Small GTPase superfamily, ARF type	4	1.2	0.011	0.15
INTERPRO	Small GTPase superfamily, ARF/SAR type	4	1.2	0.012	0.16
INTERPRO	Glutathione S-transferase, C-terminal	4	1.2	0.014	0.16
INTERPRO	Glutathione S-transferase, N-terminal	4	1.2	0.016	0.19
INTERPRO	Small GTPase superfamily, Ras type	4	1.2	0.027	0.28
INTERPRO	Aldolase-type TIM barrel	4	1.2	0.034	0.33
INTERPRO	ADF/Cofilin/Destrin	3	0.9	0.00078	0.015
INTERPRO	Nuclear factor hnRNPA1	3	0.9	0.00078	0.015
INTERPRO	ATPase, F1/V1/A1 complex, alpha/beta subunit, C-terminal	3	0.9	0.00078	0.015
INTERPRO	Heat shock protein Hsp90, conserved site	3	0.9	0.00078	0.015
INTERPRO	Heat shock protein Hsp90	3	0.9	0.0015	0.027
INTERPRO	Porin, eukaryotic type	3	0.9	0.0015	0.027
INTERPRO	Heat shock protein Hsp90, N-terminal	3	0.9	0.0015	0.027
INTERPRO	Ezrin/radixin/moesin, C-terminal	3	0.9	0.0015	0.027
INTERPRO	Ezrin/radixin/moesin	3	0.9	0.0015	0.027
INTERPRO	Peroxiredoxin, AhpC-type	3	0.9	0.0015	0.027
INTERPRO	Enolase, conserved site	3	0.9	0.0015	0.027
INTERPRO	Enolase, C-terminal	3	0.9	0.0025	0.043
INTERPRO	Enolase	3	0.9	0.0025	0.043
INTERPRO	Enolase, N-terminal	3	0.9	0.0025	0.043
INTERPRO	Moesin	3	0.9	0.0025	0.043
INTERPRO	Porin domain	3	0.9	0.0038	0.061
INTERPRO	Hydantoinase/dihydropyrimidinase	3	0.9	0.0038	0.061
INTERPRO	Eukaryotic porin/Tom40	3	0.9	0.0038	0.061
INTERPRO	Peroxiredoxin, C-terminal	3	0.9	0.0038	0.061
INTERPRO	Alkyl hydroperoxide reductase subunit C/ Thiol specific antioxidant	3	0.9	0.0052	0.078
INTERPRO	Glutathione S-transferase, Mu class	3	0.9	0.0052	0.078
INTERPRO	Proteasome A-type subunit	3	0.9	0.0088	0.12
INTERPRO	Proteasome, alpha-subunit, N-terminal domain	3	0.9	0.0088	0.12
INTERPRO	Alpha tubulin	3	0.9	0.0088	0.12
INTERPRO	Actin-binding, cofilin/tropomyosin type	3	0.9	0.011	0.14
INTERPRO	Metal-dependent hydrolase, composite domain	3	0.9	0.011	0.14
INTERPRO	Amidohydrolase 1	3	0.9	0.013	0.16
INTERPRO	Serine/threonine-specific protein phosphatase/bis(5-nucleosyl)-tetraphosphatase	3	0.9	0.021	0.23
INTERPRO	Thioredoxin, conserved site	3	0.9	0.03	0.31
INTERPRO	Ezrin/radixin/moesin like	3	0.9	0.034	0.33
INTERPRO	Histidine kinase-like ATPase, ATP-binding domain	3	0.9	0.049	0.42
INTERPRO	FERM conserved site	3	0.9	0.057	0.46
INTERPRO	FERM, C-terminal PH-like domain	3	0.9	0.066	0.49
INTERPRO	FERM, N-terminal	3	0.9	0.075	0.53
INTERPRO	Translation elongation/initiation factor/Ribosomal, beta-barrel	3	0.9	0.08	0.55
INTERPRO	Metallophosphoesterase domain	3	0.9	0.085	0.56
INTERPRO	Profilin conserved site	2	0.6	0.032	0.32
INTERPRO	Phosphoglycerate kinase, conserved site	2	0.6	0.032	0.32
INTERPRO	Rab GDI protein	2	0.6	0.032	0.32
INTERPRO	Myristoylated alanine-rich C-kinase substrate MARCKS	2	0.6	0.032	0.32
INTERPRO	Phosphoglycerate kinase, C-terminal	2	0.6	0.032	0.32
INTERPRO	ATPase, F1 complex beta subunit/V1 complex, C-terminal	2	0.6	0.032	0.32
INTERPRO	Malate dehydrogenase, active site	2	0.6	0.032	0.32
INTERPRO	Phosphoglycerate kinase, N-terminal	2	0.6	0.032	0.32
INTERPRO	CARG-binding factor, N-terminal	2	0.6	0.032	0.32
INTERPRO	Phosphoglycerate kinase	2	0.6	0.032	0.32
INTERPRO	Myelin proteolipid protein PLP	2	0.6	0.048	0.42
INTERPRO	F-actin capping protein, alpha subunit, conserved site	2	0.6	0.048	0.42
INTERPRO	K homology domain, prokaryotic type	2	0.6	0.048	0.42
INTERPRO	Ribosomal protein L18e/L15P	2	0.6	0.048	0.42
INTERPRO	Profilin, chordates	2	0.6	0.048	0.42
INTERPRO	Adenine nucleotide translocator 1	2	0.6	0.048	0.42
INTERPRO	Ribosomal protein L12 family	2	0.6	0.048	0.42
INTERPRO	Myelin proteolipid protein PLP, conserved site	2	0.6	0.048	0.42
INTERPRO	G-protein alpha subunit, group Q	2	0.6	0.063	0.48
INTERPRO	L-lactate dehydrogenase	2	0.6	0.063	0.48
INTERPRO	GDP dissociation inhibitor	2	0.6	0.063	0.48
INTERPRO	Protein disulphide isomerase	2	0.6	0.063	0.48
INTERPRO	Profilin	2	0.6	0.063	0.48
INTERPRO	L-lactate dehydrogenase, active site	2	0.6	0.063	0.48
INTERPRO	WASH complex, F-actin capping protein, alpha subunit	2	0.6	0.063	0.48
INTERPRO	Sodium/potassium-transporting ATPase subunit beta	2	0.6	0.079	0.54
INTERPRO	Fructose-bisphosphate aldolase, class-I	2	0.6	0.079	0.54
INTERPRO	Calreticulin/calnexin, P domain	2	0.6	0.079	0.54
INTERPRO	Calreticulin/calnexin, conserved site	2	0.6	0.079	0.54
INTERPRO	Glyceraldehyde-3-phosphate dehydrogenase, type I	2	0.6	0.079	0.54
INTERPRO	Nucleoside diphosphate kinase, active site	2	0.6	0.079	0.54
INTERPRO	Calreticulin/calnexin	2	0.6	0.079	0.54
INTERPRO	Disulphide isomerase	2	0.6	0.093	0.59
INTERPRO	Glutamine synthetase/guanido kinase, catalytic domain	2	0.6	0.093	0.59
KEGG_PATHWAY	Metabolic pathways	52	15.5	0.032	0.094
KEGG_PATHWAY	Biosynthesis of antibiotics	27	8.1	2.2e-09	9.1e-08
KEGG_PATHWAY	Carbon metabolism	23	6.9	6.4e-12	1.3e-09
KEGG_PATHWAY	Ribosome	23	6.9	6e-10	6.1e-08
KEGG_PATHWAY	Phagosome	22	6.6	7.1e-08	1.8e-06
KEGG_PATHWAY	cGMP-PKG signaling pathway	21	6.3	1.5e-07	3.4e-06
KEGG_PATHWAY	Parkinson's disease	20	6	1.7e-07	3.4e-06
KEGG_PATHWAY	Endocytosis	20	6	0.00052	0.0039
KEGG_PATHWAY	Alcoholism	19	5.7	5.9e-05	0.00062
KEGG_PATHWAY	Regulation of actin cytoskeleton	19	5.7	0.00012	0.0011
KEGG_PATHWAY	PI3K-Akt signaling pathway	19	5.7	0.027	0.082
KEGG_PATHWAY	Biosynthesis of amino acids	17	5.1	1.1e-09	7.2e-08
KEGG_PATHWAY	Dopaminergic synapse	17	5.1	3.9e-06	6.1e-05
KEGG_PATHWAY	Adrenergic signaling in cardiomyocytes	17	5.1	8.4e-06	0.00012
KEGG_PATHWAY	cAMP signaling pathway	17	5.1	0.00044	0.0034
KEGG_PATHWAY	Rap1 signaling pathway	17	5.1	0.0011	0.0068
KEGG_PATHWAY	Glycolysis / Gluconeogenesis	16	4.8	1.2e-09	5.8e-08
KEGG_PATHWAY	Gap junction	16	4.8	5.3e-08	1.5e-06
KEGG_PATHWAY	Pancreatic secretion	16	4.8	4.2e-07	7.7e-06
KEGG_PATHWAY	Viral carcinogenesis	16	4.8	0.0059	0.026
KEGG_PATHWAY	Gastric acid secretion	15	4.5	3.6e-08	1.2e-06
KEGG_PATHWAY	Huntington's disease	15	4.5	0.0036	0.017
KEGG_PATHWAY	Estrogen signaling pathway	14	4.2	1e-05	0.00014
KEGG_PATHWAY	Glutamatergic synapse	14	4.2	5.8e-05	0.00065
KEGG_PATHWAY	Oxidative phosphorylation	14	4.2	0.0004	0.0032
KEGG_PATHWAY	Protein processing in endoplasmic reticulum	14	4.2	0.0023	0.012
KEGG_PATHWAY	Ras signaling pathway	14	4.2	0.028	0.083
KEGG_PATHWAY	Chemokine signaling pathway	13	3.9	0.02	0.065
KEGG_PATHWAY	Circadian entrainment	12	3.6	0.00023	0.002
KEGG_PATHWAY	Oocyte meiosis	12	3.6	0.00073	0.0049
KEGG_PATHWAY	Leukocyte transendothelial migration	12	3.6	0.0011	0.0069
KEGG_PATHWAY	Oxytocin signaling pathway	12	3.6	0.0073	0.029
KEGG_PATHWAY	Hippo signaling pathway	12	3.6	0.0077	0.03
KEGG_PATHWAY	Alzheimer's disease	12	3.6	0.023	0.073
KEGG_PATHWAY	Thyroid hormone synthesis	11	3.3	5.8e-05	0.00068
KEGG_PATHWAY	Insulin secretion	11	3.3	0.00033	0.0028
KEGG_PATHWAY	Chagas disease (American trypanosomiasis)	11	3.3	0.0014	0.0075
KEGG_PATHWAY	Cholinergic synapse	11	3.3	0.0028	0.013
KEGG_PATHWAY	Platelet activation	11	3.3	0.0079	0.03
KEGG_PATHWAY	Serotonergic synapse	11	3.3	0.0083	0.031
KEGG_PATHWAY	Endocrine and other factor-regulated calcium reabsorption	10	3	2.8e-05	0.00036
KEGG_PATHWAY	Legionellosis	10	3	6.1e-05	0.00061
KEGG_PATHWAY	Salmonella infection	10	3	0.00069	0.0048
KEGG_PATHWAY	Antigen processing and presentation	10	3	0.001	0.0065
KEGG_PATHWAY	Fc gamma R-mediated phagocytosis	10	3	0.0012	0.0071
KEGG_PATHWAY	GABAergic synapse	10	3	0.0015	0.0081
KEGG_PATHWAY	Morphine addiction	10	3	0.0024	0.012
KEGG_PATHWAY	Retrograde endocannabinoid signaling	10	3	0.0049	0.022
KEGG_PATHWAY	Sphingolipid signaling pathway	10	3	0.016	0.053
KEGG_PATHWAY	AMPK signaling pathway	10	3	0.019	0.062
KEGG_PATHWAY	Spliceosome	10	3	0.024	0.074
KEGG_PATHWAY	Long-term depression	9	2.7	0.00058	0.0042
KEGG_PATHWAY	Cardiac muscle contraction	9	2.7	0.0027	0.013
KEGG_PATHWAY	Salivary secretion	9	2.7	0.0027	0.013
KEGG_PATHWAY	Axon guidance	9	2.7	0.049	0.13
KEGG_PATHWAY	Proximal tubule bicarbonate reclamation	8	2.4	3.1e-06	5.2e-05
KEGG_PATHWAY	Aldosterone-regulated sodium reabsorption	8	2.4	0.00021	0.0019
KEGG_PATHWAY	Bile secretion	8	2.4	0.0066	0.028
KEGG_PATHWAY	Bacterial invasion of epithelial cells	8	2.4	0.011	0.039
KEGG_PATHWAY	Toxoplasmosis	8	2.4	0.046	0.13
KEGG_PATHWAY	Neurotrophin signaling pathway	8	2.4	0.088	0.21
KEGG_PATHWAY	Mineral absorption	7	2.1	0.0012	0.007
KEGG_PATHWAY	Glutathione metabolism	7	2.1	0.0071	0.029
KEGG_PATHWAY	Pertussis	7	2.1	0.028	0.083
KEGG_PATHWAY	Protein digestion and absorption	7	2.1	0.057	0.15
KEGG_PATHWAY	Tight junction	7	2.1	0.063	0.16
KEGG_PATHWAY	Melanogenesis	7	2.1	0.09	0.22
KEGG_PATHWAY	Glucagon signaling pathway	7	2.1	0.093	0.22
KEGG_PATHWAY	Collecting duct acid secretion	6	1.8	0.0013	0.0074
KEGG_PATHWAY	Pentose phosphate pathway	6	1.8	0.0022	0.011
KEGG_PATHWAY	Pyruvate metabolism	6	1.8	0.007	0.029
KEGG_PATHWAY	Carbohydrate digestion and absorption	6	1.8	0.0096	0.035
KEGG_PATHWAY	Vasopressin-regulated water reabsorption	6	1.8	0.011	0.038
KEGG_PATHWAY	Synaptic vesicle cycle	6	1.8	0.044	0.13
KEGG_PATHWAY	Long-term potentiation	6	1.8	0.055	0.15
KEGG_PATHWAY	Renin secretion	6	1.8	0.071	0.18
KEGG_PATHWAY	Glyoxylate and dicarboxylate metabolism	5	1.5	0.012	0.042
KEGG_PATHWAY	Citrate cycle (TCA cycle)	5	1.5	0.017	0.057
KEGG_PATHWAY	Proteasome	5	1.5	0.051	0.14
KEGG_PATHWAY	Phototransduction	4	1.2	0.046	0.13
PIR_SUPERFAMILY	14-3-3 protein	7	2.1	5.8e-09	2.4e-07
PIR_SUPERFAMILY	L-lactate/malate dehydrogenase	4	1.2	0.00059	0.012
PIR_SUPERFAMILY	enolase	3	0.9	0.0058	0.077
PIR_SUPERFAMILY	heat shock protein, HSP90/HTPG types	3	0.9	0.0058	0.077
PIR_SUPERFAMILY	ezrin/radixin/moesin	3	0.9	0.0058	0.077
PIR_SUPERFAMILY	peroxiredoxin, AhpC type	3	0.9	0.0058	0.077
PIR_SUPERFAMILY	phosphoglycerate kinase	2	0.6	0.063	0.49
SMART	SM01391	26	7.8	1.2e-27	1.1e-25
SMART	SM00864	10	3	7.2e-12	3.4e-10
SMART	SM00865	10	3	7.2e-12	3.4e-10
SMART	SM00275	9	2.7	3.8e-11	1.2e-09
SMART	14_3_3	7	2.1	3.9e-10	9.1e-09
SMART	SM00831	6	1.8	3.5e-06	6.6e-05
SMART	ACTIN	5	1.5	0.0011	0.016
SMART	SM01192	3	0.9	0.0024	0.032
SMART	SM01193	3	0.9	0.0024	0.032
SMART	HATPase_c	3	0.9	0.0083	0.093
SMART	SM00948	3	0.9	0.0083	0.093
SMART	ADF	3	0.9	0.01	0.1
SMART	PP2Ac	3	0.9	0.02	0.17
SMART	SM01196	3	0.9	0.063	0.37
SMART	PLP	2	0.6	0.047	0.33
SMART	PROF	2	0.6	0.062	0.39
UP_KEYWORDS	Phosphoprotein	242	72.2	1.1e-47	1.3e-45
UP_KEYWORDS	Acetylation	206	61.5	3.6e-92	8.9e-90
UP_KEYWORDS	Cytoplasm	180	53.7	1.1e-44	9.5e-43
UP_KEYWORDS	Nucleotide-binding	106	31.6	2.5e-37	1.6e-35
UP_KEYWORDS	Methylation	79	23.6	4.3e-36	1.8e-34
UP_KEYWORDS	Ubl conjugation	78	23.3	1.5e-22	4.3e-21
UP_KEYWORDS	Cell membrane	66	19.7	0.09	0.27
UP_KEYWORDS	Transport	65	19.4	3e-10	4.2e-09
UP_KEYWORDS	Isopeptide bond	62	18.5	1.3e-22	4.1e-21
UP_KEYWORDS	Coiled coil	61	18.2	0.013	0.055
UP_KEYWORDS	Cytoskeleton	57	17	9.1e-17	2e-15
UP_KEYWORDS	Lipoprotein	55	16.4	1.4e-21	3.4e-20
UP_KEYWORDS	GTP-binding	52	15.5	8.5e-37	4.3e-35
UP_KEYWORDS	ATP-binding	51	15.2	2.3e-09	2.8e-08
UP_KEYWORDS	Hydrolase	38	11.3	0.0068	0.032
UP_KEYWORDS	Ribonucleoprotein	34	10.1	4.5e-19	8.6e-18
UP_KEYWORDS	Mitochondrion	29	8.7	0.0021	0.011
UP_KEYWORDS	Intermediate filament	27	8.1	4.5e-29	1.6e-27
UP_KEYWORDS	Prenylation	27	8.1	5e-20	1e-18
UP_KEYWORDS	Keratin	26	7.8	4.8e-21	1.1e-19
UP_KEYWORDS	Magnesium	25	7.5	9.6e-07	8.9e-06
UP_KEYWORDS	Oxidoreductase	25	7.5	3e-05	0.00022
UP_KEYWORDS	Cell projection	25	7.5	7.5e-05	0.00046
UP_KEYWORDS	Ribosomal protein	24	7.2	3.9e-14	6.5e-13
UP_KEYWORDS	Protein transport	23	6.9	5.1e-05	0.00037
UP_KEYWORDS	Ion transport	22	6.6	0.00037	0.0022
UP_KEYWORDS	Chaperone	20	6	6.8e-11	9.9e-10
UP_KEYWORDS	Actin-binding	20	6	7.3e-09	8.7e-08
UP_KEYWORDS	RNA-binding	19	5.7	0.0036	0.018
UP_KEYWORDS	Palmitate	17	5.1	1.3e-05	0.0001
UP_KEYWORDS	NAD	15	4.5	6e-07	5.7e-06
UP_KEYWORDS	Microtubule	15	4.5	4.1e-05	0.0003
UP_KEYWORDS	Myristate	14	4.2	1.7e-06	1.5e-05
UP_KEYWORDS	Endosome	14	4.2	0.015	0.06
UP_KEYWORDS	Glycolysis	13	3.9	5.3e-14	8.2e-13
UP_KEYWORDS	Mitochondrion inner membrane	13	3.9	0.00041	0.0024
UP_KEYWORDS	Cell division	13	3.9	0.0095	0.042
UP_KEYWORDS	Transit peptide	13	3.9	0.076	0.24
UP_KEYWORDS	Hydrogen ion transport	11	3.3	8.5e-10	1.1e-08
UP_KEYWORDS	Lyase	11	3.3	6.3e-05	0.00041
UP_KEYWORDS	Chromosome	11	3.3	0.082	0.25
UP_KEYWORDS	Citrullination
UP_KEYWORDS	Potassium	10	3	7.3e-05	0.00047
UP_KEYWORDS	Nitration	9	2.7	2.7e-07	2.7e-06
UP_KEYWORDS	S-nitrosylation	9	2.7	1e-06	9e-06
UP_KEYWORDS	Stress response	9	2.7	1.5e-05	0.00011
UP_KEYWORDS	Viral nucleoprotein	8	2.4	2e-08	2.3e-07
UP_KEYWORDS	Virion	8	2.4	9.7e-08	1e-06
UP_KEYWORDS	Potassium transport	8	2.4	0.001	0.0058
UP_KEYWORDS	Spliceosome	8	2.4	0.0018	0.0095
UP_KEYWORDS	Isomerase	8	2.4	0.0022	0.011
UP_KEYWORDS	mRNA splicing	8	2.4	0.065	0.22
UP_KEYWORDS	Redox-active center	7	2.1	6.3e-05	0.00042
UP_KEYWORDS	Sodium/potassium transport	6	1.8	3.6e-08	3.9e-07
UP_KEYWORDS	ER-Golgi transport	6	1.8	0.0097	0.042
UP_KEYWORDS	Nucleosome core	6	1.8	0.016	0.064
UP_KEYWORDS	Sodium transport	6	1.8	0.026	0.096
UP_KEYWORDS	Sodium	6	1.8	0.033	0.12
UP_KEYWORDS	Autophagy	6	1.8	0.036	0.13
UP_KEYWORDS	Antioxidant	5	1.5	5.5e-05	0.00038
UP_KEYWORDS	Oxidation	5	1.5	9.4e-05	0.00057
UP_KEYWORDS	Proteasome	5	1.5	0.0093	0.041
UP_KEYWORDS	Actin capping	4	1.2	0.0018	0.0097
UP_KEYWORDS	Threonine protease	4	1.2	0.004	0.019
UP_KEYWORDS	Peroxidase	4	1.2	0.004	0.019
UP_KEYWORDS	Tricarboxylic acid cycle	4	1.2	0.0057	0.027
UP_KEYWORDS	ADP-ribosylation	4	1.2	0.021	0.079
UP_KEYWORDS	Copper	4	1.2	0.054	0.18
UP_KEYWORDS	Alternative initiation	4	1.2	0.074	0.24
UP_KEYWORDS	Exocytosis	4	1.2	0.074	0.24
UP_KEYWORDS	Pentose shunt	3	0.9	0.00064	0.0036
UP_KEYWORDS	Transmembrane beta strand	3	0.9	0.0073	0.033
UP_KEYWORDS	Porin	3	0.9	0.013	0.054
UP_KEYWORDS	ATP synthesis	3	0.9	0.015	0.06
UP_KEYWORDS	Schiff base	3	0.9	0.018	0.067
UP_KEYWORDS	Dynein	3	0.9	0.076	0.24
UP_KEYWORDS	CF(1)	2	0.6	0.072	0.23
UP_SEQ_FEATURE	nucleotide phosphate-binding region:GTP	50	14.9	4.3e-31	3.3e-28
UP_SEQ_FEATURE	region of interest:Coil 2	26	7.8	4.3e-28	1.6e-25
UP_SEQ_FEATURE	region of interest:Linker 12	26	7.8	4.3e-28	1.6e-25
UP_SEQ_FEATURE	region of interest:Linker 1	26	7.8	7.8e-27	2e-24
UP_SEQ_FEATURE	region of interest:Coil 1B	26	7.8	7.8e-27	2e-24
UP_SEQ_FEATURE	region of interest:Coil 1A	26	7.8	7.8e-27	2e-24
UP_SEQ_FEATURE	region of interest:Rod	26	7.8	1.2e-26	2.3e-24
UP_SEQ_FEATURE	region of interest:Head	25	7.5	9.4e-25	1.4e-22
UP_SEQ_FEATURE	region of interest:Tail	25	7.5	2.1e-24	2.6e-22
UP_SEQ_FEATURE	short sequence motif:Effector region	24	7.2	3.4e-19	3.7e-17
UP_SEQ_FEATURE	lipid moiety-binding region:S-geranylgeranyl cysteine	23	6.9	5e-17	4.2e-15
UP_SEQ_FEATURE	binding site:Substrate	20	6	3.6e-06	0.00025
UP_SEQ_FEATURE	cross-link:Glycyl lysine isopeptide (Lys-Gly) (interchain with G-Cter in ubiquitin)	20	6	7e-06	0.00044
UP_SEQ_FEATURE	site:Stutter	16	4.8	2.7e-18	2.5e-16
UP_SEQ_FEATURE	compositionally biased region:Gly-rich	16	4.8	1.8e-05	0.0011
UP_SEQ_FEATURE	propeptide:Removed in mature form	16	4.8	3.5e-05	0.0018
UP_SEQ_FEATURE	nucleotide phosphate-binding region:NAD	12	3.6	0.00032	0.013
UP_SEQ_FEATURE	lipid moiety-binding region:N-myristoyl glycine	11	3.3	3.5e-05	0.0019
UP_SEQ_FEATURE	metal ion-binding site:Magnesium	11	3.3	3.7e-05	0.0018
UP_SEQ_FEATURE	region of interest:Substrate binding	9	2.7	0.004	0.12
UP_SEQ_FEATURE	binding site:NAD	8	2.4	0.016	0.34
UP_SEQ_FEATURE	lipid moiety-binding region:S-palmitoyl cysteine	8	2.4	0.047	0.65
UP_SEQ_FEATURE	active site:Proton donor	8	2.4	0.083	0.82
UP_SEQ_FEATURE	site:Interaction with phosphoserine on interacting protein	7	2.1	1.5e-08	1.2e-06
UP_SEQ_FEATURE	repeat:WD 6	7	2.1	0.087	0.81
UP_SEQ_FEATURE	active site:4-aspartylphosphate intermediate	6	1.8	0.00031	0.013
UP_SEQ_FEATURE	repeat:WD 7	6	1.8	0.084	0.81
UP_SEQ_FEATURE	domain:RRM 2	6	1.8	0.087	0.81
UP_SEQ_FEATURE	domain:RRM 1	6	1.8	0.087	0.81
UP_SEQ_FEATURE	repeat:1-1	5	1.5	0.0018	0.064
UP_SEQ_FEATURE	repeat:1-2	5	1.5	0.0021	0.069
UP_SEQ_FEATURE	domain:Thioredoxin	5	1.5	0.0045	0.13
UP_SEQ_FEATURE	domain:GST C-terminal	5	1.5	0.0066	0.18
UP_SEQ_FEATURE	short sequence motif:Prevents secretion from ER	5	1.5	0.026	0.45
UP_SEQ_FEATURE	active site:Cysteine sulfenic acid (-SOH) intermediate	4	1.2	0.0002	0.009
UP_SEQ_FEATURE	repeat:2-2	4	1.2	0.016	0.35
UP_SEQ_FEATURE	repeat:2-1	4	1.2	0.016	0.35
UP_SEQ_FEATURE	domain:GST N-terminal	4	1.2	0.017	0.35
UP_SEQ_FEATURE	domain:Ig-like C2-type 4	4	1.2	0.083	0.82
UP_SEQ_FEATURE	region of interest:Interaction with phosphoinositide-3 kinase	3	0.9	0.00099	0.037
UP_SEQ_FEATURE	site:Contributes to redox potential value	3	0.9	0.0032	0.1
UP_SEQ_FEATURE	domain:ADF-H	3	0.9	0.014	0.32
UP_SEQ_FEATURE	region of interest:RNA-binding RGG-box	3	0.9	0.02	0.38
UP_SEQ_FEATURE	domain:KH 3	3	0.9	0.023	0.42
UP_SEQ_FEATURE	domain:KH 2	3	0.9	0.056	0.69
UP_SEQ_FEATURE	domain:KH 1	3	0.9	0.056	0.69
UP_SEQ_FEATURE	site:Lowers pKa of C-terminal Cys of second active site	2	0.6	0.036	0.56
UP_SEQ_FEATURE	site:Lowers pKa of C-terminal Cys of first active site	2	0.6	0.036	0.56
UP_SEQ_FEATURE	chain:Heat shock 70 kDa protein 1-like	2	0.6	0.054	0.69
UP_SEQ_FEATURE	site:Involved in hexokinase binding	2	0.6	0.054	0.69
UP_SEQ_FEATURE	chain:Heat shock 70 kDa protein 1B	2	0.6	0.054	0.69
UP_SEQ_FEATURE	region of interest:4 X approximate repeats	2	0.6	0.054	0.69
UP_SEQ_FEATURE	chain:Heat shock 70 kDa protein 1A	2	0.6	0.054	0.69
UP_SEQ_FEATURE	region of interest:Calmodulin-binding (PSD)	2	0.6	0.054	0.69
UP_SEQ_FEATURE	active site:Schiff-base intermediate with dihydroxyacetone-P	2	0.6	0.088	0.8
UP_SEQ_FEATURE	binding site:Nucleotide	2	0.6	0.088	0.8
UP_SEQ_FEATURE	region of interest:Fatty acid binding	2	0.6	0.088	0.8
UP_SEQ_FEATURE	site:Necessary for preference for fructose 1,6-bisphosphate over fructose 1- phosphate	2	0.6	0.088	0.8

## Sheet: ppm for volcano PLP (Fig. 4B)
description	IEP	mw	max score	accession	reported peptides	sequence coverage	FDR level	entry	sparkline	WT 1	WT 2	WT 3	WT 4	WT 5	KPLP 1	KPLP 2	KPLP 3	KPLP 4	KPLP 5	AVERAGE WT	AVERAGE KPLP	log2Ratio KPLP vs WT	ttest KPLP vs WT (black)	test sign (gry)	ttest color (red)
Ras-related protein Rab-3C OS=Mus musculus GN=Rab3c PE=1 SV=1	4.91	26100.3	1411.83	P62823	2	22.03	0	RAB3C_MOUSE		3704.65	3730.82	3460.77	3404.28	3357.93	4586.35	2173.22	4459.5	2314.59	4144.99	3531.69	3535.73	0.00164527		0.994195
Isocitrate dehydrogenase [NADP] cytoplasmic OS=Mus musculus GN=Idh1 PE=1 SV=2	6.79	47073.7	1265.29	O88844	17	59.9	0	IDHC_MOUSE		1653.79	1606	1771.43	1922.87	1907.57	1858.74	1551.03	1691.94	1681.6	2093.27	1772.33	1775.32	0.00241434		0.979626
Dynein light chain 1, cytoplasmic OS=Mus musculus GN=Dynll1 PE=1 SV=1	7.23	10537	5510.44	P63168	2	32.58	0	DYL1_MOUSE		688.502	691.576	719.702	688.037	655.585	551.187	850.66	530.316	554.647	943.606	688.681	686.083	-0.00537371		0.977198
Lactadherin OS=Mus musculus GN=Mfge8 PE=1 SV=3	6.08	52381.6	417.165	P21956	6	17.93	0	MFGM_MOUSE		1730.36	1172.77	1410.83	1404.38	1243.14	1378.48	1467.6	1303	1345.57	1446.83	1392.3	1388.29	-0.00412452		0.969362
Transforming protein RhoA OS=Mus musculus GN=Rhoa PE=1 SV=1	5.73	22124.4	3813.96	Q9QUI0	8	56.48	0	RHOA_MOUSE		1075.57	1119.06	1119.53	657.746	667.004	1049.85	1160.66	1120.5	689.451	655.142	927.784	935.121	0.0112443		0.963125
Ubiquitin carboxyl-terminal hydrolase isozyme L1 OS=Mus musculus GN=Uchl1 PE=1 SV=1	4.97	25180.5	786.325	Q9R0P9	4	37.22	0	UCHL1_MOUSE		719.586				259.577	454.093	477.117	512.567	565.47	473.113	489.581	496.472	0.0197632		0.95853
T-complex protein 1 subunit gamma OS=Mus musculus GN=Cct3 PE=1 SV=1	6.26	61200.4	841.839	P80318	11	35.78	0	TCPG_MOUSE		2282.42	4988.79	5108.19	5085.02	4250.19	4472.97	4254.36	4252.97	4348.35	4237.41	4342.92	4313.21	-0.00988129		0.957526
Ras-related protein Rab-1A OS=Mus musculus GN=Rab1A PE=1 SV=3	5.85	22905.9	3043.32	P62821	4	41.46	0	RAB1A_MOUSE		397.108	439.016	402.632	396.703	302.691	291.072	416.142	416.637	422.764	401.211	387.63	389.565	0.00700447		0.955533
Keratin, type I cytoskeletal 13 OS=Mus musculus GN=Krt13 PE=1 SV=2	4.6	48096.3	2249.49	P08730	11	28.38	0	K1C13_MOUSE		4031.88	1551.25	1510.36	1643.02	1602.35	1974.23	2092.67	1912.5	2012.98	2174.53	2067.77	2033.38	-0.0240782		0.946173
Keratin, type I cytoskeletal 10 OS=Homo sapiens GN=KRT10 PE=1 SV=6	4.96	59055.3	45080.3	P13645	33	64.38	0	K1C10_HUMAN		7980.7	9623.2	10026	10434.9	10524.7	9969.43	10331	9536.16	9791.83	9319.91	9717.91	9789.66	0.010602		0.888296
Ras-related protein Rab-1B OS=Mus musculus GN=Rab1b PE=1 SV=1	5.39	22358.3	3136.53	Q9D1G1	6	50.75	0	RAB1B_MOUSE		535.658	488.732	503.505	484.218	410.692	463.708	462.605	481.585	553.368	484.525	484.561	489.158	0.0133487		0.866364
Phytanoyl-CoA hydroxylase-interacting protein-like OS=Mus musculus GN=Phyhipl PE=2 SV=1	5.89	42911.2	1518.78	Q8BGT8	4	11.2	0	PHIPL_MOUSE		1302.18	1115.77	1214.02	1180.54	1214.43	1566.52	1125.03	1133.66	1174.21	1107.8	1205.39	1221.44	0.018932		0.865853
Myc box-dependent-interacting protein 1 OS=Mus musculus GN=Bin1 PE=1 SV=1	4.77	64698.4	487.185	O08539	5	19.05	0	BIN1_MOUSE		1790.04	1449.48	1600.37	1799.1	1350.03	1541.58	1593.37	1414.77	1512.24	1823.29	1597.8	1577.05	-0.0187418		0.858366
Superoxide dismutase [Cu-Zn] OS=Mus musculus GN=Sod1 PE=1 SV=2	6.03	16113.8	961.258	P08228	2	15.58	0	SODC_MOUSE		496.318	396.529	514.255	407.535	456.84	532.099	393.832	356.288	543.644	494.575	454.295	464.088	0.0301106		0.83077
Rab GDP dissociation inhibitor alpha OS=Mus musculus GN=Gdi1 PE=1 SV=3	4.76	51092	1854.82	P50396	14	49.66	0	GDIA_MOUSE		2819.69	1693.14	1763.8	1709.98	1603.1	2896.04	2179.1	1626.69	1391.57	1892.7	1917.94	1997.22	0.0581337		0.824223
ATP-citrate synthase OS=Mus musculus GN=Acly PE=1 SV=1	7.12	120641	157.378	Q91V92	2	2.38	0	ACLY_MOUSE		2349	1628.44				1953.9	2186.48	2023.31	1973.7	1462.92	1988.72	1920.06	-0.0504315		0.815103
Dihydropyrimidinase-related protein 1 OS=Mus musculus GN=Crmp1 PE=1 SV=1	6.78	62510	905.697	P97427	16	57.87	0	DPYL1_MOUSE		3176.64	2816.36	3227.58	3382.64	3086.62	3028.18	3225.43	2935.16	2964.12	3826.67	3137.97	3195.91	0.0263132		0.768496
Adenylyl cyclase-associated protein 1 OS=Mus musculus GN=Cap1 PE=1 SV=4	7.3	51907.1	2821.57	P40124	12	46.84	0	CAP1_MOUSE		2298.96	2288.96	2234.29	2324.91	2294.59	2176.1	2328.93	2490.84	2201.04	2335.34	2288.34	2306.45	0.0113208		0.763859
Guanine nucleotide-binding protein G(o) subunit alpha OS=Mus musculus GN=Gnao1 PE=1 SV=3	5.19	40654.9	3506.64	P18872	15	61.86	0	GNAO_MOUSE		1835.21	1666.97	1554.09	1608.28	1797.18	1655.94	1704.46	1678.15	1626.05	1701.76	1692.35	1673.27	-0.0162566		0.74185
Elongation factor 2 OS=Mus musculus GN=Eef2 PE=1 SV=2	6.39	96283.7	3292.78	P58252	31	62	0	EF2_MOUSE		6025.9	7174.04	8050.22	7829.14	7358.2	7443.34	7556.21	7231.88	7612.99	7247.64	7287.5	7418.41	0.0256513		0.726253
Actin-related protein 2/3 complex subunit 3 OS=Mus musculus GN=Arpc3 PE=1 SV=3	8.8	20752.8	462.092	Q9JM76	2	13.48	0	ARPC3_MOUSE			310.687	318.292	345.493	326.676	302.494	278.55	347.438	338.189	329.748	325.287	319.284	-0.0260653		0.714888
Fructose-bisphosphate aldolase A OS=Mus musculus GN=Aldoa PE=1 SV=2	8.07	39812.2	3535.84	P05064	15	61.26	0	ALDOA_MOUSE		3098.55	3157.26	3143.28	3215.12	3134.69	3314.89	3115.85	3065.05	3017.25	3132.62	3149.78	3129.13	-0.00945837		0.712656
Glyceraldehyde-3-phosphate dehydrogenase OS=Mus musculus GN=Gapdh PE=1 SV=2	8.35	36095.2	16687.6	P16858	19	73.57	0	G3P_MOUSE		10872.3	10294.1	10301.7	10569	10355.1	10045.5	11080.4	10220.1	10075.6	10529	10478.4	10390.1	-0.0121992		0.701229
Heat shock 70 kDa protein 1-like OS=Mus musculus GN=Hspa1l PE=2 SV=4	5.83	71036.6	2413.59	P16627	12	31.83	0	HS71L_MOUSE		1369.09	1381.78	1421.36	1422.28	1416.3	1568.72	1350.27	1260.81	1312.05	1408.95	1402.16	1380.16	-0.0226553		0.695144
Poly(rC)-binding protein 1 OS=Mus musculus GN=Pcbp1 PE=1 SV=1	6.71	38011.1	715.455	P60335	3	16.01	0	PCBP1_MOUSE			530.077	567.4	565.578	439.678	637.484	540.805	451.23	524.079	572.46	525.683	545.211	0.0516568		0.666364
Keratin, type I cytoskeletal 42 OS=Mus musculus GN=Krt42 PE=1 SV=1	4.9	50475.3	2466.28	Q6IFX2	10	39.16	0	K1C42_MOUSE		1018.98	67.7181	30.9409	35.8666	76.2849	112.124	279.712	801.237	517.453	95.7697	245.959	361.259	0.536513		0.637034
Ras-related protein Rab-7a OS=Mus musculus GN=Rab7a PE=1 SV=2	6.57	23774.9	1061.38	P51150	6	40.58	0	RAB7A_MOUSE		574.12	431.854	491.029	515.674	481.947	369.696	528.31	538.944	525.603	665.59	498.925	525.629	0.0737808		0.623945
T-complex protein 1 subunit zeta OS=Mus musculus GN=Cct6a PE=1 SV=3	6.66	58460.6	941.256	P80317	9	29	0	TCPZ_MOUSE		1636.26	1189.31	1681.38	2012.6	1665.83	1191.28	1673.97	2043.07	1922.98	1884.4	1637.07	1743.14	0.0900349		0.609382
Serine/threonine-protein phosphatase PP1-beta catalytic subunit OS=Mus musculus GN=Ppp1cb PE=1 SV=3	5.77	37985.3	794.93	P62141	3	13.76	0	PP1B_MOUSE			184.464			448.058	354.03	365.213	332.245	367.691	366.625	316.261	357.161	0.170387		0.587667
Serine/threonine-protein phosphatase 2A 55 kDa regulatory subunit B alpha isoform OS=Mus musculus GN=Ppp2r2a PE=1 SV=1	5.76	52205.4	561.306	Q6P1F6	3	12.3	0	2ABA_MOUSE					1104.96	781.45	1001.35	950.519	794.975	889.305	687.976	943.204	864.824	-0.123791		0.563912
Ras-related protein Ral-A OS=Mus musculus GN=Rala PE=1 SV=1	6.99	23723.9	984.134	P63321	4	35.92	0	RALA_MOUSE			372.945	494.66	409.231	300.923	395.815	375.878	396.064	354.299	334.913	394.44	371.394	-0.0846442		0.562117
Heterogeneous nuclear ribonucleoprotein A/B OS=Mus musculus GN=Hnrnpab PE=1 SV=1	8.14	30945.4	456.763	Q99020	2	11.58	0	ROAA_MOUSE		820.351	712.819	778.904	814.806	883.242	854.875	808.07	799.508	813.928	823.663	802.024	820.009	0.0316032		0.559144
Triosephosphate isomerase OS=Mus musculus GN=Tpi1 PE=1 SV=4	5.43	32705.1	879.206	P17751	5	28.43	0	TPIS_MOUSE		813.006	803.996	764.581	883.9	941.798	980.694	961.945	908.681	757.62	776.819	841.456	877.152	0.0592485		0.543324
Ras-related protein Rab-3D OS=Mus musculus GN=Rab3d PE=1 SV=1	4.57	24644.5	1370.96	P35276	3	17.35	0	RAB3D_MOUSE			156.177			273.551	163.563	211.594	171.985	180.46	225.081	214.864	190.537	-0.165187		0.538315
Rho-related GTP-binding protein RhoB OS=Mus musculus GN=Rhob PE=1 SV=1	4.91	22579.6	395.323	P62746	2	14.8	0	RHOB_MOUSE		222.956	227.467		142.984	297.288	234.269	246.371	206.236	99.2163	194.42	222.674	196.102	-0.174946		0.531971
Alcohol dehydrogenase class-3 OS=Mus musculus GN=Adh5 PE=1 SV=3	6.98	40346.2	317.631	P28474	2	9.36	0	ADHX_MOUSE		851.203	934.669	836.467	750.402	934.051	773.197	1085.83	872.026	908.83	872.614	861.358	902.499	0.0665575		0.52299
Profilin-2 OS=Mus musculus GN=Pfn2 PE=1 SV=3	6.78	15374.4	1115.28	Q9JJV2	2	27.86	0	PROF2_MOUSE		307.126	263.049	326.452	353.232	241.885	315.421	273.397	290.709	272.85	262.897	298.349	283.055	-0.0733915		0.513796
Peroxiredoxin-1 OS=Mus musculus GN=Prdx1 PE=1 SV=1	8.23	22404.6	5818.47	P35700	13	86.93	0	PRDX1_MOUSE		3040.38	3060.25	3112.58	2939.61	2917.76	2997.1	3054.44	3109.08	2968.03	3104.83	3014.12	3046.7	0.0154603		0.503761
40S ribosomal protein S3 OS=Mus musculus GN=Rps3 PE=1 SV=1	10.04	26845.4	2391.05	P62908	9	67.49	0	RS3_MOUSE		1760.53	694.459	756.358	890.827	845.237	1157.21	1095.37	1083.35	1179.82	1123.17	989.483	1127.78	0.186974		0.501729
Keratin, type I cuticular Ha3-II OS=Homo sapiens GN=KRT33B PE=2 SV=3	4.61	47354.2	2082.88	Q14525	11	32.92	0	KT33B_HUMAN		2213.93	1181.59	1358.98	1388.73	1493.64	1454.39	699.513	1643.62	1991.13	674.639	1527.37	1292.66	-0.239009		0.480292
Keratin, type I cytoskeletal 16 OS=Homo sapiens GN=KRT16 PE=1 SV=4	4.79	51610.1	5399.82	P08779	16	49.05	0	K1C16_HUMAN		1761.52	1239.1	1226.59	1353.84	1367.83	1355.42	1298.86	1284.25	1316.48	1311.86	1389.78	1313.37	-0.0809756		0.458124
Heterogeneous nuclear ribonucleoprotein A1 OS=Mus musculus GN=Hnrnpa1 PE=1 SV=2	9.52	34310.3	743.534	P49312	6	21.25	0	ROA1_MOUSE		731.112	652.894	808.883	720.41	796.309	766.823	625.825	686.274	796.142	656.512	741.921	706.315	-0.0699873		0.431996
Ras-related C3 botulinum toxin substrate 1 OS=Mus musculus GN=Rac1 PE=1 SV=1	8.57	21849.3	1726.91	P63001	6	42.71	0	RAC1_MOUSE		801.202	599.56	797.055	749.408	879.11	849.553	746.811	842.226	833.052	769.641	765.267	808.257	0.0778606		0.42243
Guanine nucleotide-binding protein G(q) subunit alpha OS=Mus musculus GN=Gnaq PE=1 SV=4	5.34	42443.3	328.167	P21279	3	12.53	0	GNAQ_MOUSE			1257.43	632.786	878.215	596.541	1064.67	964.282	986.803	824.104	970.783	841.243	962.129	0.191576		0.418851
Rho-related GTP-binding protein RhoG OS=Mus musculus GN=Rhog PE=2 SV=1	8.08	21764.7	1033.54	P84096	5	56.02	0	RHOG_MOUSE		503.478	495.74	543.298	531.775	523.158	528.401	528.974	475.932	533.824	440.969	519.49	501.62	-0.0495307		0.408436
F-actin-capping protein subunit alpha-2 OS=Mus musculus GN=Capza2 PE=1 SV=3	5.47	33138.2	640.875	P47754	3	20.98	0	CAZA2_MOUSE		691.519	634.365	621.194	658.235	615.367	653.214	616.34	621.024	710.371	747.206	644.136	669.631	0.0551605		0.407919
Rho GDP-dissociation inhibitor 1 OS=Mus musculus GN=Arhgdia PE=1 SV=3	4.91	23464.5	8243.14	Q99PT1	8	61.27	0	GDIR1_MOUSE		1532.41	1634.86	1552.86	1572.17	1550.73	1586.97	1563.23	1577.78	1522.5	1468.27	1568.61	1543.75	-0.022897		0.402789
Keratin, type I cytoskeletal 19 OS=Mus musculus GN=Krt19 PE=1 SV=1	5.1	44541.9	2128.86	P19001	8	22.33	0	K1C19_MOUSE			53.5021	34.9512	367.095	233.06	241.693	251.234	226.986	276.409	183.582	172.152	235.981	0.433402		0.401144
Sodium/potassium-transporting ATPase subunit beta-3 OS=Mus musculus GN=Atp1b3 PE=1 SV=1	8.63	32117.9	1549.45	P97370	3	14.39	0	AT1B3_MOUSE		1147.44	1250.64	1159.5	1171.01	883.714	1075.47	1193.75	1134.53	1108.04	1644.59	1122.46	1231.27	0.13236		0.399351
L-lactate dehydrogenase A chain OS=Mus musculus GN=Ldha PE=1 SV=3	7.67	36840.8	1280.96	P06151	8	54.22	0	LDHA_MOUSE		782.061	810.442	839.436	937.764	696.383	827.837	823.323	873.816	850.001	872.181	813.217	849.432	0.0621093		0.399265
ADP/ATP translocase 2 OS=Mus musculus GN=Slc25a5 PE=1 SV=3	10.03	33159.5	7570.96	P51881	12	41.61	0	ADT2_MOUSE		1717.72	885.891	723.933	1678.49	685.037	915.787	897.456	899.11	942.647	930.043	1138.21	917.008	-0.308737		0.366879
Keratin, type II cytoskeletal 5 OS=Homo sapiens GN=KRT5 PE=1 SV=3	7.79	62606.6	7033.6	P13647	27	53.9	0	K2C5_HUMAN		1493.04	1366.21	1466.28	1628.1	1467.08	1419.79	1524.9	1395.73	1413.5	1438.07	1484.14	1438.4	-0.0448604		0.366053
Keratin, type II cytoskeletal 1b OS=Mus musculus GN=Krt77 PE=1 SV=1	8.29	61415.9	3016.19	Q6IFZ6	12	35.66	0	K2C1B_MOUSE		712.255	831.081	851.994	782.757	575.949	687.567	579.153	698.344	733.505	769.927	750.807	693.699	-0.112572		0.363765
V-type proton ATPase subunit B, brain isoform OS=Mus musculus GN=Atp6v1b2 PE=1 SV=1	5.45	56893.1	521.686	P62814	4	18.59	0	VATB2_MOUSE		1166.84	1301.79	1217.11	1093.95	1579.18	1406.14	1404.31	1303.48	1281.49	1420.27	1271.77	1363.14	0.0993353		0.334134
Keratin, type I cytoskeletal 15 OS=Homo sapiens GN=KRT15 PE=1 SV=3	4.51	49439.9	2704.78	P19012	11	32.89	0	K1C15_HUMAN		398.597	607.832	550.574	488.847	1271.11	502.462	410.376	250.961	488.776	742.411	663.392	478.997	-0.461621		0.322793
Actin, gamma-enteric smooth muscle OS=Mus musculus GN=Actg2 PE=2 SV=1	5.16	42276.2	13273.6	P63268	18	59.84	0	ACTH_MOUSE		22323.8	22461.9	22614.6	21935.2	21767.9	22977.5	21539.1	22311.8	22983.5	23054.9	22220.7	22573.4	0.0227086		0.319869
Glutathione S-transferase P 1 OS=Mus musculus GN=Gstp1 PE=1 SV=2	7.96	23780.3	8986.95	P19157	8	65.71	0	GSTP1_MOUSE		2764.84	2858.93	2802.73	2874.54	2934.61	2794.1	2987.36	2928.98	2837.07	2939.55	2847.13	2897.42	0.0251714		0.306894
40S ribosomal protein S3a OS=Mus musculus GN=Rps3a PE=1 SV=3	10.18	30113	668.153	P97351	4	20.45	0	RS3A_MOUSE			443.295	503.29		540.68	571.239	621.35	492.3	459.477	627.9	495.755	554.453	0.158414		0.28285
Alpha-centractin OS=Mus musculus GN=Actr1a PE=2 SV=1	6.18	42727.9	730.543	P61164	5	26.6	0	ACTZ_MOUSE		1539.85	1433.89	1384.64	1711.98	1740.69	1305.92	1612.4	1398.44	1510.47	1450.2	1562.21	1455.49	-0.101416		0.261503
Cell division control protein 42 homolog OS=Mus musculus GN=Cdc42 PE=1 SV=2	6.15	21600.8	2842.9	P60766	8	42.41	0	CDC42_MOUSE		1002.28	794.57	886.807	1091.96	1107.75	1112.51	1019.24	992.41	1024.11	1149.34	976.675	1059.52	0.116318		0.253372
Sodium/potassium-transporting ATPase subunit alpha-4 OS=Mus musculus GN=Atp1a4 PE=1 SV=3	5.37	116085	793.72	Q9WV27	13	15.02	0	AT1A4_MOUSE		1799.1	1826.21	1914.8	1728.93	1778.36	1650.8	2606.54	1729.63	2992.75	1789.94	1809.48	2153.93	0.250129		0.242949
Potassium-transporting ATPase alpha chain 2 OS=Mus musculus GN=Atp12a PE=1 SV=3	5.9	115468	284.446	Q9Z1W8	6	6.09	0	AT12A_MOUSE		844.026	888.407	1379.42	1076.96	901.358	1696.78	1131.95	1468.6	962.916	965.155	1018.03	1245.08	0.28789		0.233083
Endonuclease domain-containing 1 protein OS=Mus musculus GN=Endod1 PE=1 SV=2	5.74	55946.6	862.343	Q8C522	3	11.98	0	ENDD1_MOUSE		1802.88	1768.8	1773.24	1791.39	1376.77	1795.49	3580.71	1877.02	1979.44	1637.41	1702.62	2174.01	0.35078		0.232996
Transitional endoplasmic reticulum ATPase OS=Mus musculus GN=Vcp PE=1 SV=4	4.95	90006.3	3015.29	Q01853	28	63.03	0	TERA_MOUSE		5958.61	8299.13	7852.09	7535.34	7391.36	8037.34	8413.63	7693.93	7732.2	7845.96	7407.31	7944.61	0.100896		0.232174
Ras-related protein Rab-3A OS=Mus musculus GN=Rab3a PE=1 SV=1	4.66	25198	1283.06	P63011	3	34.09	0	RAB3A_MOUSE			159.685			279.695	248.133	302.215	273.729	303.004	460.562	219.69	317.529	0.511934		0.220148
Rab GDP dissociation inhibitor beta OS=Mus musculus GN=Gdi2 PE=1 SV=1	5.85	51050.5	1251.65	Q61598	18	61.12	0	GDIB_MOUSE		1949.2	1786.37	1911.84	1836.49	1752.11	1800.52	1970.99	2159.16	1904.34	1897.58	1847.2	1946.52	0.0751573		0.195234
4F2 cell-surface antigen heavy chain OS=Mus musculus GN=Slc3a2 PE=1 SV=1	5.52	58450.7	392.998	P10852	4	13.88	0	4F2_MOUSE		1584.15	1579.33	1759.39	1708.14	1324.54	1365.47	1264.13	1498.35	1658.61	1449.75	1591.11	1447.26	-0.135814		0.189003
Plastin-2 OS=Mus musculus GN=Lcp1 PE=1 SV=4	5.02	70776.7	266.82	Q61233	2	6.7	0	PLSL_MOUSE		1599.87	2072.64	2374.22	2336.58	2140.04	2099.31	1605.85	1910.53	1915.46	1824.33	2104.67	1871.09	-0.168861		0.182336
60S ribosomal protein L18 OS=Mus musculus GN=Rpl18 PE=2 SV=3	12.19	21701.6	1295.62	P35980	3	19.68	0	RL18_MOUSE		928.959	728.818	773.966	889.866	601.56	833.805	845.166	892.952	922.622	888.435	784.634	876.596	0.157987		0.169006
Heat shock cognate 71 kDa protein OS=Mus musculus GN=Hspa8 PE=1 SV=1	5.2	71099.3	11130.5	P63017	32	78.02	0	HSP7C_MOUSE		14974.2	14980	14944.8	14341.1	13969.1	14567.8	14419.9	14377.1	14062.8	13980.9	14641.9	14281.7	-0.0359075		0.16448
Keratin, type I cuticular Ha1 OS=Mus musculus GN=Krt31 PE=2 SV=2	4.67	48942.3	5628.04	Q61765	10	24.04	0	K1H1_MOUSE			308.169	38.445	310.92	377.475	46.0222	46.6666	217.126	159.778	211.098	258.752	136.138	-0.878944		0.163782
Guanine nucleotide-binding protein subunit beta-4 OS=Mus musculus GN=Gnb4 PE=2 SV=4	5.7	38120.4	1822.2	P29387	7	49.12	0	GBB4_MOUSE		479.057	413.616	427.888	434.568	488.23	579.3	423.276	448.26	493.311	568.388	448.672	502.507	0.160109		0.157931
Keratin, type II cytoskeletal 78 OS=Homo sapiens GN=KRT78 PE=2 SV=2	5.68	57664.3	1017.74	Q8N1N4	7	11.92	0	K2C78_HUMAN		343.677	291.896	266.476	584.646	320.307	503.778	382.633	393.632	585.368	481.057	361.4	469.294	0.367934		0.153642
Alpha-enolase OS=Mus musculus GN=Eno1 PE=1 SV=3	6.38	47483.1	9858.3	P17182	24	73.04	0	ENOA_MOUSE		5436.01	5335.06	5425.69	5402.03	5200.29	5325.76	5541.54	5362.02	5532.47	5556.91	5359.82	5463.74	0.0276546		0.153387
Serine/threonine-protein phosphatase PP1-alpha catalytic subunit OS=Mus musculus GN=Ppp1ca PE=1 SV=1	5.89	38281.5	741.935	P62137	4	17.88	0	PP1A_MOUSE		1116.49	426.462	1165.55			424.577	439.157	451.509	416.5	953.16	902.833	536.98	-0.738861		0.1518
Actin-related protein 2/3 complex subunit 4 OS=Mus musculus GN=Arpc4 PE=1 SV=3	8.78	19781.1	502.191	P59999	2	13.1	0	ARPC4_MOUSE		363.893	360.812	387.033	396.676	373.328	371.786	386.711	422.256	379.758	422.012	376.348	396.505	0.0733698		0.151612
Ras-related protein Rab-11A OS=Mus musculus GN=Rab11a PE=1 SV=3	6.12	24507.6	771.283	P62492	2	9.72	0	RB11A_MOUSE			445.843	477.723	399.959	388.937	389.975	384.702	429.305	378.688	389.224	428.115	394.379	-0.115603		0.148291
Guanine nucleotide-binding protein G(I)/G(S)/G(T) subunit beta-2 OS=Mus musculus GN=Gnb2 PE=1 SV=3	5.54	38072.5	4586.2	P62880	11	55.29	0	GBB2_MOUSE		2739.63	2525.72	3818.4	2508.4	4975.28	2674.67	2468.26	2509.49	2499.42	2366.54	3313.49	2503.68	-0.402899		0.132073
T-complex protein 1 subunit beta OS=Mus musculus GN=Cct2 PE=1 SV=4	5.95	57819.5	810.471	P80314	15	43.55	0	TCPB_MOUSE		1949.13	2296.63	2401.49	2081.37	2375.04	2279.31	2453.17	2417.56	2411.21	2343.51	2220.73	2380.95	0.100067		0.124769
Guanine nucleotide-binding protein G(I)/G(S)/G(T) subunit beta-1 OS=Mus musculus GN=Gnb1 PE=1 SV=3	5.54	38175.4	4125.4	P62874	14	79.12	0	GBB1_MOUSE		1940.77	1740.75	1803.2	1916.36	1744.3	2020.95	1886.09	1918.3	1884.95	1869.91	1829.07	1916.04	0.0666564		0.122576
V-type proton ATPase 16 kDa proteolipid subunit OS=Mus musculus GN=Atp6v0c PE=2 SV=1	9.51	15808	787.487	P63082	2	31.61	0	VATL_MOUSE		413.109	433.135	435.923	438.427	447.252	504.683	843.922	507.662	446.405	492.044	433.569	558.943	0.359126		0.121154
Septin-7 OS=Mus musculus GN=Sept7 PE=1 SV=1	8.77	50892.1	375.659	O55131	5	16.51	0	SEPT7_MOUSE		1606.33	1188.79	1256.16	1328.88	1015.72	1074.62	1101.69	1121.05	1115.51	1095.46	1279.18	1101.66	-0.21373		0.105229
14-3-3 protein sigma OS=Mus musculus GN=Sfn PE=1 SV=2	4.53	27820.1	2513.56	O70456	4	17.34	0	1433S_MOUSE		1851.45	1062.22	1966.18	2807.21	3040.97	1139.17	818.333	1539.82	1721.06	1791.63	2145.6	1402	-0.610348		0.100717
Ubiquitin-conjugating enzyme E2 N OS=Mus musculus GN=Ube2n PE=1 SV=1	6.15	17194.9	1820.11	P61089	5	55.26	0	UBE2N_MOUSE		562.718	493.994	476.414	521.937	374.509	545.621	537.782	574.68	515.487	580.49	485.914	550.812	0.177426		0.0899825
Choline transporter-like protein 1 OS=Mus musculus GN=Slc44a1 PE=1 SV=3	8.72	74606.9	366.068	Q6X893	2	4.44	0	CTL1_MOUSE		1640.51	1439.32	1332.94	1198.86	1483.66	1450.93	1370.84	1137.21	938.841	906.671	1419.06	1160.9	-0.287451		0.087619
V-type proton ATPase subunit E 1 OS=Mus musculus GN=Atp6v1e1 PE=1 SV=2	8.89	26214.5	656.003	P50518	2	9.73	0	VATE1_MOUSE		546.074	540.197	454.377			492.396	473.915	428.079	343.612	345.362	513.55	416.673	-0.295196		0.0848265
Keratin, type II cytoskeletal 73 OS=Mus musculus GN=Krt73 PE=1 SV=1	8.05	59538.8	4160.96	Q6NXH9	14	33.77	0	K2C73_MOUSE		1308.6	1392.11	1322.59	1326.16	795.875	925.252	949.493	1027.17	1076.66	1041.02	1229.07	1003.92	-0.28931		0.081323
26S proteasome non-ATPase regulatory subunit 14 OS=Mus musculus GN=Psmd14 PE=1 SV=2	6.06	34748.2	536.45	O35593	2	12.58	0	PSDE_MOUSE		1248.44	794.021	1131.44	902.582	749.177	661.462	694.858	865.784	771.338	798.446	965.132	758.378	-0.343781		0.0809543
Keratin, type I cuticular Ha4 OS=Mus musculus GN=Krt34 PE=2 SV=1	4.56	46213.9	5558.26	Q9D646	10	28.06	0	KRT34_MOUSE			414.489		419.34	653.952			362.158	205.519	281.421	495.927	283.032	-0.787869		0.079535
Keratin, type I cytoskeletal 14 OS=Mus musculus GN=Krt14 PE=1 SV=2	4.91	53209.3	2801.06	Q61781	11	44.63	0	K1C14_MOUSE		1252.71	541.955	570.371	439.41	409.056	1000.26	806.805	935.327	1108.68	1003.8	642.7	970.973	0.587794		0.0790595
Spliceosome RNA helicase Ddx39b OS=Mus musculus GN=Ddx39b PE=1 SV=1	5.31	49491.7	395.371	Q9Z1N5	2	7.71	0	DX39B_MOUSE		845.416	899.703	976.912	866.805	785.641	1068.25	925.88	889.911	928.505	1030.85	874.895	968.679	0.145329		0.0787467
Insulin-1 OS=Mus musculus GN=Ins1 PE=1 SV=1	5.43	12502.3	1366.75	P01325	2	24.07	0	INS1_MOUSE		600.025	699.587	621.855	578.252	952.857	566.519	596.246	390.648	580.118	529.585	690.515	532.623	-0.368465		0.0778954
Gelsolin OS=Mus musculus GN=Gsn PE=1 SV=3	5.76	86340.9	1292.45	P13020	15	35.38	0	GELS_MOUSE		4329.68	4405.52	4286.39	4643.35	4467.03	4867.66	4827.4	4477.44	4692.44	4402.18	4426.39	4653.43	0.0720027		0.0767304
Heterogeneous nuclear ribonucleoprotein U OS=Mus musculus GN=Hnrnpu PE=1 SV=1	5.84	88716.2	455.407	Q8VEK3	2	4.63	0	HNRPU_MOUSE		2142.33	2542.78	2348.62	1892.69	2129.76	2557.65	2630.13	2446.14	2449.77	2261.31	2211.24	2469	0.158394		0.0757467
Nucleoside diphosphate kinase A OS=Mus musculus GN=Nme1 PE=1 SV=1	7.26	17321.9	3874.7	P15532	6	50	0	NDKA_MOUSE		1722.67	729.333	980.993	999.915	746.253	672.778	680.386	648.795	652.569	676.789	1035.83	666.263	-0.628994		0.0753624
Keratin, type II cytoskeletal 79 OS=Homo sapiens GN=KRT79 PE=1 SV=2	6.83	58120.8	2726.3	Q5XKE5	9	22.06	0	K2C79_HUMAN		876.38	749.992	866.175	1225	892.681	1213.07	948.503	1036.54	1177.27	1230.38	922.046	1121.15	0.279319		0.0740589
Myristoylated alanine-rich C-kinase substrate OS=Mus musculus GN=Marcks PE=1 SV=2	4.12	29718.4	8425.52	P26645	11	80.58	0	MARCS_MOUSE		2372.94	2339.94	2281.61	2371.43	2439.58	2789.4	2595.85	2370.8	2395.63	2492.5	2361.1	2528.83	0.0986097		0.0707045
Ubiquitin-60S ribosomal protein L40 OS=Mus musculus GN=Uba52 PE=1 SV=2	10.26	15013.5	21753.1	P62984	6	47.66	0	RL40_MOUSE		3876.69	3597.23	3068.21	4575.1	4591.48	3166.06	2934.53	3163.8	3612.72	3505.05	3941.74	3276.43	-0.265967		0.069441
Proteasome subunit alpha type-7 OS=Mus musculus GN=Psma7 PE=1 SV=1	8.71	28026	669.462	Q9Z2U0	3	25	0	PSA7_MOUSE		500.113	400.902	406.345	458.655	416.022	528.925	462.352	449.583	509.876	483.215	436.407	486.79	0.154276		0.0681929
Ras-related protein Rap-1A OS=Mus musculus GN=Rap1a PE=2 SV=1	6.53	21329.4	8925.78	P62835	11	59.78	0	RAP1A_MOUSE		719.831	971.268	924.517	884.172	912.626	1000.69	977.056	967.919	950.605	1005.95	882.483	980.446	0.150253		0.05767
Heterogeneous nuclear ribonucleoprotein K OS=Mus musculus GN=Hnrnpk PE=1 SV=1	5.22	51261.5	2376.28	P61979	11	34.99	0	HNRPK_MOUSE		1693.12	1819.94	2036.77	1492.44	1515.76	1782.6	1957.76	1914.86	2176.88	2138.65	1711.61	1994.15	0.219234		0.0531892
Secernin-1 OS=Mus musculus GN=Scrn1 PE=1 SV=1	4.48	46953.2	507.481	Q9CZC8	2	6.52	0	SCRN1_MOUSE		776.167	797.586	976.868	940.496	954.4	744.768	812.52	786.774	771.7	815.809	889.103	786.314	-0.175149		0.0488621
GTP-binding nuclear protein Ran OS=Mus musculus GN=Ran PE=1 SV=3	7.31	24594.2	2391.07	P62827	7	58.8	0	RAN_MOUSE		631.118	658.786	646.051	630.2	550.447	681.748	679.12	638.917	842.052	742.065	623.32	716.78	0.198584		0.0483113
V-type proton ATPase catalytic subunit A OS=Mus musculus GN=Atp6v1a PE=1 SV=2	5.26	68668.4	643.051	P50516	9	32.58	0	VATA_MOUSE		1850.66	2207.92	1414.89	1369.2	1519.95	2230.36	2208.92	2226.04	1938.54	1867.51	1672.53	2094.27	0.322694		0.0441126
Ras-related protein Rab-6A OS=Mus musculus GN=Rab6a PE=1 SV=4	5.23	23703.9	1509.15	P35279	3	16.83	0	RAB6A_MOUSE		802.194	900.672	1026.29	877.203	511.552	726.746	511.333	604.354	644.455	455.112	823.582	588.4	-0.478213		0.0439864
Peroxiredoxin-2 OS=Mus musculus GN=Prdx2 PE=1 SV=3	5.04	21949.8	5946.4	Q61171	11	75.76	0	PRDX2_MOUSE		1574	1494.12	1441.35	1485.83	1481.87	1491.97	1662.94	1587.62	1551.89	1618.03	1495.43	1582.49	0.0811075		0.0430284
Keratin, type II cytoskeletal 2 epidermal OS=Mus musculus GN=Krt2 PE=1 SV=1	8.05	71379	2698.54	Q3TTY5	12	48.09	0	K22E_MOUSE		633.122	867.687	589.454	635.697	718.254	967.084	714.892	862.235	880.405	806.917	688.843	846.307	0.29316		0.0407394
Peroxiredoxin-5, mitochondrial OS=Mus musculus GN=Prdx5 PE=1 SV=2	9.13	22239.7	1048.44	P99029	3	29.05	0	PRDX5_MOUSE			391.718	518.839	414.246	305.435	282.983	324.085	284.639	287.99	343.422	407.56	304.624	-0.408355		0.0403248
Cystatin-B OS=Mus musculus GN=Cstb PE=1 SV=1	7.25	11159.7	678.85	Q62426	2	32.65	0	CYTB_MOUSE		367.722	398.062	405.117	323.803	378.496	286.569	227.813	255.072	366.787	354.597	374.64	298.168	-0.319793		0.037888
Serum albumin OS=Mus musculus GN=Alb PE=1 SV=3	5.68	70745.6	2777.77	P07724	9	33.88	0	ALBU_MOUSE		2669.39	2829.9	2558.21	2684.28	2783.97	2719.42	3271.27	2976.23	3118.41	2839.68	2705.15	2985	0.141526		0.0329616
Coronin-1C OS=Mus musculus GN=Coro1c PE=1 SV=2	6.67	53805.3	633.285	Q9WUM4	3	14.35	0	COR1C_MOUSE		2593.16	1726.09	1814.23	1682.6	1428.59	1426.19	1204.47	1488.74	1242.76	1226.06	1848.93	1317.64	-0.485607		0.032175
Glyceraldehyde-3-phosphate dehydrogenase, testis-specific OS=Mus musculus GN=Gapdhs PE=1 SV=1	7.8	48398.4	4813.31	Q64467	6	35	0	G3PT_MOUSE		779.965	731.701	754.015	934.541	531.287	396.777	560.46	585.068	429.044	676.483	746.302	529.566	-0.487162		0.0304522
Proteasome subunit alpha type-5 OS=Mus musculus GN=Psma5 PE=1 SV=1	4.55	26582.2	542.154	Q9Z2U1	3	21.58	0	PSA5_MOUSE		567.778	529.134	620.753	596.92	582.574	629.799	595.26	627.699	718.234	677.025	579.432	649.604	0.162274		0.0290525
Sodium/potassium-transporting ATPase subunit beta-1 OS=Mus musculus GN=Atp1b1 PE=1 SV=1	8.78	35593.8	469.55	P14094	2	8.88	0	AT1B1_MOUSE		747.014	677.941	628.302	603.924	552.457	805.741	749.824	676.464	854.497	727.687	641.928	762.843	0.245463		0.0284557
60S ribosomal protein L12 OS=Mus musculus GN=Rpl12 PE=1 SV=2	9.9	17975.7	630.838	P35979	3	24.85	0	RL12_MOUSE			239.332		248.454	232.042	295.254	321.199	299.165	293.158	242.739	239.943	290.303	0.264823		0.0284174
Guanine nucleotide-binding protein G(i) subunit alpha-1 OS=Mus musculus GN=Gnai1 PE=2 SV=1	5.59	40931.4	2023.34	B2RSH2	5	19.49	0	GNAI1_MOUSE		574.52	689.348	504.584	429.615	503.666	338.832	341.373	350.47	328.042	540.295	540.346	379.802	-0.497598		0.027071
F-actin-capping protein subunit alpha-1 OS=Mus musculus GN=Capza1 PE=1 SV=4	5.2	33110.9	540.263	P47753	3	28.32	0	CAZA1_MOUSE			452.164		438.026	378.735	523.272	509.957	496.098	465.953	589.032	422.975	516.863	0.283143		0.0254437
Chloride intracellular channel protein 4 OS=Mus musculus GN=Clic4 PE=1 SV=3	5.28	28957.2	658.999	Q9QYB1	5	26.88	0	CLIC4_MOUSE		754.076	796.72	875.056	770.113	739.901	1061.5	981.78	899.532	952.434	1460.18	787.173	1071.09	0.439516		0.0253675
Fructose-bisphosphate aldolase C OS=Mus musculus GN=Aldoc PE=1 SV=4	6.74	39794.1	353.658	P05063	2	14.05	0	ALDOC_MOUSE		2150.45	1664.13				1143.99	1322.27	391.292	385.549	388.151	1907.29	726.25	-1.3808		0.0247756
Malate dehydrogenase, cytoplasmic OS=Mus musculus GN=Mdh1 PE=1 SV=3	6.15	36682.3	1086.61	P14152	9	35.33	0	MDHC_MOUSE		1702.97	1453.94	1611.49	1684.57	1695.71	1760.14	1788.91	1955.89	1944.3	1690.29	1629.74	1827.91	0.164598		0.0225805
Thioredoxin OS=Mus musculus GN=Txn PE=1 SV=3	4.6	12017.6	1338.25	P10639	2	20.95	0	THIO_MOUSE		232.45	236.163	244.443		250.068	309.814	305.612	302.641	279.04	419.695	240.781	323.36	0.410656		0.022048
Excitatory amino acid transporter 2 OS=Mus musculus GN=Slc1a2 PE=1 SV=1	6.24	62543.6	704.244	P43006	8	16.26	0	EAA2_MOUSE		2006.28	1232.09	1797.1	1610.88	1184.71	2109.5	2061.23	2084.27	1958.45	1943.53	1566.21	2031.39	0.373095		0.0211393
Cytosol aminopeptidase OS=Mus musculus GN=Lap3 PE=1 SV=3	7.63	56540.6	373.998	Q9CPY7	7	26.97	0	AMPL_MOUSE		978.554	995.796	1189.47	1089.23	1192.33	1247.63	1434.77	1398.76	1099.81	1402.8	1089.08	1316.76	0.271609		0.0192788
Calreticulin OS=Mus musculus GN=Calr PE=1 SV=1	4.14	48165.7	903.456	P14211	8	33.89	0	CALR_MOUSE					739.505	694.973	1108.11	1095.87	973.417	849.533	974.901	717.239	1000.37	0.474377		0.016669
T-complex protein 1 subunit delta OS=Mus musculus GN=Cct4 PE=1 SV=3	8	58579.7	1820.75	P80315	7	26.35	0	TCPD_MOUSE		2071.56	1413.89	1587.11	2354.51	1995.82	2297.44	2421.31	2493.4	2448.51	2406.42	1884.58	2413.42	0.355167		0.0157059
Heterogeneous nuclear ribonucleoprotein D0 OS=Mus musculus GN=Hnrnpd PE=1 SV=2	7.9	38525.3	604.703	Q60668	2	9.3	0	HNRPD_MOUSE		944.828	1038.36	1112.23	1047.05	666.761	1204.11	1237.43	1541.26	1468.33	1106.13	961.847	1311.45	0.443322		0.0153911
T-complex protein 1 subunit eta OS=Mus musculus GN=Cct7 PE=1 SV=1	7.78	60165.5	383.937	P80313	6	18.01	0	TCPH_MOUSE		1043.23				695.443	1466.3	1464.4	1194.05	1457.99	1290.68	869.334	1374.69	0.655076		0.012092
Calmodulin OS=Mus musculus GN=Calm1 PE=1 SV=2	3.88	16837.7	4072.03	P62204	11	65.1	0	CALM_MOUSE		1390.68	1335.64	1351.29	904.187	967.034	1517.21	1502.66	1547.28	1514.29	1586.74	1189.77	1533.64	0.36358		0.0116516
Keratin, type I cytoskeletal 19 OS=Homo sapiens GN=KRT19 PE=1 SV=4	4.86	44106.1	2325.1	P08727	7	22.25	0	K1C19_HUMAN		996.79	679.335	432.608	743.53	815.587	425.016	370.848	427.763	464.392	452.526	733.57	428.109	-0.763179		0.0114057
Sodium/potassium-transporting ATPase subunit alpha-3 OS=Mus musculus GN=Atp1a3 PE=1 SV=1	5.09	113117	1285.98	Q6PIC6	22	31.49	0	AT1A3_MOUSE		2387	2640.94	2395.2	2513.74	3001.97	3610.86	3501.12	3673.41	3752.91	2530.32	2587.77	3413.72	0.398292		0.0111542
Keratin, type I cytoskeletal 10 OS=Mus musculus GN=Krt10 PE=1 SV=3	4.85	57941	16721.7	P02535	16	45.26	0	K1C10_MOUSE		2489.22	2705.19	2649.62	2946.87	2693.51	2480.99	2506.98	2380.58	2448.14	2274.62	2696.88	2418.26	-0.156707		0.0108803
Neuronal membrane glycoprotein M6-a OS=Mus musculus GN=Gpm6a PE=1 SV=1	5	31890.9	957.625	P35802	3	17.63	0	GPM6A_MOUSE		2351.78	2345.65	2407.38	2330.7	2004.83	2142.71	1855	2014.34	1528.4	1579.73	2288.07	1824.04	-0.3254		0.0104573
Keratin, type II cuticular Hb4 OS=Homo sapiens GN=KRT84 PE=1 SV=2	7.42	65983	1329.3	Q9NSB2	4	7.17	0	KRT84_HUMAN		2357.31	2538.95	3043.82	1610.68	1059.45	846.65	782.94	934.376	857.21	1192.6	2122.04	922.755	-1.19267		0.0101663
WD repeat-containing protein 1 OS=Mus musculus GN=Wdr1 PE=1 SV=3	6.11	67091.1	358.64	O88342	4	10.56	0	WDR1_MOUSE		1311.27	1005	1118.57	1655.21	1686.97	1748.89	1884.13	2253.41	1925.87	1749.23	1355.4	1912.31	0.493511		0.0100152
Glutamine synthetase OS=Mus musculus GN=Glul PE=1 SV=6	6.66	42861.1	1530.72	P15105	7	33.24	0	GLNA_MOUSE		2081.58	2299.93	2061.57	2108.61	2244.1	1918.3	1967.27	1906.2	1926.76	2090.18	2159.16	1961.74	-0.137664		0.00950897
60S ribosomal protein L3 OS=Mus musculus GN=Rpl3 PE=2 SV=3	10.65	46395.1	456.755	P27659	4	16.13	0	RL3_MOUSE			619.342	773.939	836.893	665.766	907.323	959.19	837.675	985.58	876.204	723.985	913.194	0.330884		0.00927125
Dynein light chain roadblock-type 1 OS=Mus musculus GN=Dynlrb1 PE=1 SV=3	7.63	10989.7	1744.59	P62627	2	34.38	0	DLRB1_MOUSE		378.33	343.884	352.928	378.839	355.067	335.187	350.6	314.188	315.684	302.289	361.81	323.589	-0.156491		0.00889959
Guanine nucleotide-binding protein subunit beta-2-like 1 OS=Mus musculus GN=Gnb2l1 PE=1 SV=3	7.56	35533	627.137	P68040	9	46.37	0	GBLP_MOUSE			460.948	578.98	647.599	675.727	761.802	718.993	717.059	808.399	819.337	590.814	765.118	0.367499		0.00887503
Cofilin-2 OS=Mus musculus GN=Cfl2 PE=1 SV=1	8.16	18823.7	5588.63	P45591	6	54.22	0	COF2_MOUSE		511.091	519.54	567.084	652.751	520.641	643.575	632.41	632.7	704.831	689.73	554.221	660.649	0.249297		0.00834908
Pyruvate kinase isozymes M1/M2 OS=Mus musculus GN=Pkm PE=1 SV=4	7.21	58415.3	6919.2	P52480	25	67.23	0	KPYM_MOUSE		8119.3	7805.53	7890.03	8023.73	7438.26	8215.37	8599.92	8348.16	8218.29	8325.41	7855.37	8341.43	0.0865094		0.0074529
Ras-related protein Rab-10 OS=Mus musculus GN=Rab10 PE=1 SV=1	8.57	22769.1	4354.11	P61027	5	43.5	0	RAB10_MOUSE		665.321	602.513	580.159	591.009	569.87	691.481	724.953	704.825	642.152	653.17	601.774	683.316	0.180514		0.00742478
Keratin, type I cytoskeletal 9 OS=Homo sapiens GN=KRT9 PE=1 SV=3	4.96	62292.5	26220.1	P35527	36	81.7	0	K1C9_HUMAN		16506.7	16759.2	16849.2	16570.4	16393.4	17574.7	17049.8	17068	18013.5	17126.7	16615.8	17366.5	0.0637194		0.00651758
Creatine kinase B-type OS=Mus musculus GN=Ckb PE=1 SV=1	5.29	42998.5	22846.4	Q04447	21	88.71	0	KCRB_MOUSE		15357.7	14898.1	15177.8	16351.4	15033.1	13900.4	14174.9	13756	13905.4	14942.3	15363.6	14135.8	-0.120084		0.00632737
Actin-related protein 3 OS=Mus musculus GN=Actr3 PE=1 SV=3	5.51	47813.4	724.094	Q99JY9	8	36.84	0	ARP3_MOUSE		957.485	1108.63	1331.29	1356.16	1229.25	1606.36	1450.56	1381.91	1566.63	1532.67	1196.57	1507.63	0.33091		0.00617323
Brain acid soluble protein 1 OS=Mus musculus GN=Basp1 PE=1 SV=3	4.29	22086.6	2437.74	Q91XV3	7	68.14	0	BASP1_MOUSE		727.911	783.208	721.779	791.913	731.547	894.016	920.343	850.389	816.85	802.762	751.272	856.872	0.187408		0.00436999
Malate dehydrogenase, mitochondrial OS=Mus musculus GN=Mdh2 PE=1 SV=3	8.82	36067.7	1721.94	P08249	10	48.22	0	MDHM_MOUSE		639.307	488.117		778.356	959.636	995.307	1188.21	1138.35	1117.98	1115.27	716.354	1111.02	0.626071		0.00433741
40S ribosomal protein S18 OS=Mus musculus GN=Rps18 PE=1 SV=3	11.41	17718.7	750.498	P62270	4	24.34	0	RS18_MOUSE			292.287	341.351	311.135	317.33	356.61	375.728	386.054	349.601	355.341	315.526	364.667	0.202836		0.0043312
Carbonic anhydrase 2 OS=Mus musculus GN=Ca2 PE=1 SV=4	6.53	29146.6	2817.53	P00920	5	44.23	0	CAH2_MOUSE		2486.46	2417.72	2506.52	2459.65	2261.58	2234.27	2317.3	2184.74	2167.34	2107.67	2426.39	2202.26	-0.13922		0.00400547
Proteasome subunit beta type-6 OS=Mus musculus GN=Psmb6 PE=1 SV=3	4.78	25606.9	485.449	Q60692	2	8.82	0	PSB6_MOUSE			429.593	461.581	473.697	376.816	354.047	357.781	362.669	350.992	337.744	435.422	352.647	-0.296607		0.0039136
Keratin-like protein KRT222 OS=Mus musculus GN=Krt222 PE=2 SV=1	5.48	34426	846.884	Q8CCX5	3	10.2	0	KT222_MOUSE			534.094		649.707	499.299	719.698	818.902	738.379	877.274	846.002	561.033	800.051	0.504438		0.0039055
Radixin OS=Mus musculus GN=Rdx PE=1 SV=3	5.83	68657	786.419	P26043	12	27.79	0	RADI_MOUSE		1423.94	1422.44	1337.5	1266.82	1294.47	1449.59	1535.94	1547.47	1473.7	1498.34	1349.03	1501.01	0.152931		0.00349624
Keratin, type II cytoskeletal 75 OS=Mus musculus GN=Krt75 PE=1 SV=1	8.46	59968.7	4745.88	Q8BGZ7	15	30.31	0	K2C75_MOUSE		2827.11	3574	3802.6	4288.38	3549.01	2778.41	2546.4	2264.68	2701.91	2592.05	3608.22	2576.69	-0.484174		0.00346945
40S ribosomal protein S8 OS=Mus musculus GN=Rps8 PE=1 SV=2	10.72	24490.3	1043.02	P62242	2	9.62	0	RS8_MOUSE		523.435	556.186	506.066	579.978	412.058	786.346	622.982	638.824	820.62	716.584	515.545	717.071	0.468284		0.00320889
40S ribosomal protein SA OS=Mus musculus GN=Rpsa PE=1 SV=4	4.6	32952.2	1151.31	P14206	6	38.64	0	RSSA_MOUSE		703.383	575.446	658.048	729.298	738.146	933.57	919.904	1210.87	908.314	863.783	680.864	967.287	0.500381		0.00315194
Tubulin beta-2A chain OS=Mus musculus GN=Tubb2a PE=1 SV=1	4.59	50306.3	15314.7	Q7TMM9	18	72.13	0	TBB2A_MOUSE		806.746	749.871	795.697	781.309	697.532	849.447	845.685	838.359	862.076	854.617	766.231	850.037	0.147913		0.00308653
Cofilin-1 OS=Mus musculus GN=Cfl1 PE=1 SV=3	8.22	18787.7	24366.4	P18760	14	78.92	0	COF1_MOUSE		6078.33	5706.99	5799.6	5786.02	5488.58	5433	5324.8	5260.1	5286.33	5426.85	5771.9	5346.22	-0.11033		0.0029713
60S ribosomal protein L9 OS=Mus musculus GN=Rpl9 PE=2 SV=2	10.38	21995.5	1365.64	P51410	3	25.52	0	RL9_MOUSE		584.306	576.067	411.517	409.498		657.535	725.232	706.533	695.245	694.592	495.347	695.827	0.482041		0.0028969
Calnexin OS=Mus musculus GN=Canx PE=1 SV=1	4.29	67677.2	1040.06	P35564	4	12.01	0	CALX_MOUSE		2122.45	1785.53	1675.7	1963.38	1792.22	2455.64	2614.81	3888.77	4068.69	3925.24	1867.86	3390.63	0.856716		0.0028804
T-complex protein 1 subunit epsilon OS=Mus musculus GN=Cct5 PE=1 SV=1	5.63	60080.5	677.585	P80316	3	10.17	0	TCPE_MOUSE		1433.53	1597.74	1250.71	1809.27	1601.36	2066.56	1881.94	2017.79	1896.41	1974.22	1538.52	1967.39	0.352701		0.00263245
Ras-related protein Rap-1b OS=Mus musculus GN=Rap1b PE=2 SV=2	5.46	21052.9	6718.59	Q99JI6	9	55.98	0	RAP1B_MOUSE		324.811	448.023	437.232	418.203	435.328	533.748	521.14	505.569	507.031	504.756	412.719	514.449	0.311102		0.00233123
MARCKS-related protein OS=Mus musculus GN=Marcksl1 PE=1 SV=2	4.4	20222.5	7701.11	P28667	7	74.5	0	MRP_MOUSE		1552.65	1513.56	1543.11	1542.52	1549.92	2316.1	2265.3	1775.73	2356.16	1811.47	1540.35	2104.95	0.44803		0.00227826
Importin subunit beta-1 OS=Mus musculus GN=Kpnb1 PE=1 SV=2	4.49	98438.9	279.618	P70168	2	3.42	0	IMB1_MOUSE		1694.19	1437.04	1613.85	1610.09	1520.12	2011.92	2041.26	1813.13	1954.01	2372.54	1575.06	2038.57	0.370083		0.00191965
Keratin, type II cytoskeletal 2 oral OS=Mus musculus GN=Krt76 PE=2 SV=1	8.48	63358	3190.62	Q3UV17	14	40.07	0	K22O_MOUSE		1612.26	985.207	967.362	982.77	1153.09	400.106	668.109	570.168	516.171	549.206	1140.14	540.752	-1.06233		0.00175018
6-phosphogluconate dehydrogenase, decarboxylating OS=Mus musculus GN=Pgd PE=2 SV=3	6.86	53760.6	417.11	Q9DCD0	2	6.42	0	6PGD_MOUSE		1017.13	1229.88	1071.46	1081.75	1056.15	928.559	798.844	865.135	865.955	665.698	1091.28	824.838	-0.399607		0.00170871
S-formylglutathione hydrolase OS=Mus musculus GN=Esd PE=2 SV=1	6.75	31889.9	552.13	Q9R0P3	3	22.7	0	ESTD_MOUSE		615.362	654.354	631.07	575.097	631.524	784.129	760.79	677.383	699.717	772.448	621.481	738.893	0.24602		0.00152319
Sodium/potassium-transporting ATPase subunit alpha-1 OS=Mus musculus GN=Atp1a1 PE=1 SV=1	5.14	114294	1462.53	Q8VDN2	33	45.65	0	AT1A1_MOUSE		6132.61	5789.07	6291.77	6649.96	5967.36	5515.58	5616.31	5169.89	5128.45	5242.16	6166.15	5334.48	-0.208659		0.0015171
Estradiol 17-beta-dehydrogenase 12 OS=Mus musculus GN=Hsd17b12 PE=2 SV=1	9.84	34970	944.673	O70503	4	17.95	0	DHB12_MOUSE			528.587	514.674	537.066	645.607	768.751	759.754	852.754	1018.76	869.119	556.484	853.828	0.608709		0.00151439
Fascin OS=Mus musculus GN=Fscn1 PE=1 SV=4	6.45	55249.4	3449.56	Q61553	21	70.18	0	FSCN1_MOUSE		7155.68	7341.66	7200.26	6650.27	7150.63	6396.74	6531.29	6648.08	6134.33	6302.48	7099.7	6402.58	-0.148883		0.00149112
Phosphatidylethanolamine-binding protein 1 OS=Mus musculus GN=Pebp1 PE=1 SV=3	5.03	21001.6	3073.91	P70296	6	78.07	0	PEBP1_MOUSE		1221.11	1492.71	1404.41	1483.42	1463.32	1706.28	1624.66	1626.21	1678.34	1708.36	1413	1668.77	0.238473		0.00141324
Destrin OS=Mus musculus GN=Dstn PE=1 SV=3	7.99	18863.8	3664.81	Q9R0P5	4	33.94	0	DEST_MOUSE		419.481	493.427	444.449	554.255	498.278	592.164	660.101	792.891	740.598	816.548	481.978	720.46	0.570211		0.00108373
60S ribosomal protein L13 OS=Mus musculus GN=Rpl13 PE=2 SV=3	11.95	24362.5	600.04	P47963	2	17.06	0	RL13_MOUSE					330.29	308.215	480.798	425.101	484.346	500.123	466.38	319.252	471.35	0.547893		0.000994168
Tubulin beta-2B chain OS=Mus musculus GN=Tubb2b PE=1 SV=1	4.59	50409.4	16368.3	Q9CWF2	19	72.13	0	TBB2B_MOUSE		4482.99	4168.43	4421.59	4341.64	3876.1	4938.84	4811.87	4750.87	4865.59	4795.51	4258.15	4832.53	0.182152		0.000993745
CD63 antigen OS=Mus musculus GN=Cd63 PE=1 SV=2	6.72	26622.1	621.77	P41731	3	10.08	0	CD63_MOUSE			614.167	663.536	579.856	600.404	856.622	783.366	867.429	931.55	743.692	614.491	836.532	0.438884		0.000936315
Protein DJ-1 OS=Mus musculus GN=Park7 PE=1 SV=1	6.36	20249.5	1150.14	Q99LX0	3	29.63	0	PARK7_MOUSE		438.004	458.721	506.425	512.316	515.05	601.694	595.695	561.812	571.956	643.449	486.103	594.921	0.286107		0.000904697
Phosphoglycerate mutase 1 OS=Mus musculus GN=Pgam1 PE=1 SV=3	6.79	28946.1	2140.6	Q9DBJ1	9	57.87	0	PGAM1_MOUSE		738.005	803.688	811.147	856.555	613.783	1135.54	939.99	1043.97	1038.25	1035.92	764.635	1038.73	0.437059		0.000784923
Ras-related protein Rab-5C OS=Mus musculus GN=Rab5c PE=1 SV=2	8.58	23640.7	1235.48	P35278	6	37.5	0	RAB5C_MOUSE		529.822	432.765	594.18	524.4	498.208	678.642	632.531	686.367	728.149	656.482	515.875	676.434	0.384402		0.000775915
Dihydropyrimidinase-related protein 3 OS=Mus musculus GN=Dpysl3 PE=1 SV=1	6.03	62335.6	1112.82	Q62188	17	61.23	0	DPYL3_MOUSE		1778.13	1838.93	1859.1	2022.67	2172.89	2351.1	2415.83	2249.42	2387.8	2367.19	1934.34	2354.27	0.282112		0.000629139
2',3'-cyclic-nucleotide 3'-phosphodiesterase OS=Mus musculus GN=Cnp PE=1 SV=3	9.26	47522.6	35645.4	P16330	30	79.76	0	CN37_MOUSE		39768	40378.8	41835.2	38895.9	39077.5	44287.9	46638.2	42717.3	44659.4	46286.6	39991.1	44917.9	0.167572		0.000542457
14-3-3 protein eta OS=Mus musculus GN=Ywhah PE=1 SV=2	4.61	28382.9	3655.81	P68510	8	55.69	0	1433F_MOUSE		86.6177	203.215	212.18	207.79	325.212	392.502	478.245	424.875	467.502	416.576	207.003	435.94	1.03913		0.000522894
T-complex protein 1 subunit theta OS=Mus musculus GN=Cct8 PE=1 SV=3	5.29	60125.9	893.794	P42932	15	38.14	0	TCPQ_MOUSE		1512.89	1559.6	1608.36	1718.91	1538.47	1780.36	1876.37	1903.31	1860.98	2017.12	1587.65	1887.63	0.24825		0.000465668
CD81 antigen OS=Mus musculus GN=Cd81 PE=1 SV=2	5.44	26498.9	6740.75	P35762	4	30.93	0	CD81_MOUSE		3479.92	3526.03	2998.94	2840.68	2766.68	4248.26	4022.42	4085.94	4161.29	3978.75	3122.45	4099.33	0.391611		0.000384674
60S acidic ribosomal protein P1 OS=Mus musculus GN=Rplp1 PE=1 SV=1	4.02	11589	3843.05	P47955	3	66.67	0	RLA1_MOUSE		162.395	310.425	252.886	296.796	249.523	446.584	389.901	432.702	427.208	397.034	254.405	418.686	0.697173		0.000382749
Keratin, type II cuticular Hb3 OS=Homo sapiens GN=KRT83 PE=1 SV=2	5.38	55963.3	3499	P78385	15	29.01	0	KRT83_HUMAN		3820	3113.36	4633.58	4168.6	2833.82	1700.33	937.499	1377.91	1648.65	1919.4	3713.87	1516.76	-1.28633		0.000358943
Syntenin-1 OS=Mus musculus GN=Sdcbp PE=2 SV=1	6.78	32607.5	1170.36	O08992	4	39.13	0	SDCB1_MOUSE		1250.33	1395.75	1307.04	1304.21	1160.83	915.234	1002.8	739.248	917.371	996.51	1283.63	914.233	-0.485096		0.000311675
60S ribosomal protein L30 OS=Mus musculus GN=Rpl30 PE=2 SV=2	9.95	12955.2	1817.76	P62889	2	24.35	0	RL30_MOUSE			165.788			145.603	350.945	319.63	338.989	294.169	304.865	155.696	321.72	1.00143		0.000275243
Fatty acid-binding protein, brain OS=Mus musculus GN=Fabp7 PE=1 SV=2	5.3	15178.1	9698.85	P51880	7	75	0	FABP7_MOUSE		2953.39	2853.01	2913.7	2915.71	2725.15	2038.15	1928.02	2439.9	2353.85	2299.8	2872.19	2211.94	-0.375345		0.000244349
Cytosolic non-specific dipeptidase OS=Mus musculus GN=Cndp2 PE=1 SV=1	5.31	53223.6	1205.13	Q9D1A2	7	34.53	0	CNDP2_MOUSE		972.415	1033.17	1061.08	1126.1	1035.43	1484.58	1616.84	1378.18	1293.65	1372.02	1045.64	1429.06	0.447003		0.000241225
Phosphoserine aminotransferase OS=Mus musculus GN=Psat1 PE=1 SV=1	8.08	40757.8	701.079	Q99K85	8	34.86	0	SERC_MOUSE			586.242	580.543		429.3	866.535	979.561	1023.53	921.225	1022.39	532.028	962.649	0.843551		0.000235471
Serine/threonine-protein phosphatase 2A 65 kDa regulatory subunit A alpha isoform OS=Mus musculus GN=Ppp2r1a PE=1 SV=3	4.81	66121.1	1455.58	Q76MZ3	12	36.33	0	2AAA_MOUSE		3676.02	3299.82	3341.83	3564.99	3818.03	4050.53	4446.51	4272.87	4441.46	4404.42	3540.14	4323.16	0.287543		0.00022545
Transaldolase OS=Mus musculus GN=Taldo1 PE=1 SV=2	6.64	37558.1	1431.38	Q93092	8	24.33	0	TALDO_MOUSE		1792.86	1523.43	1537.59	1483.04	1290.68	1997.78	2069.53	2073.75	2211.62	2267.66	1525.52	2124.07	0.474877		0.000223239
ADP-ribosylation factor 1 OS=Mus musculus GN=Arf1 PE=1 SV=2	6.37	20753.8	13750.6	P84078	9	84.53	0	ARF1_MOUSE		1567.64	1574.98	1502.77	1392.57	1395.21	1921.59	1810.4	1835.88	1735.34	1764.89	1486.63	1813.62	0.285083		0.000213149
Ras-related protein Rab-14 OS=Mus musculus GN=Rab14 PE=1 SV=3	5.8	24125.1	2077.16	Q91V41	7	60.93	0	RAB14_MOUSE			355.675	395.736	392.323	366.4	503.541	487.489	498.126	563.106	563.383	377.534	523.129	0.460164		0.000203821
Glycerol-3-phosphate dehydrogenase [NAD(+)], cytoplasmic OS=Mus musculus GN=Gpd1 PE=1 SV=3	6.8	38200.1	1854.3	P13707	14	46.7	0	GPDA_MOUSE		1943.79	1847.36	1877.64	1940.49	1809.67	2100.09	2182.64	2259.82	2194.24	2368.07	1883.79	2220.97	0.236396		0.000185705
Transketolase OS=Mus musculus GN=Tkt PE=1 SV=1	7.23	68314.9	1742.09	P40142	16	57.78	0	TKT_MOUSE		4308.33	4395.31	4064.68	4121.13	4057.44	3499.14	3501.82	3781.61	3603.09	3658.61	4189.38	3608.85	-0.214643		0.000152241
Gamma-enolase OS=Mus musculus GN=Eno2 PE=1 SV=2	4.8	47638.9	6207.31	P17183	10	48.85	0	ENOG_MOUSE		1628.05	1921.86	1281.83	1478.93	1589.88	2295.55	2379.02	2528.56	2265.15	2614.64	1580.11	2416.58	0.609801		0.000148372
Basigin OS=Mus musculus GN=Bsg PE=1 SV=2	5.46	42901	828.033	P18572	5	14.14	0	BASI_MOUSE		944.522	911.502	909.958	935.012	869.536	1107.76	1179.42	1180.61	1147.84	1027.08	914.106	1128.54	0.301059		0.00013499
Myelin-associated glycoprotein OS=Mus musculus GN=Mag PE=1 SV=2	4.85	70115.2	543.278	P20917	5	18.69	0	MAG_MOUSE		3074.8	2348.88	2351.18	2515.25	2419.22	1301.47	1264.38	1479.54	1554.65	1682.49	2541.87	1456.51	-0.799169	0.000125141
Guanidinoacetate N-methyltransferase OS=Mus musculus GN=Gamt PE=1 SV=1	5.34	26621.3	853.262	O35969	2	15.68	0	GAMT_MOUSE			345.575			480.971	1005.76	1000.69	930.686	1066.5	1063.81	413.273	1013.49	1.27384	0.000112032
Guanine nucleotide-binding protein G(t) subunit alpha-3 OS=Mus musculus GN=Gnat3 PE=1 SV=2	5.49	40829.3	1921.26	Q3V3I2	3	11.58	0	GNAT3_MOUSE		2412.02	2256.87	2656.99	3008.99	2635.14	1312.81	1321.25	1473.78	1745.2	1660.11	2594	1502.63	-0.783673	0.000106208
Heat shock 70 kDa protein 4 OS=Mus musculus GN=Hspa4 PE=1 SV=1	4.96	94931.2	643.15	Q61316	11	25.68	0	HSP74_MOUSE		1948.43	1600.93	1793.96	2205.02	1723.81	2697.86	2627.33	3176.27	2984.53	2870.5	1854.43	2871.3	0.627984	0.000103675
Serine/threonine-protein phosphatase 2A catalytic subunit alpha isoform OS=Mus musculus GN=Ppp2ca PE=1 SV=1	5.17	36178.5	631.367	P63330	6	32.69	0	PP2AA_MOUSE		1518.24	1465.05	1286.81	1306.74	1321.21	1793.97	2007.6	1803.38	1776.61	1791.85	1379.61	1834.68	0.408692	9.95366e-05
Tubulin alpha-1A chain OS=Mus musculus GN=Tuba1a PE=1 SV=1	4.76	50820	22408.9	P68369	25	75.17	0	TBA1A_MOUSE		18215	17885.9	17425.9	17037.7	16651	19862.2	21079.5	20302	19693.6	19803.9	17443.1	20148.2	0.207887	9.93898e-05
Protein disulfide-isomerase A3 OS=Mus musculus GN=Pdia3 PE=1 SV=2	5.81	57134.7	1353.8	P27773	11	37.62	0	PDIA3_MOUSE			752.19			628.849	1433.27	1359.87	1339.4	1327.7	1256.97	690.519	1343.44	0.950138	9.33377e-05
NAD-dependent protein deacetylase sirtuin-2 OS=Mus musculus GN=Sirt2 PE=1 SV=2	5.06	43883.6	7176.28	Q8VDQ8	16	64.78	0	SIR2_MOUSE		11705.7	8674.91	10375.5	14326.4	10157.9	4565.29	3679.54	3145.98	4227.94	4006.41	11048.1	3925.03	-1.49065			8.68729e-05
40S ribosomal protein S6 OS=Mus musculus GN=Rps6 PE=1 SV=1	11.29	28851.8	844.673	P62754	4	18.88	0	RS6_MOUSE		527.309	580.128	553.464	576.073	565.488	765.767	842.337	703.987	709.532	755.137	560.492	755.352	0.423916	8.31858e-05
Guanine nucleotide-binding protein G(I)/G(S)/G(T) subunit beta-3 OS=Mus musculus GN=Gnb3 PE=1 SV=2	5.29	38209.7	653.33	Q61011	4	19.71	0	GBB3_MOUSE		814.869	704.805	692.194	686.967	737.15	453.03	415.037	563.241	490.252	459.763	727.197	476.265	-0.600308	8.16559e-05
Stress-70 protein, mitochondrial OS=Mus musculus GN=Hspa9 PE=1 SV=3	5.7	73746.5	887.476	P38647	13	26.51	0	GRP75_MOUSE		500.968	493.299	879.678	979.688	965.676	1546.12	1661.3	1646.56	1587.55	1793.73	763.862	1647.05	1.09847	7.02976e-05
78 kDa glucose-regulated protein OS=Mus musculus GN=Hspa5 PE=1 SV=3	4.87	72536.2	2878.57	P20029	18	45.95	0	GRP78_MOUSE		477.373	979.3	871.362	849.392	1052.17	1913.57	1685.01	1592.08	1712.94	1644.68	845.919	1709.65	1.00657	6.19579e-05
40S ribosomal protein S26 OS=Mus musculus GN=Rps26 PE=2 SV=3	11.42	13300.6	943.714	P62855	2	20.87	0	RS26_MOUSE		272.909	272.1	313.568	322.441	289.138	383.295	389.172	373.049	390.937	368.761	294.031	381.043	0.363108	5.50418e-05
Fatty acid-binding protein, epidermal OS=Mus musculus GN=Fabp5 PE=1 SV=3	6.14	15479.6	6534.52	Q05816	8	77.78	0	FABP5_MOUSE		2265.72	2348.04	2241.17	2279.92	2369.65	2109.1	2063.51	2058.04	2032.91	2109.13	2300.9	2074.54	-0.148729	5.09082e-05
Keratin, type I cytoskeletal 14 OS=Homo sapiens GN=KRT14 PE=1 SV=4	4.9	51903.7	6064.88	P02533	18	55.51	0	K1C14_HUMAN		469.689	361.804	330.141	305.461	723.328	1132.27	1080.95	1136.78	1074.82	1016.12	438.084	1088.19	1.29328	3.80799e-05
Heat shock-related 70 kDa protein 2 OS=Mus musculus GN=Hspa2 PE=1 SV=2	5.34	69926.9	3980	P17156	18	51.66	0	HSP72_MOUSE		5077.09	5797.38	5898.83	3868.45	4160.31	1441.32	1383.86	1789.22	1431.93	1399.58	4960.41	1489.18	-1.72919			3.50157e-05
T-complex protein 1 subunit alpha OS=Mus musculus GN=Tcp1 PE=1 SV=3	5.75	60905	671.709	P11983	9	24.1	0	TCPA_MOUSE		1200.43	1179.96	1216.63	1309.91	1327.37	1611.61	1527.51	1526.17	1591.75	1500.68	1246.86	1551.54	0.313146	3.38594e-05
Sodium/potassium-transporting ATPase subunit alpha-2 OS=Mus musculus GN=Atp1a2 PE=1 SV=1	5.23	113529	1395.07	Q6PIE5	29	37.06	0	AT1A2_MOUSE		2376.79	2431.12	2394.89	2633.66	2890.33	4191.7	3781.71	3512.37	4207.6	3837.82	2545.36	3906.24	0.615944	3.36664e-05
Cytosolic acyl coenzyme A thioester hydrolase OS=Mus musculus GN=Acot7 PE=1 SV=2	8.79	42993.2	510.514	Q91V12	5	18.11	0	BACH_MOUSE		1002.65	932.053	948.94	933.691	908.786	1113.38	1233.03	1273.55	1218.9	1268.46	945.224	1221.46	0.366462	3.10022e-05
Serotransferrin OS=Mus musculus GN=Tf PE=1 SV=1	6.85	78890.9	1248.8	Q921I1	2	5.02	0	TRFE_MOUSE		7412.71	8401.13	8653.38	7800.18	8849.53	1598.81	3519.48	4075.49	1575.6	3957.89	8223.39	2945.45	-1.47811	2.88936e-05
Glutathione S-transferase Mu 1 OS=Mus musculus GN=Gstm1 PE=1 SV=2	8.12	26084.1	1656.35	P10649	5	34.4	0	GSTM1_MOUSE		604.956	513.504	594.741	527.234	579.892	709.381	743.954	754.287	772.506	758.831	564.066	747.792	0.400586	2.49704e-05
Ras-related protein Rab-2A OS=Mus musculus GN=Rab2a PE=1 SV=1	6.08	23718.6	1870.63	P53994	6	36.32	0	RAB2A_MOUSE		496.807	449.334	445.773	413.682	439.102	599.733	652.784	659.295	615.119	583.345	448.94	622.055	0.461747	2.48565e-05
Keratin, type II cytoskeletal 74 OS=Mus musculus GN=Krt74 PE=2 SV=1	5.38	55374	3005.28	Q6IFZ9	10	28.48	0	K2C74_MOUSE		568.082	627.84	635.662	523.242	774.113	989.511	1024.65	1011.03	995.506	980.635	625.788	1000.27	0.668121	2.40589e-05
Heterogeneous nuclear ribonucleoproteins A2/B1 OS=Mus musculus GN=Hnrnpa2b1 PE=1 SV=2	9.19	37459.8	904.732	O88569	3	9.92	0	ROA2_MOUSE			501.374	559.17	573.767		879.56	914.69	920.974	980.47	997.901	544.77	938.719	0.77409	2.25364e-05
Ubiquitin-conjugating enzyme E2 L3 OS=Mus musculus GN=Ube2l3 PE=2 SV=1	8.8	18032.7	1253.18	P68037	2	30.52	0	UB2L3_MOUSE		373.485	333.346	331.624	327.089	326.249	664.678	654.875	531.935	537.569	602.903	338.358	598.392	0.804428	2.11083e-05
Keratin, type II cytoskeletal 79 OS=Mus musculus GN=Krt79 PE=1 SV=2	7.7	57837.5	1458.71	Q8VED5	9	18.08	0	K2C79_MOUSE		33.9937	33.1594	87.6415	89.6684	78.2846	537.123	903.654	821.589	873.058	591.701	64.5495	745.425	3.34102	2.03483e-05
Fatty acid synthase OS=Mus musculus GN=Fasn PE=1 SV=2	6.12	275166	520.081	P19096	34	23.24	0	FAS_MOUSE		8150.02	9684.44	9294.03	10436.4	9608.46	13600.3	13262	12616.2	12842.6	13445.2	9434.66	13153.2	0.478944	1.92126e-05
Elongation factor 1-alpha 1 OS=Mus musculus GN=Eef1a1 PE=1 SV=3	9.34	50456.1	13248.3	P10126	18	68.61	0	EF1A1_MOUSE		14250.1	14067.5	14223.6	14742.5	14816.9	16486.2	17029.7	16283.1	17588.2	17019.6	14420.1	16881.4	0.227201	1.90989e-05
Tubulin beta-4A chain OS=Mus musculus GN=Tubb4a PE=1 SV=3	4.59	50042.1	14358	Q9D6F9	22	75.68	0	TBB4A_MOUSE		6392.46	6203.21	6481.3	6440.69	6253.5	7021.23	7087.5	7048.47	6907.65	7247.4	6354.23	7062.45	0.152224	1.58628e-05
Phosphoglycerate kinase 2 OS=Mus musculus GN=Pgk2 PE=1 SV=4	6.37	45252.3	1462.52	P09041	4	14.15	0	PGK2_MOUSE		1506.75	1454.68	1463.52	1613.34	1532.19	1902.65	1839.78	1891.13	1860.9	2017.27	1514.1	1902.34	0.327389	1.52253e-05
Apolipoprotein E OS=Mus musculus GN=Apoe PE=1 SV=2	5.41	35923.7	2484.81	P08226	13	56.27	0	APOE_MOUSE		1142.02	1108.99	1101.4	1140.11	1115.85	1387.96	1348.46	1301.93	1328.87	1266.58	1121.67	1326.76	0.240284	1.50668e-05
Keratin, type II cytoskeletal 4 OS=Homo sapiens GN=KRT4 PE=1 SV=4	6.22	57684.5	2532.97	P19013	14	42.13	0	K2C4_HUMAN		253.72	308.081	224.329	235.751	135.296	805.511	990.797	873.841	652.033	796.61	231.435	823.758	1.78799	1.1794e-05
L-lactate dehydrogenase B chain OS=Mus musculus GN=Ldhb PE=1 SV=2	5.63	36857.5	756.482	P16125	5	21.26	0	LDHB_MOUSE		519.378	477.304	552.656	591.283	493.979	806.405	756.026	743.285	745.743	741.119	526.92	758.515	0.517366	1.06679e-05
Charged multivesicular body protein 4b OS=Mus musculus GN=Chmp4b PE=2 SV=2	4.57	24936.2	585.593	Q9D8B3	2	11.16	0	CHM4B_MOUSE		679.954	705.868	674.577	803.335	707.999	476.232	420.928	454.022	445.645	377.038	714.347	434.773	-0.703611	1.04469e-05
Ubiquitin-like modifier-activating enzyme 1 OS=Mus musculus GN=Uba1 PE=1 SV=1	5.3	119007	832.304	Q02053	20	40.64	0	UBA1_MOUSE		4256.74	4769.44	4839.83	5545.48	4877.55	7043.99	7073.73	7196.75	6787.99	6950.18	4857.81	7010.53	0.528307	8.79314e-06
14-3-3 protein zeta/delta OS=Mus musculus GN=Ywhaz PE=1 SV=1	4.53	27942.3	11276.6	P63101	16	88.16	0	1433Z_MOUSE		2381.84	2212.09	2270.28	2379.84	2336.8	3011.31	3374.31	3316.84	2985.74	3138.16	2316.17	3165.27	0.448923	8.68224e-06
Keratin, type II cytoskeletal 2 epidermal OS=Homo sapiens GN=KRT2 PE=1 SV=2	8.05	65718.1	20955.4	P35908	33	72.77	0	K22E_HUMAN		4213	4438.1	4539.81	4014.01	4379.6	5608.44	5463.55	5505.07	5715.67	5282.36	4316.9	5515.02	0.352645	7.39666e-06
Moesin OS=Mus musculus GN=Msn PE=1 SV=3	6.18	67881.2	616.532	P26041	8	13.69	0	MOES_MOUSE		1781.99	1596.13	1571.03	1585.09	1611.12	1224.17	1172.38	1224.11	1134.4	1215.28	1629.07	1194.07	-0.444963	7.32523e-06
Lysosome-associated membrane glycoprotein 1 OS=Mus musculus GN=Lamp1 PE=1 SV=2	8.43	44321.4	1368.02	P11438	5	19.21	0	LAMP1_MOUSE		1643.29	1688.54	1784.04	1763.84	1350.8	2724.05	2686.32	2719.52	2577.7	2447.95	1646.1	2631.11	0.67335	6.11906e-06
Guanine nucleotide-binding protein G(s) subunit alpha isoforms XLas OS=Mus musculus GN=Gnas PE=2 SV=1	4.52	122589	2102	Q6R0H7	9	16.24	0	GNAS1_MOUSE		1831.68	2455.25	2222.04	2464.83	2422.23	3486.72	3611.26	3772.17	3752.11	3809.18	2279.2	3686.29	0.691231	6.04898e-06
Dihydropyrimidinase-related protein 2 OS=Mus musculus GN=Dpysl2 PE=1 SV=2	5.92	62676.9	9939.45	O08553	22	67.66	0	DPYL2_MOUSE		16465.7	17146	17086.4	17783.5	16374.7	13448.3	13572.9	13147.6	14211.8	13902.3	16971.3	13656.6	-0.313288	5.891e-06
40S ribosomal protein S23 OS=Mus musculus GN=Rps23 PE=2 SV=3	10.96	15978.7	988.193	P62267	2	26.57	0	RS23_MOUSE		330.942	335.291	344.378	327.927	326.65	386.292	400.95	407.431	408.047	385.052	333.038	397.554	0.248625	4.60586e-06
Translationally-controlled tumor protein OS=Mus musculus GN=Tpt1 PE=1 SV=1	4.57	19576.3	3836.28	P63028	4	47.09	0	TCTP_MOUSE		622.213	702.14	616.253	561.144	630.893	1182.29	1047.97	1028.26	1097.57	986.553	626.529	1068.53	0.760766	4.34348e-06
Cytoplasmic dynein 1 heavy chain 1 OS=Mus musculus GN=Dync1h1 PE=1 SV=2	5.98	534784	388.134	Q9JHU4	39	13.07	0	DYHC1_MOUSE		28557	28257.5	27543.5	27211.4	29268.9	34138.5	33961.1	34415.8	32543	34779.8	28167.7	33967.7	0.270034	4.24906e-06
Dihydropteridine reductase OS=Mus musculus GN=Qdpr PE=1 SV=2	7.88	25798.4	3717.45	Q8BVI4	4	28.22	0	DHPR_MOUSE			512.855	456.805	550.625	559.004	1006.24	1056.49	1047.8	1050.71	907.062	519.822	1013.66	0.950159	3.62488e-06
Reticulon-4 OS=Mus musculus GN=Rtn4 PE=1 SV=2	4.27	127127	460.199	Q99P72	10	22.46	0	RTN4_MOUSE		3699.9	3995.07	3746.25	3480.21	3590.79	5672.93	5464.12	6305.4	5966.5	6378.16	3702.44	5957.42	0.684739	3.00584e-06
Myelin basic protein OS=Mus musculus GN=Mbp PE=1 SV=2	10.05	27167.7	1401.71	P04370	4	12.8	0	MBP_MOUSE		694.742	588.414	656.708	735.648	758.869	1208.25	1164.89	1324.45	1270.5	1136.59	686.876	1220.94	0.820782	2.63378e-06
Keratin, type II cytoskeletal 1 OS=Homo sapiens GN=KRT1 PE=1 SV=6	8.27	66209.9	23216.4	P04264	33	67.24	0	K2C1_HUMAN		12406.8	14212.2	14222.5	14747.2	14254.7	18904.8	18781.7	18629.2	18875.3	18851.5	13968.7	18808.5	0.428925	2.26237e-06
Guanine nucleotide-binding protein G(i) subunit alpha-2 OS=Mus musculus GN=Gnai2 PE=1 SV=5	5.12	41059.3	4679.62	P08752	12	47.04	0	GNAI2_MOUSE		1307.07	1182.24	1193.75	1210.66	1336.5	1915.29	1854.36	2061.4	1801.2	1865.04	1246.04	1899.46	0.604276	2.14572e-06
Proteasome subunit alpha type-4 OS=Mus musculus GN=Psma4 PE=1 SV=1	7.71	29756	452.437	Q9R1P0	2	13.03	0	PSA4_MOUSE			464.772	436.852	531.188	480.508	786.76	822.14	756.964	771.205	801.205	478.33	787.655	0.707908	1.95464e-06
Enolase 1 OS=Saccharomyces cerevisiae GN=ENO1 PE=1 SV=2	6.15	46859.2	28080.2	P00924	21	70.94	0	ENO1_YEAST		25742.8	25095.3	25470.5	25329.3	23394.7	19124.3	19855.8	19878.4	19119.1	19050.7	25006.5	19405.7	-0.36566	1.8318e-06
Endoplasmin OS=Mus musculus GN=Hsp90b1 PE=1 SV=2	4.55	92761.1	957.483	P08113	11	21.45	0	ENPL_MOUSE		5634.11	4887.32	5414.39	4626.09	4586.27	2322.19	2235.25	2163.8	2522.66	2359.98	5029.64	2320.78	-1.11251	1.75701e-06
Eukaryotic initiation factor 4A-I OS=Mus musculus GN=Eif4a1 PE=2 SV=1	5.15	46382.2	2772.74	P60843	13	44.83	0	IF4A1_MOUSE		1153	1339.3	1160.83	1064.66	1177.17	1744.47	1865.08	1879.22	1807.58	1866.41	1178.99	1832.55	0.631966	1.34826e-06
Myelin-oligodendrocyte glycoprotein OS=Mus musculus GN=Mog PE=1 SV=1	7.92	28670.2	2207.72	Q61885	8	36.18	0	MOG_MOUSE		3183.03	3420.25	3710.7	3630.13	3384.36	2110.06	2127.31	2222.36	2263.23	2254.18	3465.69	2195.43	-0.656242	1.29338e-06
Ras-related protein Rap-2a OS=Mus musculus GN=Rap2a PE=1 SV=2	4.53	20870.6	1127.61	Q80ZJ1	6	49.18	0	RAP2A_MOUSE		1057	1181.14	1172.81	1176.32	1227.38	718.096	672.21	761.289	727.307	637.376	1162.93	703.255	-0.717628	1.24407e-06
Neural cell adhesion molecule 1 OS=Mus musculus GN=Ncam1 PE=1 SV=3	4.54	120226	369.147	P13595	6	13.45	0	NCAM1_MOUSE		3310.14	3246.39	3200.69	3312.49	3403.19	3917.72	3889.31	3912.27	3865.56	4059.67	3294.58	3928.9	0.253327	1.06792e-06
14-3-3 protein beta/alpha OS=Mus musculus GN=Ywhab PE=1 SV=3	4.57	28200.5	6189.78	Q9CQV8	14	80.89	0	1433B_MOUSE		815.997	1043.35	987.712	959.449	1096.55	1658.23	1778.52	1681.6	1657.13	1661.35	980.611	1687.37	0.776907	9.28579e-07
Profilin-1 OS=Mus musculus GN=Pfn1 PE=1 SV=2	8.48	15128.3	10009.9	P62962	8	78.57	0	PROF1_MOUSE		1097.91	1066.47	1058.26	1098	1021.63	1535.78	1393.98	1462.88	1422.56	1457.33	1068.45	1454.51	0.441449	6.9118e-07
60S acidic ribosomal protein P2 OS=Mus musculus GN=Rplp2 PE=1 SV=3	4.18	11650.9	7459.08	P99027	3	84.35	0	RLA2_MOUSE		259.187	334.704	290.921	270.587	268.407	470.366	495.681	492.627	487.482	496.801	284.761	488.591	0.75831	5.89539e-07
Peptidyl-prolyl cis-trans isomerase FKBP1A OS=Mus musculus GN=Fkbp1a PE=1 SV=2	8.66	11979.7	3659.91	P26883	3	71.3	0	FKB1A_MOUSE		31199.5	29500	29090.7	26921.3	25586.6	14719	13565.1	13788.4	13789.2	13702.8	28459.6	13912.9	-1.03196			5.33029e-07
Immunoglobulin superfamily member 8 OS=Mus musculus GN=Igsf8 PE=1 SV=2	7.9	65638.3	2952.74	Q8R366	10	26.19	0	IGSF8_MOUSE		6573.38	6849.27	6411.74	5632.69	6533.98	3154.47	3127.52	3497.7	3127.14	3057.89	6400.21	3192.94	-1.00097			4.6529e-07
Keratin, type II cytoskeletal 75 OS=Homo sapiens GN=KRT75 PE=1 SV=2	7.72	59845.6	3801.74	O95678	16	34.66	0	K2C75_HUMAN		4003.08	3361.76	4007.3	4686.53	3837.86	767.632	860.426	876.449	677.585	708.766	3979.31	778.172	-2.33956	4.25286e-07
Peptidyl-prolyl cis-trans isomerase A OS=Mus musculus GN=Ppia PE=1 SV=2	8	18142.5	7882.33	P17742	10	64.63	0	PPIA_MOUSE		1438.24	1682.6	1720.02	1695.05	1681.11	2508.19	2485.53	2595.08	2531.26	2663.81	1643.4	2556.77	0.634517	3.94354e-07
14-3-3 protein epsilon OS=Mus musculus GN=Ywhae PE=1 SV=1	4.44	29345	12747	P62259	17	85.88	0	1433E_MOUSE		2432.65	2375.19	2540.34	2312.74	2254.72	3425.14	3537.03	3409.82	3242.54	3419.48	2383.13	3406.8	0.513749	3.84959e-07
Actin, cytoplasmic 1 OS=Mus musculus GN=Actb PE=1 SV=1	5.14	42079	36074.6	P60710	29	95.47	0	ACTB_MOUSE		44586.6	44065.1	43266.2	42405.6	41188.2	57591.9	54674.6	58575.2	58728.9	58193.3	43102.3	57552.8	0.417036	3.74896e-07
Histone H3.1 OS=Mus musculus GN=Hist1h3a PE=1 SV=2	11.54	15518.2	7162.47	P68433	4	25.74	0	H31_MOUSE		466.517	491.345	522.351	586.302	880.94	2615.53	2426.75	2588.45	2593.18	2092.73	589.491	2463.33	2.04464	3.68705e-07
14-3-3 protein theta OS=Mus musculus GN=Ywhaq PE=1 SV=1	4.49	28063.5	17430.1	P68254	15	71.02	0	1433T_MOUSE		3214.77	3390.01	3626.37	3283.71	3061.2	5832.94	6156.41	5878.5	5552.75	5418	3315.21	5767.72	0.797054	3.31101e-07
Tubulin beta-3 chain OS=Mus musculus GN=Tubb3 PE=1 SV=1	4.63	50875	8278.5	Q9ERD7	16	43.78	0	TBB3_MOUSE		1257.1	1160.38	1257.41	1258.45	1154.1	1840.93	2094.45	2044.15	1945.93	2002.93	1217.49	1985.68	0.701169	3.2501e-07
Keratin, type I cytoskeletal 15 OS=Mus musculus GN=Krt15 PE=1 SV=2	4.59	49308.7	3049.88	Q61414	11	33.63	0	K1C15_MOUSE		905.326	881.812	1079.82	1098.24	1201.76	2140.86	2277.35	2101.07	2325.89	2315.72	1033.39	2232.18	1.10362	2.77808e-07
Tubulin beta-5 chain OS=Mus musculus GN=Tubb5 PE=1 SV=1	4.59	50127.2	16082.6	P99024	20	71.62	0	TBB5_MOUSE		3290.59	3130.36	3284.11	3223.48	2982.77	4181.73	4202.5	4310.38	4137.84	4169.72	3182.26	4200.44	0.39939	2.64061e-07
Guanine nucleotide-binding protein G(I)/G(S)/G(O) subunit gamma-12 OS=Mus musculus GN=Gng12 PE=1 SV=3	9.48	8111.3	5614.27	Q9DAS9	4	66.67	0	GBG12_MOUSE		273.512	275.973	266.601	271.183	299.61	408.66	422.51	397.138	400.236	390.951	277.376	403.899	0.526341	2.41417e-07
40S ribosomal protein S4, X isoform OS=Mus musculus GN=Rps4x PE=2 SV=2	10.59	29825.9	1159.46	P62702	5	27	0	RS4X_MOUSE		490.026	559.324	567.258	617.278	465.203	1040.28	979.945	1003.76	1019.97	1038.99	539.818	1016.59	0.900836	2.3358e-07
ATP synthase subunit alpha, mitochondrial OS=Mus musculus GN=Atp5a1 PE=1 SV=1	9.52	59866.8	8580.78	Q03265	24	58.05	0	ATPA_MOUSE		1163.47	1214.51	1162.88	1334.52	861.568	2560.8	2497.05	2459.62	2675.58	2588.41	1147.39	2556.29	1.14881	2.04258e-07
60S ribosomal protein L7a OS=Mus musculus GN=Rpl7a PE=2 SV=2	11.01	30147.7	534.652	P12970	2	9.02	0	RL7A_MOUSE			575.665	503.32	545.877	571.855	951.481	987.965	926.669	923.041	950.777	549.179	947.987	0.776695	1.78545e-07
Histone H2B type 1-B OS=Mus musculus GN=Hist1h2bb PE=1 SV=3	10.74	13952.2	28401.4	Q64475	9	60.32	0	H2B1B_MOUSE		2931.12	3062.17	2784.86	2733.38	2772.38	6503.67	7262.49	7131.72	6133.09	7169.37	2856.78	6840.07	1.25669	1.26877e-07
Peroxiredoxin-6 OS=Mus musculus GN=Prdx6 PE=1 SV=3	5.61	24984.7	4924.76	O08709	11	67.41	0	PRDX6_MOUSE		1396.53	1406.09	1386.09	1240.32	1360.16	1894.01	1962.66	1940.64	1948.7	1926.67	1357.84	1934.53	0.507528	1.05014e-07
Keratin, type I cytoskeletal 20 OS=Homo sapiens GN=KRT20 PE=1 SV=1	5.39	48543.7	1253.57	P35900	3	5.66	0	K1C20_HUMAN		8998.33	8109.45	9189.61	10044.4	8727.73	3102.3	3202.3	2948.63	3255.44	3315.6	9013.91	3164.86	-1.50706	8.70613e-08
Keratin, type II cytoskeletal 3 OS=Homo sapiens GN=KRT3 PE=1 SV=3	6.07	64588.2	3585.58	P12035	15	26.11	0	K2C3_HUMAN		6.15384	8.43217	80.5551	79.5164	69.7905	704.022	685.916	739.086	588.438	604.649	48.8896	664.422	3.51757	8.41465e-08
Keratin, type II cytoskeletal 6A OS=Homo sapiens GN=KRT6A PE=1 SV=3	8.05	60330.2	8632.59	P02538	26	54.26	0	K2C6A_HUMAN		15.8514	15.2125	84.3569	84.8748	72.4779	1378.32	1618.65	1854.02	1798.1	1569.7	54.5547	1643.76	4.67908	7.95813e-08
Histone H2A.V OS=Mus musculus GN=H2afv PE=1 SV=3	11.04	13508.7	6545.7	Q3THW5	5	53.91	0	H2AV_MOUSE		67.6323	78.2718	94.0496	68.2778	122.067	436.734	375.049	456.532	462.719	435.128	86.0598	433.232	2.20606	6.89155e-08
Serum albumin precursor (Allergen Bos d 6) (BSA)	5.76	71289.4	17632.6	P02769	41	78.75	0	ALBU_BOVIN		16087.1	17222.8	17235.8	15807.9	17261.1	26601.8	25895.4	27847.8	27348.1	28314.4	16723	27201.5	0.701524	5.01218e-08
Trypsin precursor	6.91	25093.8	16833.5	P00761	6	66.67	0	TRYP_PIG		127629	136757	129069	120480	139346	62001.3	59214.1	62987.1	60980.8	56457.9	130656	60328.2	-1.11474	4.55995e-08
Heat shock protein HSP 90-beta OS=Mus musculus GN=Hsp90ab1 PE=1 SV=3	4.78	83623.5	7702.39	P11499	36	69.61	0	HS90B_MOUSE		9432.47	9994.3	9845.08	9868.74	10192.5	14603.8	15715.4	15133.9	15505.2	14610.9	9866.61	15113.9	0.614738	3.66423e-08
Keratin, type II cytoskeletal 1 OS=Mus musculus GN=Krt1 PE=1 SV=4	8.15	66119.3	4276.15	P04104	10	26.37	0	K2C1_MOUSE		1300.97	1290.17	1309.61	1268.33	1295.46	1826.28	1774.81	1707.7	1789.57	1727.42	1292.91	1765.16	0.446209	2.77455e-08
Phosphoglycerate kinase 1 OS=Mus musculus GN=Pgk1 PE=1 SV=4	7.9	44949.8	3468.3	P09411	16	63.55	0	PGK1_MOUSE		2198.99	1908.09	1908.74	2008.92	1980.81	3503.07	3718.37	3834.84	3674.83	3787.71	2001.11	3703.76	0.884889	2.09228e-08
Glucose-6-phosphate isomerase OS=Mus musculus GN=Gpi PE=1 SV=4	8.2	62995.1	402.793	P06745	3	8.42	0	G6PI_MOUSE			1050.21	1043.68	1038.41	1058.87	1898.27	1958.27	2013.3	1847.86	1945.68	1047.79	1932.68	0.876996	2.07934e-08
Histone H2A type 1-H OS=Mus musculus GN=Hist1h2ah PE=1 SV=3	11.45	13950.3	69897.2	Q8CGP6	5	55.47	0	H2A1H_MOUSE		3166.44	3113.06	2998.83	2916.14	3001.07	11565.6	9854.07	10295.7	10309.3	9927.99	3039.11	10390.5	1.7702	1.09992e-08
60S acidic ribosomal protein P0 OS=Mus musculus GN=Rplp0 PE=1 SV=3	5.85	34387.6	1034.59	P14869	7	36.91	0	RLA0_MOUSE		729.177	759.456	752.521	806.996	787.438	1195.02	1249.69	1252.89	1252.78	1238.96	767.117	1237.87	0.683261	3.96398e-09
Heat shock protein HSP 90-alpha OS=Mus musculus GN=Hsp90aa1 PE=1 SV=4	4.74	85187.2	4573.6	P07901	33	67.53	0	HS90A_MOUSE		3089.99	2994.98	3071.04	2972.7	3186.41	5035.16	4898.78	5018.18	5043.68	4753.22	3063.03	4949.8	0.690623	2.85945e-09
Excitatory amino acid transporter 1 OS=Mus musculus GN=Slc1a3 PE=1 SV=2	8.64	59793.7	2283.38	P56564	6	36.46	0	EAA1_MOUSE		2702.11	2335.39	2376.33	2317.44	2367.39	4739.19	4660.79	4763.12	4604.45	4575.6	2419.73	4668.63	0.94529	2.82845e-09
14-3-3 protein gamma OS=Mus musculus GN=Ywhag PE=1 SV=2	4.61	28473.7	4080.39	P61982	7	44.53	0	1433G_MOUSE		553.408	570.811	587.041	547.766	610.635	1025.94	1057.22	1012.5	1034.98	995.128	573.932	1025.15	0.825972	2.12883e-09
Clathrin heavy chain 1 OS=Mus musculus GN=Cltc PE=1 SV=3	5.35	193325	1759.85	Q68FD5	49	49.55	0	CLH_MOUSE		59023.4	56819.9	59387.3	62425.9	59925.2	27909.7	29549.1	26856.8	28712.4	26795.7	59516.3	27964.7	-1.0894	1.56835e-09
ATP synthase subunit beta, mitochondrial OS=Mus musculus GN=Atp5b PE=1 SV=2	5.03	56300.6	12109.4	P56480	21	71.46	0	ATPB_MOUSE		1185.47	1191.51	1279.09	870.563	848.518	5002.57	4685.51	4577.47	4693.06	4787.64	1075.03	4749.25	2.133	9.78936e-10
Tubulin alpha-4A chain OS=Mus musculus GN=Tuba4a PE=1 SV=1	4.75	50665.8	12729.5	P68368	18	52.01	0	TBA4A_MOUSE		1340.11	1090.05	1218.65	1223.34	1125.89	3458.93	3428.38	3664.83	3492.79	3589.36	1199.61	3526.86	1.54793	2.73288e-10
Annexin A5 OS=Mus musculus GN=Anxa5 PE=1 SV=1	4.62	35809.5	18057.4	P48036	19	79.62	0	ANXA5_MOUSE		17404.4	16168.2	16144	16498.8	16201	5498.21	5614.86	5755.34	5347.81	5568.55	16483.3	5556.95	-1.56692			7.84017e-11
Histone H4 OS=Mus musculus GN=Hist1h4a PE=1 SV=2	11.77	11367.4	27794.9	P62806	9	67.96	0	H4_MOUSE		2897.89	2733.12	2808.37	2702.34	2652.48	9325.92	9835.03	10060.5	9326.79	9779.92	2758.84	9665.64	1.80507	6.22542e-11
Keratin, type II cytoskeletal 6B OS=Mus musculus GN=Krt6b PE=1 SV=3	8.4	60664.5	4959.01	Q9Z331	15	31.67	0	K2C6B_MOUSE		5.78	5.27995	75.6615	74.6859	65.2789	858.447	872.992	858.651	882.319	898.385	45.3373	874.159	3.99798	5.50223e-11
Histone H2A type 2-B OS=Mus musculus GN=Hist2h2ab PE=1 SV=3	11.31	14013.4	56203.2	Q64522	6	53.08	0	H2A2B_MOUSE		966.722	944.346	891.416	871.926	961.608	3385.82	3484.2	3427.82	3444.69	3552.24	927.204	3458.95	1.88807	1.20276e-12
Myelin proteolipid protein OS=Mus musculus GN=Plp1 PE=1 SV=2	8.29	30875.6	9894.22	P60202	6	22.38	0	MYPR_MOUSE		18826.3	12317	12157.5	12559.8	12479.8						13668.1	0	0	0

## Sheet: ppm for volcano CNCE (Fig. 4B)
description	IEP	mw	max score	accession	reported peptides	sequence coverage	FDR level	entry	sparkline	WT 1	WT 2	WT 3	WT 4	WT 5	CNCE 1	CNCE 2	CNCE 3	CNCE 4	CNCE 5	AVERAGE WT	AVERAGE CNCE	log2Ratio CNCE vs WT	ttest CNCE vs WT (black)	ttest sig (grey)	test color (red)
Serine/threonine-protein phosphatase PP1-beta catalytic subunit OS=Mus musculus GN=Ppp1cb PE=1 SV=3	5.77	37985.3	794.93	P62141	3	13.76	0	PP1B_MOUSE			184.464			448.058	292.533	288.869	312.704	359.195	351.03	316.261	320.866	0.0202213		0.952728
Sodium/potassium-transporting ATPase subunit alpha-4 OS=Mus musculus GN=Atp1a4 PE=1 SV=3	5.37	116085	793.72	Q9WV27	13	15.02	0	AT1A4_MOUSE		1799.1	1826.21	1914.8	1728.93	1778.36	1907.72	1510.18	1989.67	1885.35	1791.95	1809.48	1816.97	0.00592971		0.934554
Alcohol dehydrogenase class-3 OS=Mus musculus GN=Adh5 PE=1 SV=3	6.98	40346.2	317.631	P28474	2	9.36	0	ADHX_MOUSE		851.203	934.669	836.467	750.402	934.051	1026.41	396.816	929.979	955.486	946.645	861.358	851.068	-0.0171392		0.93366
Heat shock 70 kDa protein 4 OS=Mus musculus GN=Hspa4 PE=1 SV=1	4.96	94931.2	643.15	Q61316	11	25.68	0	HSP74_MOUSE		1948.43	1600.93	1793.96	2205.02	1723.81	1673.37	1726.53	1986.9	2019.06	1929.05	1854.43	1866.98	0.00967899		0.922839
T-complex protein 1 subunit gamma OS=Mus musculus GN=Cct3 PE=1 SV=1	6.26	61200.4	841.839	P80318	11	35.78	0	TCPG_MOUSE		2282.42	4988.79	5108.19	5085.02	4250.19	4657.73	4689.64	4469.4	4222.58	3967.06	4342.92	4401.28	0.0192137		0.918983
Myelin basic protein OS=Mus musculus GN=Mbp PE=1 SV=2	10.05	27167.7	1401.71	P04370	4	12.8	0	MBP_MOUSE		694.742	588.414	656.708	735.648	758.869	637.084	811.542	646.549	605.379	699.754	686.876	680.061	-0.0141773		0.888642
Guanine nucleotide-binding protein G(q) subunit alpha OS=Mus musculus GN=Gnaq PE=1 SV=4	5.34	42443.3	328.167	P21279	3	12.53	0	GNAQ_MOUSE			1257.43	632.786	878.215	596.541	798.531	700.193	728.832	953.097	870.982	841.243	810.327	-0.0533724		0.835705
Myelin-oligodendrocyte glycoprotein OS=Mus musculus GN=Mog PE=1 SV=1	7.92	28670.2	2207.72	Q61885	8	36.18	0	MOG_MOUSE		3183.03	3420.25	3710.7	3630.13	3384.36	3326.03	3462.41	3523.07	3526.74	3641.62	3465.69	3495.97	0.0125147		0.784161
Transforming protein RhoA OS=Mus musculus GN=Rhoa PE=1 SV=1	5.73	22124.4	3813.96	Q9QUI0	8	56.48	0	RHOA_MOUSE		1075.57	1119.06	1119.53	657.746	667.004	908.413	938.584	989.733	944.499	664.862	927.784	889.218	-0.060584		0.76183
40S ribosomal protein S18 OS=Mus musculus GN=Rps18 PE=1 SV=3	11.41	17718.7	750.498	P62270	4	24.34	0	RS18_MOUSE			292.287	341.351	311.135	317.33	290.905	331.014	308.867	281.875	338.132	315.526	310.158	-0.0239863		0.735279
Keratin, type I cuticular Ha3-II OS=Homo sapiens GN=KRT33B PE=2 SV=3	4.61	47354.2	2082.88	Q14525	11	32.92	0	KT33B_HUMAN		2213.93	1181.59	1358.98	1388.73	1493.64	674.883	844.035	738.319	2135.69	2466.83	1527.37	1371.95	-0.153762		0.723167
Fructose-bisphosphate aldolase C OS=Mus musculus GN=Aldoc PE=1 SV=4	6.74	39794.1	353.658	P05063	2	14.05	0	ALDOC_MOUSE		2150.45	1664.13				3149.23	1760.58	1548.04	1329.36	286.32	1907.29	1614.71	-0.238887		0.722941
Proteasome subunit alpha type-4 OS=Mus musculus GN=Psma4 PE=1 SV=1	7.71	29756	452.437	Q9R1P0	2	13.03	0	PSA4_MOUSE			464.772	436.852	531.188	480.508	579.148	451.887	496.128	560.275	393.796	478.33	496.247	0.0519853		0.686196
Ras-related protein Rab-1B OS=Mus musculus GN=Rab1b PE=1 SV=1	5.39	22358.3	3136.53	Q9D1G1	6	50.75	0	RAB1B_MOUSE		535.658	488.732	503.505	484.218	410.692	461.09	570.744	331.539	510.668	444.277	484.561	463.664	-0.0622852		0.652601
Keratin, type II cytoskeletal 79 OS=Homo sapiens GN=KRT79 PE=1 SV=2	6.83	58120.8	2726.3	Q5XKE5	9	22.06	0	K2C79_HUMAN		876.38	749.992	866.175	1225	892.681	859.49	876.265	1000.84	888.452	768.435	922.046	878.696	-0.0687112		0.635649
6-phosphogluconate dehydrogenase, decarboxylating OS=Mus musculus GN=Pgd PE=2 SV=3	6.86	53760.6	417.11	Q9DCD0	2	6.42	0	6PGD_MOUSE		1017.13	1229.88	1071.46	1081.75	1056.15	924.558	885.62	1239.18	1194.72	1013.67	1091.28	1051.55	-0.0530041		0.631819
Heterogeneous nuclear ribonucleoprotein D0 OS=Mus musculus GN=Hnrnpd PE=1 SV=2	7.9	38525.3	604.703	Q60668	2	9.3	0	HNRPD_MOUSE		944.828	1038.36	1112.23	1047.05	666.761	1055.81	1079.31	1071.97	854.84	1022.63	961.847	1016.91	0.0795104		0.5526
Keratin, type I cytoskeletal 14 OS=Mus musculus GN=Krt14 PE=1 SV=2	4.91	53209.3	2801.06	Q61781	11	44.63	0	K1C14_MOUSE		1252.71	541.955	570.371	439.41	409.056	496.205	806.474	823.104	817.278	840.909	642.7	756.794	0.232419		0.517811
V-type proton ATPase catalytic subunit A OS=Mus musculus GN=Atp6v1a PE=1 SV=2	5.26	68668.4	643.051	P50516	9	32.58	0	VATA_MOUSE		1850.66	2207.92	1414.89	1369.2	1519.95	1670.33	1772.16	1705.41	2098.64	1718.96	1672.53	1793.1	0.0998496		0.513504
Rho-related GTP-binding protein RhoB OS=Mus musculus GN=Rhob PE=1 SV=1	4.91	22579.6	395.323	P62746	2	14.8	0	RHOB_MOUSE		222.956	227.467		142.984	297.288	179.611	208.481	268.8	164.058	171.296	222.674	198.449	-0.158611		0.513396
Heterogeneous nuclear ribonucleoprotein A/B OS=Mus musculus GN=Hnrnpab PE=1 SV=1	8.14	30945.4	456.763	Q99020	2	11.58	0	ROAA_MOUSE		820.351	712.819	778.904	814.806	883.242	760.743	801.765	825.188	769.892	744.791	802.024	780.476	-0.0388014		0.512941
Guanidinoacetate N-methyltransferase OS=Mus musculus GN=Gamt PE=1 SV=1	5.34	26621.3	853.262	O35969	2	15.68	0	GAMT_MOUSE			345.575			480.971	263.88	651.054	492.83		664.156	413.273	517.98	0.318894		0.512492
WD repeat-containing protein 1 OS=Mus musculus GN=Wdr1 PE=1 SV=3	6.11	67091.1	358.64	O88342	4	10.56	0	WDR1_MOUSE		1311.27	1005	1118.57	1655.21	1686.97	1266.45	1243.98	1818.96	1420.49	1636.27	1355.4	1477.23	0.123299		0.510146
Phosphoglycerate mutase 1 OS=Mus musculus GN=Pgam1 PE=1 SV=3	6.79	28946.1	2140.6	Q9DBJ1	9	57.87	0	PGAM1_MOUSE		738.005	803.688	811.147	856.555	613.783	607.558	692.714	794.849	723.664	805.023	764.635	724.761	-0.0762418		0.493324
40S ribosomal protein S3 OS=Mus musculus GN=Rps3 PE=1 SV=1	10.04	26845.4	2391.05	P62908	9	67.49	0	RS3_MOUSE		1760.53	694.459	756.358	890.827	845.237	1151.25	1192.45	1149.63	1120.69	1125.26	989.483	1147.85	0.212201		0.442833
Keratin, type I cytoskeletal 19 OS=Homo sapiens GN=KRT19 PE=1 SV=4	4.86	44106.1	2325.1	P08727	7	22.25	0	K1C19_HUMAN		996.79	679.335	432.608	743.53	815.587	764.574	598.51	559.947	744.852	584.289	733.57	650.434	-0.171053		0.437307
T-complex protein 1 subunit zeta OS=Mus musculus GN=Cct6a PE=1 SV=3	6.66	58460.6	941.256	P80317	9	29	0	TCPZ_MOUSE		1636.26	1189.31	1681.38	2012.6	1665.83	1380.82	1254.23	1705.44	1667.17	1518.48	1637.07	1505.23	-0.120372		0.423723
Serine/threonine-protein phosphatase PP1-alpha catalytic subunit OS=Mus musculus GN=Ppp1ca PE=1 SV=1	5.89	38281.5	741.935	P62137	4	17.88	0	PP1A_MOUSE		1116.49	426.462	1165.55			920.43	1885.28	1538.04	773.228	866.706	902.833	1196.74	0.402689		0.41994
T-complex protein 1 subunit beta OS=Mus musculus GN=Cct2 PE=1 SV=4	5.95	57819.5	810.471	P80314	15	43.55	0	TCPB_MOUSE		1949.13	2296.63	2401.49	2081.37	2375.04	4408.42	1960.98	1907.71	4203.06	1765.5	2220.73	2849.13	0.358059		0.327732
Ras-related protein Rab-3A OS=Mus musculus GN=Rab3a PE=1 SV=1	4.66	25198	1283.06	P63011	3	34.09	0	RAB3A_MOUSE			159.685			279.695	279.328	287.497	302.035	193.773	280.475	219.69	268.622	0.278619		0.327502
Sodium/potassium-transporting ATPase subunit alpha-3 OS=Mus musculus GN=Atp1a3 PE=1 SV=1	5.09	113117	1285.98	Q6PIC6	22	31.49	0	AT1A3_MOUSE		2387	2640.94	2395.2	2513.74	3001.97	3160.12	3560.85	3055.36	2031.82	2624.67	2587.77	2886.56	0.157068		0.323683
ADP-ribosylation factor 1 OS=Mus musculus GN=Arf1 PE=1 SV=2	6.37	20753.8	13750.6	P84078	9	84.53	0	ARF1_MOUSE		1567.64	1574.98	1502.77	1392.57	1395.21	1388.22	1553.61	1585.96	1584.86	1621.78	1486.63	1546.88	0.0569403		0.323639
Potassium-transporting ATPase alpha chain 2 OS=Mus musculus GN=Atp12a PE=1 SV=3	5.9	115468	284.446	Q9Z1W8	6	6.09	0	AT12A_MOUSE		844.026	888.407	1379.42	1076.96	901.358	1032.77	947.344	689.195	1078.04	634.273	1018.03	876.324	-0.213983		0.320809
Keratin, type I cytoskeletal 15 OS=Homo sapiens GN=KRT15 PE=1 SV=3	4.51	49439.9	2704.78	P19012	11	32.89	0	K1C15_HUMAN		398.597	607.832	550.574	488.847	1271.11	302.681	307.557	688.038	320.928	724.374	663.392	468.715	-0.492279		0.320083
Ubiquitin-60S ribosomal protein L40 OS=Mus musculus GN=Uba52 PE=1 SV=2	10.26	15013.5	21753.1	P62984	6	47.66	0	RL40_MOUSE		3876.69	3597.23	3068.21	4575.1	4591.48	3697.59	3539.58	3692.89	3410.61	3775.53	3941.74	3623.24	-0.121232		0.318756
Sodium/potassium-transporting ATPase subunit beta-1 OS=Mus musculus GN=Atp1b1 PE=1 SV=1	8.78	35593.8	469.55	P14094	2	8.88	0	AT1B1_MOUSE		747.014	677.941	628.302	603.924	552.457	591.524	582.373	638.6	605.767	606.769	641.928	605.007	-0.0841092		0.315733
Brain acid soluble protein 1 OS=Mus musculus GN=Basp1 PE=1 SV=3	4.29	22086.6	2437.74	Q91XV3	7	68.14	0	BASP1_MOUSE		727.911	783.208	721.779	791.913	731.547	753.223	778.151	682.247	739.854	632.439	751.272	717.183	-0.066094		0.293753
Keratin-like protein KRT222 OS=Mus musculus GN=Krt222 PE=2 SV=1	5.48	34426	846.884	Q8CCX5	3	10.2	0	KT222_MOUSE			534.094		649.707	499.299	530.827	559.763	804.55	606.574	839.338	561.033	668.21	0.248158		0.287071
Ubiquitin carboxyl-terminal hydrolase isozyme L1 OS=Mus musculus GN=Uchl1 PE=1 SV=1	4.97	25180.5	786.325	Q9R0P9	4	37.22	0	UCHL1_MOUSE		719.586				259.577	643.403	690.096	574.311	597.319	733.709	489.581	647.768	0.396859		0.281856
GTP-binding nuclear protein Ran OS=Mus musculus GN=Ran PE=1 SV=3	7.31	24594.2	2391.07	P62827	7	58.8	0	RAN_MOUSE		631.118	658.786	646.051	630.2	550.447	647.903	660.591	674.644	632.77	622.982	623.32	647.778	0.0546654		0.280206
Phosphoglycerate kinase 2 OS=Mus musculus GN=Pgk2 PE=1 SV=4	6.37	45252.3	1462.52	P09041	4	14.15	0	PGK2_MOUSE		1506.75	1454.68	1463.52	1613.34	1532.19	1283.88	1380.8	1497.13	1525.53	1545.58	1514.1	1446.58	-0.0653643		0.272712
Actin-related protein 3 OS=Mus musculus GN=Actr3 PE=1 SV=3	5.51	47813.4	724.094	Q99JY9	8	36.84	0	ARP3_MOUSE		957.485	1108.63	1331.29	1356.16	1229.25	1105.44	1210.41	944.731	1270.51	528.849	1196.57	1011.99	-0.239528		0.259433
Heat shock 70 kDa protein 1-like OS=Mus musculus GN=Hspa1l PE=2 SV=4	5.83	71036.6	2413.59	P16627	12	31.83	0	HS71L_MOUSE		1369.09	1381.78	1421.36	1422.28	1416.3	1582.82	1541.16	2670.08	1407.13	1340.02	1402.16	1708.24	0.283029		0.246324
Fatty acid synthase OS=Mus musculus GN=Fasn PE=1 SV=2	6.12	275166	520.081	P19096	34	23.24	0	FAS_MOUSE		8150.02	9684.44	9294.03	10436.4	9608.46	9209.68	9323.69	8421.02	8767.51	8894.72	9434.66	8923.32	-0.0803028		0.24265
Endonuclease domain-containing 1 protein OS=Mus musculus GN=Endod1 PE=1 SV=2	5.74	55946.6	862.343	Q8C522	3	11.98	0	ENDD1_MOUSE		1802.88	1768.8	1773.24	1791.39	1376.77	1538.81	1522.47	1640.78	1694.79	1549.44	1702.62	1589.26	-0.0987994		0.235037
Keratin, type II cytoskeletal 1 OS=Mus musculus GN=Krt1 PE=1 SV=4	8.15	66119.3	4276.15	P04104	10	26.37	0	K2C1_MOUSE		1300.97	1290.17	1309.61	1268.33	1295.46	1613.13	1261.99	1263.5	1503.11	1295.4	1292.91	1387.42	0.101034		0.228049
CD63 antigen OS=Mus musculus GN=Cd63 PE=1 SV=2	6.72	26622.1	621.77	P41731	3	10.08	0	CD63_MOUSE			614.167	663.536	579.856	600.404	1002.1	587.779	669.377	949.633	595.466	614.491	760.87	0.303808		0.196185
Profilin-2 OS=Mus musculus GN=Pfn2 PE=1 SV=3	6.78	15374.4	1115.28	Q9JJV2	2	27.86	0	PROF2_MOUSE		307.126	263.049	326.452	353.232	241.885	260.031	261.392	273.553	299.467	235.797	298.349	266.048	-0.159644		0.195514
Glyceraldehyde-3-phosphate dehydrogenase OS=Mus musculus GN=Gapdh PE=1 SV=2	8.35	36095.2	16687.6	P16858	19	73.57	0	G3P_MOUSE		10872.3	10294.1	10301.7	10569	10355.1	10237.8	9994.43	10205.5	10484	10439.8	10478.4	10272.3	-0.0286373		0.1828
CD81 antigen OS=Mus musculus GN=Cd81 PE=1 SV=2	5.44	26498.9	6740.75	P35762	4	30.93	0	CD81_MOUSE		3479.92	3526.03	2998.94	2840.68	2766.68	3010.23	2970.25	2796.61	3000.47	2190.47	3122.45	2793.61	-0.160009		0.178929
Glutathione S-transferase Mu 1 OS=Mus musculus GN=Gstm1 PE=1 SV=2	8.12	26084.1	1656.35	P10649	5	34.4	0	GSTM1_MOUSE		604.956	513.504	594.741	527.234	579.892	556.697	571.262	613.533	615.126	644.135	564.066	600.151	0.0879497		0.176296
Ras-related protein Rab-7a OS=Mus musculus GN=Rab7a PE=1 SV=2	6.57	23774.9	1061.38	P51150	6	40.58	0	RAB7A_MOUSE		574.12	431.854	491.029	515.674	481.947	384.395	456.393	393.186	434.093	540.791	498.925	441.772	-0.171859		0.155126
Ubiquitin-conjugating enzyme E2 N OS=Mus musculus GN=Ube2n PE=1 SV=1	6.15	17194.9	1820.11	P61089	5	55.26	0	UBE2N_MOUSE		562.718	493.994	476.414	521.937	374.509	464.754	346.619	443.281	352.03	481.44	485.914	417.625	-0.213746		0.14644
Keratin, type I cytoskeletal 13 OS=Mus musculus GN=Krt13 PE=1 SV=2	4.6	48096.3	2249.49	P08730	11	28.38	0	K1C13_MOUSE		4031.88	1551.25	1510.36	1643.02	1602.35	1466.51	1011.7	1212.28	1241.65	1198.89	2067.77	1226.21	-0.749119		0.128754
Destrin OS=Mus musculus GN=Dstn PE=1 SV=3	7.99	18863.8	3664.81	Q9R0P5	4	33.94	0	DEST_MOUSE		419.481	493.427	444.449	554.255	498.278	575.81	655.023	547.447	708.188	407.596	481.978	578.813	0.259214		0.124756
Keratin, type II cytoskeletal 78 OS=Homo sapiens GN=KRT78 PE=2 SV=2	5.68	57664.3	1017.74	Q8N1N4	7	11.92	0	K2C78_HUMAN		343.677	291.896	266.476	584.646	320.307	205.84	208.306	276.345	263.939	324.295	361.4	255.745	-0.482933		0.124061
F-actin-capping protein subunit alpha-1 OS=Mus musculus GN=Capza1 PE=1 SV=4	5.2	33110.9	540.263	P47753	3	28.32	0	CAZA1_MOUSE			452.164		438.026	378.735		381.725	295.222	336.369	412.506	422.975	356.456	-0.240645		0.12205
Ras-related protein Rab-1A OS=Mus musculus GN=Rab1A PE=1 SV=3	5.85	22905.9	3043.32	P62821	4	41.46	0	RAB1A_MOUSE		397.108	439.016	402.632	396.703	302.691	370.716	366.02	360.179	303.632	250.278	387.63	330.165	-0.225191		0.115334
Guanine nucleotide-binding protein G(I)/G(S)/G(O) subunit gamma-12 OS=Mus musculus GN=Gng12 PE=1 SV=3	9.48	8111.3	5614.27	Q9DAS9	4	66.67	0	GBG12_MOUSE		273.512	275.973	266.601	271.183	299.61	290.808	302.808	341.323	302.335	495.368	277.376	346.528	0.311079		0.111063
Guanine nucleotide-binding protein subunit beta-2-like 1 OS=Mus musculus GN=Gnb2l1 PE=1 SV=3	7.56	35533	627.137	P68040	9	46.37	0	GBLP_MOUSE			460.948	578.98	647.599	675.727	689.765	670.232	740.807	593.314	734.051	590.814	685.634	0.211411		0.109392
V-type proton ATPase subunit E 1 OS=Mus musculus GN=Atp6v1e1 PE=1 SV=2	8.89	26214.5	656.003	P50518	2	9.73	0	VATE1_MOUSE		546.074	540.197	454.377			471.182	392.156	451.971	501.158	347.841	513.55	432.861	-0.241471		0.108671
Keratin, type I cytoskeletal 42 OS=Mus musculus GN=Krt42 PE=1 SV=1	4.9	50475.3	2466.28	Q6IFX2	10	39.16	0	K1C42_MOUSE		1018.98	67.7181	30.9409	35.8666	76.2849	355.212	360.62	989.776	721.341	986.316	245.959	682.653	1.43622		0.105739
Plastin-2 OS=Mus musculus GN=Lcp1 PE=1 SV=4	5.02	70776.7	266.82	Q61233	2	6.7	0	PLSL_MOUSE		1599.87	2072.64	2374.22	2336.58	2140.04	2568.93	1109.6		968.275	935.103	2104.67	1395.48	-0.589373		0.103637
Glucose-6-phosphate isomerase OS=Mus musculus GN=Gpi PE=1 SV=4	8.2	62995.1	402.793	P06745	3	8.42	0	G6PI_MOUSE			1050.21	1043.68	1038.41	1058.87	975.505	1082.76	1000.34	866.982	872.591	1047.79	959.636	-0.125537		0.0991163
Ras-related C3 botulinum toxin substrate 1 OS=Mus musculus GN=Rac1 PE=1 SV=1	8.57	21849.3	1726.91	P63001	6	42.71	0	RAC1_MOUSE		801.202	599.56	797.055	749.408	879.11	685.563	469.513	689.828	673.011	704.709	765.267	644.525	-0.244245		0.0956745
Ras-related protein Rab-3D OS=Mus musculus GN=Rab3d PE=1 SV=1	4.57	24644.5	1370.96	P35276	3	17.35	0	RAB3D_MOUSE			156.177			273.551	115.206	174.382	137.679	115.93	156.11	214.864	139.861	-0.585425		0.0952263
Calmodulin OS=Mus musculus GN=Calm1 PE=1 SV=2	3.88	16837.7	4072.03	P62204	11	65.1	0	CALM_MOUSE		1390.68	1335.64	1351.29	904.187	967.034	1033.45	1047.98	997.662	929.943	908.927	1189.77	983.592	-0.272027		0.0931996
Keratin, type I cytoskeletal 16 OS=Homo sapiens GN=KRT16 PE=1 SV=4	4.79	51610.1	5399.82	P08779	16	49.05	0	K1C16_HUMAN		1761.52	1239.1	1226.59	1353.84	1367.83	1151.39	1247.09	1158.03	1211.47	1200	1389.78	1193.6	-0.217845		0.0825479
Myelin proteolipid protein OS=Mus musculus GN=Plp1 PE=1 SV=2	8.29	30875.6	9894.22	P60202	6	22.38	0	MYPR_MOUSE		18826.3	12317	12157.5	12559.8	12479.8	11043.8	11216	11289.8	10765.2	10981.7	13668.1	11059.3	-0.305304		0.0786678
Ubiquitin-like modifier-activating enzyme 1 OS=Mus musculus GN=Uba1 PE=1 SV=1	5.3	119007	832.304	Q02053	20	40.64	0	UBA1_MOUSE		4256.74	4769.44	4839.83	5545.48	4877.55	4646.06	4515.26	4270.28	4452.68	4001.9	4857.81	4377.24	-0.14996		0.0737443
T-complex protein 1 subunit eta OS=Mus musculus GN=Cct7 PE=1 SV=1	7.78	60165.5	383.937	P80313	6	18.01	0	TCPH_MOUSE		1043.23				695.443	1364.85	1397.58	1206.94	1182.97	1920.97	869.334	1414.66	0.696134		0.0734873
Neuronal membrane glycoprotein M6-a OS=Mus musculus GN=Gpm6a PE=1 SV=1	5	31890.9	957.625	P35802	3	17.63	0	GPM6A_MOUSE		2351.78	2345.65	2407.38	2330.7	2004.83	2399.45	1777.96	1878.99	1862.42	2064.43	2288.07	1996.65	-0.195632		0.0587791
Lactadherin OS=Mus musculus GN=Mfge8 PE=1 SV=3	6.08	52381.6	417.165	P21956	6	17.93	0	MFGM_MOUSE		1730.36	1172.77	1410.83	1404.38	1243.14	1025.48	1175.14	1079.16	1257.69	1237.93	1392.3	1155.08	-0.267363		0.0559746
ATP-citrate synthase OS=Mus musculus GN=Acly PE=1 SV=1	7.12	120641	157.378	Q91V92	2	2.38	0	ACLY_MOUSE		2349	1628.44				1199.47	1565.7	1276.44	1620.38	1376.14	1988.72	1407.63	-0.4956		0.055674
Keratin, type I cuticular Ha4 OS=Mus musculus GN=Krt34 PE=2 SV=1	4.56	46213.9	5558.26	Q9D646	10	28.06	0	KRT34_MOUSE			414.489		419.34	653.952	723.168	644.852	669.202	740.289	557.893	495.927	667.081	0.420399		0.0550978
Ubiquitin-conjugating enzyme E2 L3 OS=Mus musculus GN=Ube2l3 PE=2 SV=1	8.8	18032.7	1253.18	P68037	2	30.52	0	UB2L3_MOUSE		373.485	333.346	331.624	327.089	326.249	370.045	228.597	263.564	267.101	277.138	338.358	281.289	-0.258122		0.0538069
Ras-related protein Rap-1b OS=Mus musculus GN=Rap1b PE=2 SV=2	5.46	21052.9	6718.59	Q99JI6	9	55.98	0	RAP1B_MOUSE		324.811	448.023	437.232	418.203	435.328	372.105	368.886	350.565	346.928	361.735	412.719	360.044	-0.192003		0.0514597
T-complex protein 1 subunit theta OS=Mus musculus GN=Cct8 PE=1 SV=3	5.29	60125.9	893.794	P42932	15	38.14	0	TCPQ_MOUSE		1512.89	1559.6	1608.36	1718.91	1538.47	1572.13	1422.59	1459.1	1441.66	1518.06	1587.65	1482.71	-0.0980147		0.050305
V-type proton ATPase subunit B, brain isoform OS=Mus musculus GN=Atp6v1b2 PE=1 SV=1	5.45	56893.1	521.686	P62814	4	18.59	0	VATB2_MOUSE		1166.84	1301.79	1217.11	1093.95	1579.18	1647.15	1689.6	1537.21	1325.71	1429.48	1271.77	1525.83	0.260876		0.0460487
Sodium/potassium-transporting ATPase subunit beta-3 OS=Mus musculus GN=Atp1b3 PE=1 SV=1	8.63	32117.9	1549.45	P97370	3	14.39	0	AT1B3_MOUSE		1147.44	1250.64	1159.5	1171.01	883.714	954.876	962.568	1030.29	969.155	934.428	1122.46	970.264	-0.20822		0.0457413
Guanine nucleotide-binding protein G(o) subunit alpha OS=Mus musculus GN=Gnao1 PE=1 SV=3	5.19	40654.9	3506.64	P18872	15	61.86	0	GNAO_MOUSE		1835.21	1666.97	1554.09	1608.28	1797.18	1633.44	1632	1407.43	1211.92	1440.85	1692.35	1465.13	-0.206685		0.0446094
T-complex protein 1 subunit delta OS=Mus musculus GN=Cct4 PE=1 SV=3	8	58579.7	1820.75	P80315	7	26.35	0	TCPD_MOUSE		2071.56	1413.89	1587.11	2354.51	1995.82	1757.41	1683.21	968.396	1074.82	1094.89	1884.58	1315.75	-0.515071		0.0440614
Ras-related protein Ral-A OS=Mus musculus GN=Rala PE=1 SV=1	6.99	23723.9	984.134	P63321	4	35.92	0	RALA_MOUSE			372.945	494.66	409.231	300.923	300.685	297.021	354.738	228.924	203.751	394.44	277.024	-0.494756		0.0406396
Thioredoxin OS=Mus musculus GN=Txn PE=1 SV=3	4.6	12017.6	1338.25	P10639	2	20.95	0	THIO_MOUSE		232.45	236.163	244.443		250.068	226.583	304.202	392.967	324.484	362.995	240.781	322.246	0.405826		0.0401615
Keratin, type I cuticular Ha1 OS=Mus musculus GN=Krt31 PE=2 SV=2	4.67	48942.3	5628.04	Q61765	10	24.04	0	K1H1_MOUSE			308.169	38.445	310.92	377.475	438.081	397.779	419.394	441.128	436.533	258.752	426.583	0.699979		0.0399395
Excitatory amino acid transporter 2 OS=Mus musculus GN=Slc1a2 PE=1 SV=1	6.24	62543.6	704.244	P43006	8	16.26	0	EAA2_MOUSE		2006.28	1232.09	1797.1	1610.88	1184.71	2052.98	1922.51	1985.1	2100.27	1828.14	1566.21	1977.8	0.334712		0.0383031
4F2 cell-surface antigen heavy chain OS=Mus musculus GN=Slc3a2 PE=1 SV=1	5.52	58450.7	392.998	P10852	4	13.88	0	4F2_MOUSE		1584.15	1579.33	1759.39	1708.14	1324.54	1152.51	1280.15	1227.23	1627.66	1291.9	1591.11	1315.89	-0.272115		0.0382771
60S ribosomal protein L18 OS=Mus musculus GN=Rpl18 PE=2 SV=3	12.19	21701.6	1295.62	P35980	3	19.68	0	RL18_MOUSE		928.959	728.818	773.966	889.866	601.56	909.066	888.849	927.966	965.307	1015.35	784.634	941.307	0.259621		0.0370585
Clathrin heavy chain 1 OS=Mus musculus GN=Cltc PE=1 SV=3	5.35	193325	1759.85	Q68FD5	49	49.55	0	CLH_MOUSE		59023.4	56819.9	59387.3	62425.9	59925.2	62704	63266.6	62690.1	62810	59818.7	59516.3	62257.9	0.0649602		0.0362544
Guanine nucleotide-binding protein G(I)/G(S)/G(T) subunit beta-2 OS=Mus musculus GN=Gnb2 PE=1 SV=3	5.54	38072.5	4586.2	P62880	11	55.29	0	GBB2_MOUSE		2739.63	2525.72	3818.4	2508.4	4975.28	2098.71	2466.11	1995.3	1986.46	1818.84	3313.49	2073.08	-0.673978		0.0358405
Ras-related protein Rab-6A OS=Mus musculus GN=Rab6a PE=1 SV=4	5.23	23703.9	1509.15	P35279	3	16.83	0	RAB6A_MOUSE		802.194	900.672	1026.29	877.203	511.552	558.767	607.161	620.893	654.168	564.748	823.582	601.147	-0.447803		0.0350277
60S ribosomal protein L9 OS=Mus musculus GN=Rpl9 PE=2 SV=2	10.38	21995.5	1365.64	P51410	3	25.52	0	RL9_MOUSE		584.306	576.067	411.517	409.498		622.578	613.289	865.016	847.71	591.891	495.347	708.097	0.506904		0.0345232
26S proteasome non-ATPase regulatory subunit 14 OS=Mus musculus GN=Psmd14 PE=1 SV=2	6.06	34748.2	536.45	O35593	2	12.58	0	PSDE_MOUSE		1248.44	794.021	1131.44	902.582	749.177	705.386	720.941	831.698	630.346	590.704	965.132	695.815	-0.466306		0.0339267
Lysosome-associated membrane glycoprotein 1 OS=Mus musculus GN=Lamp1 PE=1 SV=2	8.43	44321.4	1368.02	P11438	5	19.21	0	LAMP1_MOUSE		1643.29	1688.54	1784.04	1763.84	1350.8	1829.6	1874.65	1876.07	1781.84	1941.62	1646.1	1860.76	0.175828		0.0315004
S-formylglutathione hydrolase OS=Mus musculus GN=Esd PE=2 SV=1	6.75	31889.9	552.13	Q9R0P3	3	22.7	0	ESTD_MOUSE		615.362	654.354	631.07	575.097	631.524	652.271	460.641	492.954	454.96	536.66	621.481	519.497	-0.254117		0.0294555
Keratin, type I cytoskeletal 19 OS=Mus musculus GN=Krt19 PE=1 SV=1	5.1	44541.9	2128.86	P19001	8	22.33	0	K1C19_MOUSE			53.5021	34.9512	367.095	233.06	401.693	311.882	328.603	418.977	437.399	172.152	379.711	1.09726		0.0275936
Ras-related protein Rab-3C OS=Mus musculus GN=Rab3c PE=1 SV=1	4.91	26100.3	1411.83	P62823	2	22.03	0	RAB3C_MOUSE		3704.65	3730.82	3460.77	3404.28	3357.93		159.845		2558.37	2603.64	3531.69	1773.95	-0.98936		0.0260559
Keratin, type II cytoskeletal 2 oral OS=Mus musculus GN=Krt76 PE=2 SV=1	8.48	63358	3190.62	Q3UV17	14	40.07	0	K22O_MOUSE		1612.26	985.207	967.362	982.77	1153.09	1551.81	1541.44	1496.48	1419.65	1458.36	1140.14	1493.55	0.386562		0.0224895
Alpha-centractin OS=Mus musculus GN=Actr1a PE=2 SV=1	6.18	42727.9	730.543	P61164	5	26.6	0	ACTZ_MOUSE		1539.85	1433.89	1384.64	1711.98	1740.69	801.787	999.953	995.317	1038.7	1647.83	1562.21	1096.72	-0.506509		0.0199948
Cytosolic non-specific dipeptidase OS=Mus musculus GN=Cndp2 PE=1 SV=1	5.31	53223.6	1205.13	Q9D1A2	7	34.53	0	CNDP2_MOUSE		972.415	1033.17	1061.08	1126.1	1035.43	554.407	540.053	523.178	1168.88	517.561	1045.64	660.816	-0.65413		0.0178792
Elongation factor 2 OS=Mus musculus GN=Eef2 PE=1 SV=2	6.39	96283.7	3292.78	P58252	31	62	0	EF2_MOUSE		6025.9	7174.04	8050.22	7829.14	7358.2	6267.28	6001.22	6247.84	6128.76	6414.38	7287.5	6211.9	-0.230048		0.0172287
Ras-related protein Rab-10 OS=Mus musculus GN=Rab10 PE=1 SV=1	8.57	22769.1	4354.11	P61027	5	43.5	0	RAB10_MOUSE		665.321	602.513	580.159	591.009	569.87	508.233	588.28	484.625	488.052	542.188	601.774	522.276	-0.200826		0.0147332
Myristoylated alanine-rich C-kinase substrate OS=Mus musculus GN=Marcks PE=1 SV=2	4.12	29718.4	8425.52	P26645	11	80.58	0	MARCS_MOUSE		2372.94	2339.94	2281.61	2371.43	2439.58	2187.36	2241.88	2061.43	2189.35	1802.33	2361.1	2096.47	-0.170728		0.0130992
Ras-related protein Rab-11A OS=Mus musculus GN=Rab11a PE=1 SV=3	6.12	24507.6	771.283	P62492	2	9.72	0	RB11A_MOUSE			445.843	477.723	399.959	388.937	353.648	367.203	350.998	340.907	389.687	428.115	360.489	-0.241881		0.0130669
40S ribosomal protein S8 OS=Mus musculus GN=Rps8 PE=1 SV=2	10.72	24490.3	1043.02	P62242	2	9.62	0	RS8_MOUSE		523.435	556.186	506.066	579.978	412.058	537.474	706.766	807.043	852.711	675.52	515.545	715.903	0.465963		0.0121648
Chloride intracellular channel protein 4 OS=Mus musculus GN=Clic4 PE=1 SV=3	5.28	28957.2	658.999	Q9QYB1	5	26.88	0	CLIC4_MOUSE		754.076	796.72	875.056	770.113	739.901	510.013	544.89	679.129	755.277	438.033	787.173	585.468	-0.420868		0.0121046
Serine/threonine-protein phosphatase 2A 55 kDa regulatory subunit B alpha isoform OS=Mus musculus GN=Ppp2r2a PE=1 SV=1	5.76	52205.4	561.306	Q6P1F6	3	12.3	0	2ABA_MOUSE					1104.96	781.45	559.408	535.733	474.782	544.728	669.073	943.204	556.745	-0.750085		0.0120946
Rab GDP dissociation inhibitor alpha OS=Mus musculus GN=Gdi1 PE=1 SV=3	4.76	51092	1854.82	P50396	14	49.66	0	GDIA_MOUSE		2819.69	1693.14	1763.8	1709.98	1603.1	1467.35	1218.42	1072.39	814.129	781.429	1917.94	1070.74	-0.83504		0.011689
T-complex protein 1 subunit epsilon OS=Mus musculus GN=Cct5 PE=1 SV=1	5.63	60080.5	677.585	P80316	3	10.17	0	TCPE_MOUSE		1433.53	1597.74	1250.71	1809.27	1601.36	976.882	1066.92	1204.17	1210.32	1362.68	1538.52	1164.19	-0.399222		0.0113777
Dynein light chain 1, cytoplasmic OS=Mus musculus GN=Dynll1 PE=1 SV=1	7.23	10537	5510.44	P63168	2	32.58	0	DYL1_MOUSE		688.502	691.576	719.702	688.037	655.585	616.522	573.343	346.883	561.894	327.649	688.681	485.258	-0.496452		0.0111842
Radixin OS=Mus musculus GN=Rdx PE=1 SV=3	5.83	68657	786.419	P26043	12	27.79	0	RADI_MOUSE		1423.94	1422.44	1337.5	1266.82	1294.47	1200.2	1287.97	1130.21	1200.47	1235.37	1349.03	1210.84	-0.154703		0.0101599
Glutamine synthetase OS=Mus musculus GN=Glul PE=1 SV=6	6.66	42861.1	1530.72	P15105	7	33.24	0	GLNA_MOUSE		2081.58	2299.93	2061.57	2108.61	2244.1	1970.41	1907.33	2040.44	1972.65	2019.9	2159.16	1982.15	-0.122811		0.0100517
Isocitrate dehydrogenase [NADP] cytoplasmic OS=Mus musculus GN=Idh1 PE=1 SV=2	6.79	47073.7	1265.29	O88844	17	59.9	0	IDHC_MOUSE		1653.79	1606	1771.43	1922.87	1907.57	1480.28	1505.97	1074.06	1263.61	1586.95	1772.33	1382.18	-0.356425		0.00893474
Keratin, type II cytoskeletal 73 OS=Mus musculus GN=Krt73 PE=1 SV=1	8.05	59538.8	4160.96	Q6NXH9	14	33.77	0	K2C73_MOUSE		1308.6	1392.11	1322.59	1326.16	795.875	1701.85	1627.58	1632.71	1583.96	1627.45	1229.07	1634.71	0.40858		0.00641863
Phosphoserine aminotransferase OS=Mus musculus GN=Psat1 PE=1 SV=1	8.08	40757.8	701.079	Q99K85	8	34.86	0	SERC_MOUSE			586.242	580.543		429.3	724.628	728.2	691.275	686.436	669.803	532.028	700.068	0.389589		0.00599193
Nucleoside diphosphate kinase A OS=Mus musculus GN=Nme1 PE=1 SV=1	7.26	17321.9	3874.7	P15532	6	50	0	NDKA_MOUSE		1722.67	729.333	980.993	999.915	746.253	339.766	330.244	350.152	332.563	363.43	1035.83	343.231	-1.56597		0.00502949
Neural cell adhesion molecule 1 OS=Mus musculus GN=Ncam1 PE=1 SV=3	4.54	120226	369.147	P13595	6	13.45	0	NCAM1_MOUSE		3310.14	3246.39	3200.69	3312.49	3403.19	4095.79	3946.13	3940.56	4073.83	3303.01	3294.58	3871.86	0.232283		0.00483621
Cell division control protein 42 homolog OS=Mus musculus GN=Cdc42 PE=1 SV=2	6.15	21600.8	2842.9	P60766	8	42.41	0	CDC42_MOUSE		1002.28	794.57	886.807	1091.96	1107.75	565.189	616.475	802.723	695.436	763.092	976.675	688.583	-0.498143		0.00481016
60S ribosomal protein L12 OS=Mus musculus GN=Rpl12 PE=1 SV=2	9.9	17975.7	630.838	P35979	3	24.85	0	RL12_MOUSE			239.332		248.454	232.042	296.768	293.239	305.946	267.101	324.857	239.943	297.582	0.299375		0.00438571
Guanine nucleotide-binding protein G(I)/G(S)/G(T) subunit beta-1 OS=Mus musculus GN=Gnb1 PE=1 SV=3	5.54	38175.4	4125.4	P62874	14	79.12	0	GBB1_MOUSE		1940.77	1740.75	1803.2	1916.36	1744.3	1671.83	1709.84	1543.27	1558.04	1490.39	1829.07	1594.67	-0.196699		0.00413648
Transaldolase OS=Mus musculus GN=Taldo1 PE=1 SV=2	6.64	37558.1	1431.38	Q93092	8	24.33	0	TALDO_MOUSE		1792.86	1523.43	1537.59	1483.04	1290.68	1820.81	1827.98	1855.2	2142.32	2071.22	1525.52	1943.51	0.347336		0.00406298
Phytanoyl-CoA hydroxylase-interacting protein-like OS=Mus musculus GN=Phyhipl PE=2 SV=1	5.89	42911.2	1518.78	Q8BGT8	4	11.2	0	PHIPL_MOUSE		1302.18	1115.77	1214.02	1180.54	1214.43	1057.78	1010.64	1028.5	970.077	1133.21	1205.39	1040.04	-0.210974		0.0035996
40S ribosomal protein S3a OS=Mus musculus GN=Rps3a PE=1 SV=3	10.18	30113	668.153	P97351	4	20.45	0	RS3A_MOUSE			443.295	503.29		540.68	614.45	654.349	673.089	655.936	756.165	495.755	670.798	0.428786		0.00342146
40S ribosomal protein SA OS=Mus musculus GN=Rpsa PE=1 SV=4	4.6	32952.2	1151.31	P14206	6	38.64	0	RSSA_MOUSE		703.383	575.446	658.048	729.298	738.146	873.008	794.015	866.115	804.728	787.455	680.864	825.064	0.273486		0.00336106
Heterogeneous nuclear ribonucleoproteins A2/B1 OS=Mus musculus GN=Hnrnpa2b1 PE=1 SV=2	9.19	37459.8	904.732	O88569	3	9.92	0	ROA2_MOUSE			501.374	559.17	573.767		1290.28	1256.59	1764.99	1207.49	1873.98	544.77	1478.67	1.42406		0.00256338
Glyceraldehyde-3-phosphate dehydrogenase, testis-specific OS=Mus musculus GN=Gapdhs PE=1 SV=1	7.8	48398.4	4813.31	Q64467	6	35	0	G3PT_MOUSE		779.965	731.701	754.015	934.541	531.287	406.966	482.226	413.867	490.653	488.383	746.302	456.419	-0.697335		0.00255697
14-3-3 protein beta/alpha OS=Mus musculus GN=Ywhab PE=1 SV=3	4.57	28200.5	6189.78	Q9CQV8	14	80.89	0	1433B_MOUSE		815.997	1043.35	987.712	959.449	1096.55	1182.37	1243.15	1164.45	1169.49	1250.17	980.611	1201.93	0.290914		0.00245481
Keratin, type II cuticular Hb4 OS=Homo sapiens GN=KRT84 PE=1 SV=2	7.42	65983	1329.3	Q9NSB2	4	7.17	0	KRT84_HUMAN		2357.31	2538.95	3043.82	1610.68	1059.45	210.635	187.07	210.075	252.584	1106.28	2122.04	393.33	-2.40221		0.0023301
Actin, cytoplasmic 1 OS=Mus musculus GN=Actb PE=1 SV=1	5.14	42079	36074.6	P60710	29	95.47	0	ACTB_MOUSE		44586.6	44065.1	43266.2	42405.6	41188.2	47170.4	47265	46107.4	45358.5	45580.4	43102.3	46296.3	0.103109		0.00222179
F-actin-capping protein subunit alpha-2 OS=Mus musculus GN=Capza2 PE=1 SV=3	5.47	33138.2	640.875	P47754	3	20.98	0	CAZA2_MOUSE		691.519	634.365	621.194	658.235	615.367	462.219	435.013	479.895	539.852	589.29	644.136	501.254	-0.355551		0.00181208
40S ribosomal protein S6 OS=Mus musculus GN=Rps6 PE=1 SV=1	11.29	28851.8	844.673	P62754	4	18.88	0	RS6_MOUSE		527.309	580.128	553.464	576.073	565.488	767.657	911	726.39	657.602	728.208	560.492	758.171	0.429221		0.00180407
14-3-3 protein sigma OS=Mus musculus GN=Sfn PE=1 SV=2	4.53	27820.1	2513.56	O70456	4	17.34	0	1433S_MOUSE		1851.45	1062.22	1966.18	2807.21	3040.97	318.6	326.868	601.576	622.734	553.704	2145.6	484.696	-2.12348		0.0017848
Actin-related protein 2/3 complex subunit 3 OS=Mus musculus GN=Arpc3 PE=1 SV=3	8.8	20752.8	462.092	Q9JM76	2	13.48	0	ARPC3_MOUSE			310.687	318.292	345.493	326.676	223.488	153.083	210.119	220.761	271.032	325.287	215.697	-0.571013		0.00174763
60S ribosomal protein L30 OS=Mus musculus GN=Rpl30 PE=2 SV=2	9.95	12955.2	1817.76	P62889	2	24.35	0	RL30_MOUSE			165.788			145.603	384.772	329.908	455.967	457.916	428.074	155.696	411.327	1.3464		0.00154614
Peroxiredoxin-5, mitochondrial OS=Mus musculus GN=Prdx5 PE=1 SV=2	9.13	22239.7	1048.44	P99029	3	29.05	0	PRDX5_MOUSE			391.718	518.839	414.246	305.435	768.216	637.018	625.038	606.709	690.864	407.56	665.569	0.694121		0.00143917
40S ribosomal protein S23 OS=Mus musculus GN=Rps23 PE=2 SV=3	10.96	15978.7	988.193	P62267	2	26.57	0	RS23_MOUSE		330.942	335.291	344.378	327.927	326.65	410.937	431.634	369.785	382.601	370.556	333.038	393.103	0.23278		0.00140698
Proteasome subunit alpha type-7 OS=Mus musculus GN=Psma7 PE=1 SV=1	8.71	28026	669.462	Q9Z2U0	3	25	0	PSA7_MOUSE		500.113	400.902	406.345	458.655	416.022	316.163	268.334	264.97	376.063	291.2	436.407	303.346	-0.510604		0.0013724
Poly(rC)-binding protein 1 OS=Mus musculus GN=Pcbp1 PE=1 SV=1	6.71	38011.1	715.455	P60335	3	16.01	0	PCBP1_MOUSE			530.077	567.4	565.578	439.678	715.463	677.827	660.8	652.673	723.2	525.683	685.992	0.377691		0.00125991
Cofilin-2 OS=Mus musculus GN=Cfl2 PE=1 SV=1	8.16	18823.7	5588.63	P45591	6	54.22	0	COF2_MOUSE		511.091	519.54	567.084	652.751	520.641	356.974	411.096	413.645	430.347	433.215	554.221	409.055	-0.42912		0.00125474
Ras-related protein Rab-5C OS=Mus musculus GN=Rab5c PE=1 SV=2	8.58	23640.7	1235.48	P35278	6	37.5	0	RAB5C_MOUSE		529.822	432.765	594.18	524.4	498.208	680.588	679.336	708.131	625.601	640.453	515.875	666.822	0.364056		0.00102376
Secernin-1 OS=Mus musculus GN=Scrn1 PE=1 SV=1	4.48	46953.2	507.481	Q9CZC8	2	6.52	0	SCRN1_MOUSE		776.167	797.586	976.868	940.496	954.4	493.386			579.842	536.187	889.103	536.472	-0.71834		0.00100513
Gamma-enolase OS=Mus musculus GN=Eno2 PE=1 SV=2	4.8	47638.9	6207.31	P17183	10	48.85	0	ENOG_MOUSE		1628.05	1921.86	1281.83	1478.93	1589.88	2055.88	2185.43	2060.68	2296.75	2233.24	1580.11	2166.4	0.452816		0.00092209
Fatty acid-binding protein, brain OS=Mus musculus GN=Fabp7 PE=1 SV=2	5.3	15178.1	9698.85	P51880	7	75	0	FABP7_MOUSE		2953.39	2853.01	2913.7	2915.71	2725.15	3860.02	3885.19	3701.49	3419.88	3166.02	2872.19	3606.52	0.327435		0.000911395
Triosephosphate isomerase OS=Mus musculus GN=Tpi1 PE=1 SV=4	5.43	32705.1	879.206	P17751	5	28.43	0	TPIS_MOUSE		813.006	803.996	764.581	883.9	941.798	558.11	652.483	462.75	666.066	617.354	841.456	591.353	-0.501721		0.000901684
Heat shock protein HSP 90-beta OS=Mus musculus GN=Hsp90ab1 PE=1 SV=3	4.78	83623.5	7702.39	P11499	36	69.61	0	HS90B_MOUSE		9432.47	9994.3	9845.08	9868.74	10192.5	10799.9	10808.4	10767	11093.9	10340.6	9866.61	10762	0.125193		0.000866591
Ras-related protein Rab-14 OS=Mus musculus GN=Rab14 PE=1 SV=3	5.8	24125.1	2077.16	Q91V41	7	60.93	0	RAB14_MOUSE			355.675	395.736	392.323	366.4	454.86	542.861	607.017	582.621	555.531	377.534	548.578	0.527437		0.000828871
T-complex protein 1 subunit alpha OS=Mus musculus GN=Tcp1 PE=1 SV=3	5.75	60905	671.709	P11983	9	24.1	0	TCPA_MOUSE		1200.43	1179.96	1216.63	1309.91	1327.37	1571.04	1445.15	1424.77	1476.05	1411.34	1246.86	1465.67	0.231543		0.000740011
L-lactate dehydrogenase B chain OS=Mus musculus GN=Ldhb PE=1 SV=2	5.63	36857.5	756.482	P16125	5	21.26	0	LDHB_MOUSE		519.378	477.304	552.656	591.283	493.979	664.912	719.674	647.261	700.126	623.338	526.92	671.062	0.343079		0.000682897
Keratin, type II cytoskeletal 75 OS=Mus musculus GN=Krt75 PE=1 SV=1	8.46	59968.7	4745.88	Q8BGZ7	15	30.31	0	K2C75_MOUSE		2827.11	3574	3802.6	4288.38	3549.01	2082.91	2286.78	2396.03	2388.64	2313.05	3608.22	2293.48	-0.651464		0.000635544
Dihydropteridine reductase OS=Mus musculus GN=Qdpr PE=1 SV=2	7.88	25798.4	3717.45	Q8BVI4	4	28.22	0	DHPR_MOUSE			512.855	456.805	550.625	559.004	173.101	252.162	328.28	329.084	324.727	519.822	281.471	-0.862156		0.000602918
Rab GDP dissociation inhibitor beta OS=Mus musculus GN=Gdi2 PE=1 SV=1	5.85	51050.5	1251.65	Q61598	18	61.12	0	GDIB_MOUSE		1949.2	1786.37	1911.84	1836.49	1752.11	1232.44	1328.78	1399.02	1647.36	1465.9	1847.2	1414.7	-0.382472		0.000594474
Coronin-1C OS=Mus musculus GN=Coro1c PE=1 SV=2	6.67	53805.3	633.285	Q9WUM4	3	14.35	0	COR1C_MOUSE		2593.16	1726.09	1814.23	1682.6	1428.59	723.3	837.52	752.655	806.14	628.407	1848.93	749.604	-1.29115		0.000577972
14-3-3 protein eta OS=Mus musculus GN=Ywhah PE=1 SV=2	4.61	28382.9	3655.81	P68510	8	55.69	0	1433F_MOUSE		86.6177	203.215	212.18	207.79	325.212	426.188	398.925	439.336	422.787	405.874	207.003	418.622	0.981991		0.000570832
Myelin-associated glycoprotein OS=Mus musculus GN=Mag PE=1 SV=2	4.85	70115.2	543.278	P20917	5	18.69	0	MAG_MOUSE		3074.8	2348.88	2351.18	2515.25	2419.22	1770.44	1738.41	1603.8	1570.81	1890.18	2541.87	1714.73	-0.565181		0.000527679
Keratin, type I cytoskeletal 10 OS=Mus musculus GN=Krt10 PE=1 SV=3	4.85	57941	16721.7	P02535	16	45.26	0	K1C10_MOUSE		2489.22	2705.19	2649.62	2946.87	2693.51	3174.15	3222.6	3346.51	3046.6	3152.41	2696.88	3188.45	0.240742		0.000527671
Calnexin OS=Mus musculus GN=Canx PE=1 SV=1	4.29	67677.2	1040.06	P35564	4	12.01	0	CALX_MOUSE		2122.45	1785.53	1675.7	1963.38	1792.22	3086.05	2898.58	4320.72	3353.29	3083.45	1867.86	3348.42	0.838696		0.000524868
Proteasome subunit beta type-6 OS=Mus musculus GN=Psmb6 PE=1 SV=3	4.78	25606.9	485.449	Q60692	2	8.82	0	PSB6_MOUSE			429.593	461.581	473.697	376.816	257.595	250.29	263.832	329.328	214.896	435.422	263.188	-0.705277		0.000505678
Reticulon-4 OS=Mus musculus GN=Rtn4 PE=1 SV=2	4.27	127127	460.199	Q99P72	10	22.46	0	RTN4_MOUSE		3699.9	3995.07	3746.25	3480.21	3590.79	4427.88	4303.82	4111.05	4554.73	4539.6	3702.44	4387.42	0.244287		0.000437775
Transitional endoplasmic reticulum ATPase OS=Mus musculus GN=Vcp PE=1 SV=4	4.95	90006.3	3015.29	Q01853	28	63.03	0	TERA_MOUSE		5958.61	8299.13	7852.09	7535.34	7391.36	4957.06	4773.09	4805.76	5280.56	5343.26	7407.31	5031.94	-0.556916		0.000419909
Syntenin-1 OS=Mus musculus GN=Sdcbp PE=2 SV=1	6.78	32607.5	1170.36	O08992	4	39.13	0	SDCB1_MOUSE		1250.33	1395.75	1307.04	1304.21	1160.83	610.534	649.25	830.352	874.653	1015.17	1283.63	795.993	-0.682587		0.000402282
Septin-7 OS=Mus musculus GN=Sept7 PE=1 SV=1	8.77	50892.1	375.659	O55131	5	16.51	0	SEPT7_MOUSE		1606.33	1188.79	1256.16	1328.88	1015.72	682.946	720.127	725.573	748.642	680.983	1279.18	711.654	-0.83707		0.000401819
Superoxide dismutase [Cu-Zn] OS=Mus musculus GN=Sod1 PE=1 SV=2	6.03	16113.8	961.258	P08228	2	15.58	0	SODC_MOUSE		496.318	396.529	514.255	407.535	456.84	261.428	324.607	321.296	311.861	275.662	454.295	298.971	-0.587573		0.000388761
Myc box-dependent-interacting protein 1 OS=Mus musculus GN=Bin1 PE=1 SV=1	4.77	64698.4	487.185	O08539	5	19.05	0	BIN1_MOUSE		1790.04	1449.48	1600.37	1799.1	1350.03	1189.09	855.447	805.256	714.121	885.939	1597.8	889.971	-0.837141		0.000369269
ADP/ATP translocase 2 OS=Mus musculus GN=Slc25a5 PE=1 SV=3	10.03	33159.5	7570.96	P51881	12	41.61	0	ADT2_MOUSE		1717.72	885.891	723.933	1678.49	685.037	2703.06	2693.03	2596.93	2446.46	2382.16	1138.21	2564.33	1.16481		0.000345341
Ras-related protein Rab-2A OS=Mus musculus GN=Rab2a PE=1 SV=1	6.08	23718.6	1870.63	P53994	6	36.32	0	RAB2A_MOUSE		496.807	449.334	445.773	413.682	439.102	554.987	538.642	632.559	586.183	575.916	448.94	577.658	0.356671		0.000274664
Keratin, type II cytoskeletal 79 OS=Mus musculus GN=Krt79 PE=1 SV=2	7.7	57837.5	1458.71	Q8VED5	9	18.08	0	K2C79_MOUSE		33.9937	33.1594	87.6415	89.6684	78.2846	971.705	385.287	802.148	764.517	572.971	64.5495	699.326	3.25018		0.000247993
Importin subunit beta-1 OS=Mus musculus GN=Kpnb1 PE=1 SV=2	4.49	98438.9	279.618	P70168	2	3.42	0	IMB1_MOUSE		1694.19	1437.04	1613.85	1610.09	1520.12	1174.73	1274.56	1243.08	1321.21	1267.22	1575.06	1256.16	-0.324073		0.00022129
Ras-related protein Rap-1A OS=Mus musculus GN=Rap1a PE=2 SV=1	6.53	21329.4	8925.78	P62835	11	59.78	0	RAP1A_MOUSE		719.831	971.268	924.517	884.172	912.626	600.328	625.874	587.384	578.224	617.758	882.483	601.914	-0.544497		0.00021248
Basigin OS=Mus musculus GN=Bsg PE=1 SV=2	5.46	42901	828.033	P18572	5	14.14	0	BASI_MOUSE		944.522	911.502	909.958	935.012	869.536	547.857	555.326	604.086	743.82	425.695	914.106	575.357	-0.658742		0.00021045
L-lactate dehydrogenase A chain OS=Mus musculus GN=Ldha PE=1 SV=3	7.67	36840.8	1280.96	P06151	8	54.22	0	LDHA_MOUSE		782.061	810.442	839.436	937.764	696.383	521.419	523.137	585.503	532.506	550.209	813.217	542.555	-0.575156		0.000169737
Proteasome subunit alpha type-5 OS=Mus musculus GN=Psma5 PE=1 SV=1	4.55	26582.2	542.154	Q9Z2U1	3	21.58	0	PSA5_MOUSE		567.778	529.134	620.753	596.92	582.574	377.12	386.823	391.244	323.392	473.604	579.432	390.437	-0.557751		0.000165569
Guanine nucleotide-binding protein subunit beta-4 OS=Mus musculus GN=Gnb4 PE=2 SV=4	5.7	38120.4	1822.2	P29387	7	49.12	0	GBB4_MOUSE		479.057	413.616	427.888	434.568	488.23	328.755	300.084	273.444	215.674	308.106	448.672	285.213	-0.635708		0.000155338
NAD-dependent protein deacetylase sirtuin-2 OS=Mus musculus GN=Sirt2 PE=1 SV=2	5.06	43883.6	7176.28	Q8VDQ8	16	64.78	0	SIR2_MOUSE		11705.7	8674.91	10375.5	14326.4	10157.9	3719	4330.84	5218.73	4253.65	3943.29	11048.1	4293.1	-1.36165			0.000129107
Keratin, type II cuticular Hb3 OS=Homo sapiens GN=KRT83 PE=1 SV=2	5.38	55963.3	3499	P78385	15	29.01	0	KRT83_HUMAN		3820	3113.36	4633.58	4168.6	2833.82	1143.11	1377.04	1290.94	1586.06	1348.53	3713.87	1349.13	-1.45412	0.000116002
Phosphoglycerate kinase 1 OS=Mus musculus GN=Pgk1 PE=1 SV=4	7.9	44949.8	3468.3	P09411	16	63.55	0	PGK1_MOUSE		2198.99	1908.09	1908.74	2008.92	1980.81	2460.65	2531.48	2717.09	2429.41	2708.22	2001.11	2569.37	0.359026	0.000109553
Insulin-1 OS=Mus musculus GN=Ins1 PE=1 SV=1	5.43	12502.3	1366.75	P01325	2	24.07	0	INS1_MOUSE		600.025	699.587	621.855	578.252	952.857	2067.81	2025.56	2858.5	3447.87	2705.02	690.515	2620.95	1.9091	0.000107821
Protein DJ-1 OS=Mus musculus GN=Park7 PE=1 SV=1	6.36	20249.5	1150.14	Q99LX0	3	29.63	0	PARK7_MOUSE		438.004	458.721	506.425	512.316	515.05	375.915	337.487	352.492	357.041	377.92	486.103	360.171	-0.422449	9.40069e-05
14-3-3 protein gamma OS=Mus musculus GN=Ywhag PE=1 SV=2	4.61	28473.7	4080.39	P61982	7	44.53	0	1433G_MOUSE		553.408	570.811	587.041	547.766	610.635	678	680.567	710.547	667.432	657.481	573.932	678.805	0.238296	9.14439e-05
Dihydropyrimidinase-related protein 3 OS=Mus musculus GN=Dpysl3 PE=1 SV=1	6.03	62335.6	1112.82	Q62188	17	61.23	0	DPYL3_MOUSE		1778.13	1838.93	1859.1	2022.67	2172.89	3046.63	2557.07	2776.23	2726.55	2606.82	1934.34	2742.66	0.501542	9.0506e-05
Translationally-controlled tumor protein OS=Mus musculus GN=Tpt1 PE=1 SV=1	4.57	19576.3	3836.28	P63028	4	47.09	0	TCTP_MOUSE		622.213	702.14	616.253	561.144	630.893	892.756	950.757	956.337	890.2	794.732	626.529	896.956	0.510808	7.98864e-05
Keratin, type II cytoskeletal 71 OS=Homo sapiens GN=KRT71 PE=1 SV=3	6.23	57804.9	603.979	Q3SY84	13	27.72	0	K2C71_HUMAN		1224.32	1183.24	1321.16	1641.66	962.741	2131.24	2276.46	2043.9	2170.25	2075.64	1266.62	2139.5	0.751665	7.56472e-05
Keratin, type II cytoskeletal 1b OS=Mus musculus GN=Krt77 PE=1 SV=1	8.29	61415.9	3016.19	Q6IFZ6	12	35.66	0	K2C1B_MOUSE		712.255	831.081	851.994	782.757	575.949	1134.65	1273.58	1453.81	1413.96	1433.22	750.807	1341.84	0.829325	6.77807e-05
Dihydropyrimidinase-related protein 1 OS=Mus musculus GN=Crmp1 PE=1 SV=1	6.78	62510	905.697	P97427	16	57.87	0	DPYL1_MOUSE		3176.64	2816.36	3227.58	3382.64	3086.62	2375.84	2470.22	2418.76	2445.01	2392	3137.97	2420.37	-0.373247	6.69481e-05
Malate dehydrogenase, cytoplasmic OS=Mus musculus GN=Mdh1 PE=1 SV=3	6.15	36682.3	1086.61	P14152	9	35.33	0	MDHC_MOUSE		1702.97	1453.94	1611.49	1684.57	1695.71	1171.03	1167.65	987.82	931.106	1188.23	1629.74	1089.17	-0.577055	6.46331e-05
Actin-related protein 2/3 complex subunit 4 OS=Mus musculus GN=Arpc4 PE=1 SV=3	8.78	19781.1	502.191	P59999	2	13.1	0	ARPC4_MOUSE		363.893	360.812	387.033	396.676	373.328	295.374	285.13	223.274	271.658	270.745	376.348	269.236	-0.468417	6.40063e-05
Phosphatidylethanolamine-binding protein 1 OS=Mus musculus GN=Pebp1 PE=1 SV=3	5.03	21001.6	3073.91	P70296	6	78.07	0	PEBP1_MOUSE		1221.11	1492.71	1404.41	1483.42	1463.32	931.14	1009.83	1006.18	1052.9	991.507	1413	998.31	-0.496992	5.91074e-05
Endoplasmin OS=Mus musculus GN=Hsp90b1 PE=1 SV=2	4.55	92761.1	957.483	P08113	11	21.45	0	ENPL_MOUSE		5634.11	4887.32	5414.39	4626.09	4586.27	3073.83	3243.22	3202.51	3170.77	3524.52	5029.64	3242.97	-0.631563	4.53078e-05
Histone H3.1 OS=Mus musculus GN=Hist1h3a PE=1 SV=2	11.54	15518.2	7162.47	P68433	4	25.74	0	H31_MOUSE		466.517	491.345	522.351	586.302	880.94	1749.4	1904.39	2738.86	1976.64	2385.32	589.491	2150.92	1.84984	4.47726e-05
Serum albumin OS=Mus musculus GN=Alb PE=1 SV=3	5.68	70745.6	2777.77	P07724	9	33.88	0	ALBU_MOUSE		2669.39	2829.9	2558.21	2684.28	2783.97	4612.37	4673.03	4271.55	3691.07	4887.64	2705.15	4427.13	0.708596	4.22091e-05
60S ribosomal protein L13 OS=Mus musculus GN=Rpl13 PE=2 SV=3	11.95	24362.5	600.04	P47963	2	17.06	0	RL13_MOUSE					330.29	308.215	583.18	537.973	541.684	567.771	584.504	319.252	563.022	0.799398	3.54022e-05
Guanine nucleotide-binding protein G(t) subunit alpha-3 OS=Mus musculus GN=Gnat3 PE=1 SV=2	5.49	40829.3	1921.26	Q3V3I2	3	11.58	0	GNAT3_MOUSE		2412.02	2256.87	2656.99	3008.99	2635.14	686.326	1259.94	1199.29	1286.55	1318.75	2594	1150.17	-1.1664	3.26891e-05
Guanine nucleotide-binding protein G(i) subunit alpha-2 OS=Mus musculus GN=Gnai2 PE=1 SV=5	5.12	41059.3	4679.62	P08752	12	47.04	0	GNAI2_MOUSE		1307.07	1182.24	1193.75	1210.66	1336.5	1716.47	1564.05	1619.39	1597.02	1550.11	1246.04	1609.41	0.366578	3.01778e-05																ååç
Keratin, type II cytoskeletal 2 epidermal OS=Mus musculus GN=Krt2 PE=1 SV=1	8.05	71379	2698.54	Q3TTY5	12	48.09	0	K22E_MOUSE		633.122	867.687	589.454	635.697	718.254	1190.6	1139.8	1181.52	1325.27	1143.74	688.843	1196.18	0.787411	2.85079e-05
60S ribosomal protein L3 OS=Mus musculus GN=Rpl3 PE=2 SV=3	10.65	46395.1	456.755	P27659	4	16.13	0	RL3_MOUSE			619.342	773.939	836.893	665.766	1141.79	1254.22	1297.59	1267.21	1214.49	723.985	1235.06	0.762392	2.78336e-05
Cytosol aminopeptidase OS=Mus musculus GN=Lap3 PE=1 SV=3	7.63	56540.6	373.998	Q9CPY7	7	26.97	0	AMPL_MOUSE		978.554	995.796	1189.47	1089.23	1192.33	686.467	633.073	611.3	556.59	704.162	1089.08	638.318	-0.76152	2.72595e-05
Estradiol 17-beta-dehydrogenase 12 OS=Mus musculus GN=Hsd17b12 PE=2 SV=1	9.84	34970	944.673	O70503	4	17.95	0	DHB12_MOUSE			528.587	514.674	537.066	645.607	922.721	878.088	833.772	894.446	956.681	556.484	897.142	0.679294	2.72571e-05
Serine/threonine-protein phosphatase 2A 65 kDa regulatory subunit A alpha isoform OS=Mus musculus GN=Ppp2r1a PE=1 SV=3	4.81	66121.1	1455.58	Q76MZ3	12	36.33	0	2AAA_MOUSE		3676.02	3299.82	3341.83	3564.99	3818.03	2160.08	2439	2487.6	2657.52	2505.19	3540.14	2449.88	-0.529288	2.69384e-05
Choline transporter-like protein 1 OS=Mus musculus GN=Slc44a1 PE=1 SV=3	8.72	74606.9	366.068	Q6X893	2	4.44	0	CTL1_MOUSE		1640.51	1439.32	1332.94	1198.86	1483.66	710.567	739.338	593.76	505.934	740.934	1419.06	658.107	-1.09691	2.37782e-05
60S acidic ribosomal protein P2 OS=Mus musculus GN=Rplp2 PE=1 SV=3	4.18	11650.9	7459.08	P99027	3	84.35	0	RLA2_MOUSE		259.187	334.704	290.921	270.587	268.407	434.659	430.713	394.981	419.597	411.839	284.761	418.358	0.539269	2.28057e-05
Heat shock-related 70 kDa protein 2 OS=Mus musculus GN=Hspa2 PE=1 SV=2	5.34	69926.9	3980	P17156	18	51.66	0	HSP72_MOUSE		5077.09	5797.38	5898.83	3868.45	4160.31	1356.19	1311.27	1292.45	1361.98	1354.85	4960.41	1335.35	-1.88538			2.27475e-05
60S acidic ribosomal protein P1 OS=Mus musculus GN=Rplp1 PE=1 SV=1	4.02	11589	3843.05	P47955	3	66.67	0	RLA1_MOUSE		162.395	310.425	252.886	296.796	249.523	485.506	478.008	497.409	504.872	495.993	254.405	492.358	0.925966	1.80234e-05
Ras-related protein Rap-2a OS=Mus musculus GN=Rap2a PE=1 SV=2	4.53	20870.6	1127.61	Q80ZJ1	6	49.18	0	RAP2A_MOUSE		1057	1181.14	1172.81	1176.32	1227.38	738.155	575.61	394.135	560.305	426.613	1162.93	538.964	-1.09534	1.51743e-05
Dynein light chain roadblock-type 1 OS=Mus musculus GN=Dynlrb1 PE=1 SV=3	7.63	10989.7	1744.59	P62627	2	34.38	0	DLRB1_MOUSE		378.33	343.884	352.928	378.839	355.067	211.873	243.754	190.601	216.835	151.391	361.81	202.891	-0.80445	1.37998e-05
Serotransferrin OS=Mus musculus GN=Tf PE=1 SV=1	6.85	78890.9	1248.8	Q921I1	2	5.02	0	TRFE_MOUSE		7412.71	8401.13	8653.38	7800.18	8849.53	13290.6	13578.3	14947.6	13394.5	16240.1	8223.39	14290.2	0.796478	1.15025e-05
Serine/threonine-protein phosphatase 2A catalytic subunit alpha isoform OS=Mus musculus GN=Ppp2ca PE=1 SV=1	5.17	36178.5	631.367	P63330	6	32.69	0	PP2AA_MOUSE		1518.24	1465.05	1286.81	1306.74	1321.21	712.305	910.722	696.282	808.937	811.776	1379.61	788.005	-0.800211	1.04703e-05
Creatine kinase B-type OS=Mus musculus GN=Ckb PE=1 SV=1	5.29	42998.5	22846.4	Q04447	21	88.71	0	KCRB_MOUSE		15357.7	14898.1	15177.8	16351.4	15033.1	12565.7	12824.1	12631.8	12899.2	12320.7	15363.6	12648.3	-0.280373	1.00854e-05
Sodium/potassium-transporting ATPase subunit alpha-2 OS=Mus musculus GN=Atp1a2 PE=1 SV=1	5.23	113529	1395.07	Q6PIE5	29	37.06	0	AT1A2_MOUSE		2376.79	2431.12	2394.89	2633.66	2890.33	3967.69	4478.67	4849.03	4775.38	4189.7	2545.36	4452.09	0.804195	9.87158e-06
Guanine nucleotide-binding protein G(s) subunit alpha isoforms XLas OS=Mus musculus GN=Gnas PE=2 SV=1	4.52	122589	2102	Q6R0H7	9	16.24	0	GNAS1_MOUSE		1831.68	2455.25	2222.04	2464.83	2422.23	3505.4	3434.96	3536	3571.28	3668.14	2279.2	3543.16	0.634255	8.44184e-06
Sodium/potassium-transporting ATPase subunit alpha-1 OS=Mus musculus GN=Atp1a1 PE=1 SV=1	5.14	114294	1462.53	Q8VDN2	33	45.65	0	AT1A1_MOUSE		6132.61	5789.07	6291.77	6649.96	5967.36	4565.35	4454.39	4435.83	4682.87	4722.24	6166.15	4572.14	-0.430689	7.9868e-06
Malate dehydrogenase, mitochondrial OS=Mus musculus GN=Mdh2 PE=1 SV=3	8.82	36067.7	1721.94	P08249	10	48.22	0	MDHM_MOUSE		639.307	488.117		778.356	959.636	2115.97	1916.11	1866.95	1911.36	2122.44	716.354	1986.57	1.45878	7.24276e-06
V-type proton ATPase 16 kDa proteolipid subunit OS=Mus musculus GN=Atp6v0c PE=2 SV=1	9.51	15808	787.487	P63082	2	31.61	0	VATL_MOUSE		413.109	433.135	435.923	438.427	447.252	803.627	748.683	961.309	792.33	901.302	433.569	841.45	0.940763	6.53931e-06
Spliceosome RNA helicase Ddx39b OS=Mus musculus GN=Ddx39b PE=1 SV=1	5.31	49491.7	395.371	Q9Z1N5	2	7.71	0	DX39B_MOUSE		845.416	899.703	976.912	866.805	785.641	1248.14	1197.97	1202.4	1265.23	1234.73	874.895	1229.69	0.486407	6.35587e-06
Rho-related GTP-binding protein RhoG OS=Mus musculus GN=Rhog PE=2 SV=1	8.08	21764.7	1033.54	P84096	5	56.02	0	RHOG_MOUSE		503.478	495.74	543.298	531.775	523.158	283.38	334.319	289.059	312.412	375.872	519.49	319.008	-0.686479	5.70459e-06
Peroxiredoxin-6 OS=Mus musculus GN=Prdx6 PE=1 SV=3	5.61	24984.7	4924.76	O08709	11	67.41	0	PRDX6_MOUSE		1396.53	1406.09	1386.09	1240.32	1360.16	954.51	953.085	923.141	1042.58	926.207	1357.84	959.904	-0.495983	5.23317e-06
Protein disulfide-isomerase A3 OS=Mus musculus GN=Pdia3 PE=1 SV=2	5.81	57134.7	1353.8	P27773	11	37.62	0	PDIA3_MOUSE			752.19			628.849	2226.73	2161.31	2028.63	2089.25	2215.38	690.519	2144.26	1.6207	5.19327e-06
Charged multivesicular body protein 4b OS=Mus musculus GN=Chmp4b PE=2 SV=2	4.57	24936.2	585.593	Q9D8B3	2	11.16	0	CHM4B_MOUSE		679.954	705.868	674.577	803.335	707.999	469.485	405.041	412.803	420.789	374.233	714.347	416.47	-0.764236	5.17652e-06
Keratin, type II cytoskeletal 75 OS=Homo sapiens GN=KRT75 PE=1 SV=2	7.72	59845.6	3801.74	O95678	16	34.66	0	K2C75_HUMAN		4003.08	3361.76	4007.3	4686.53	3837.86	1528.11	1585.96	1683.23	1762.47	1662.94	3979.31	1644.54	-1.26971	4.78257e-06
14-3-3 protein epsilon OS=Mus musculus GN=Ywhae PE=1 SV=1	4.44	29345	12747	P62259	17	85.88	0	1433E_MOUSE		2432.65	2375.19	2540.34	2312.74	2254.72	1861.15	1818.63	1838.82	1778.48	1818.22	2383.13	1823.06	-0.384645	4.32015e-06
Heterogeneous nuclear ribonucleoprotein A1 OS=Mus musculus GN=Hnrnpa1 PE=1 SV=2	9.52	34310.3	743.534	P49312	6	21.25	0	ROA1_MOUSE		731.112	652.894	808.883	720.41	796.309	1292.26	1260.87	1172.61	1216.6	1397.01	741.921	1267.87	0.765087	3.8976e-06
Profilin-1 OS=Mus musculus GN=Pfn1 PE=1 SV=2	8.48	15128.3	10009.9	P62962	8	78.57	0	PROF1_MOUSE		1097.91	1066.47	1058.26	1098	1021.63	886.21	896.848	888.655	857.366	901.965	1068.45	886.209	-0.267058	3.47917e-06
Tubulin beta-4A chain OS=Mus musculus GN=Tubb4a PE=1 SV=3	4.59	50042.1	14358	Q9D6F9	22	75.68	0	TBB4A_MOUSE		6392.46	6203.21	6481.3	6440.69	6253.5	7917.22	7988.48	7400.65	8062.22	7759.27	6354.23	7825.57	0.300052	3.19437e-06
Cytoplasmic dynein 1 heavy chain 1 OS=Mus musculus GN=Dync1h1 PE=1 SV=2	5.98	534784	388.134	Q9JHU4	39	13.07	0	DYHC1_MOUSE		28557	28257.5	27543.5	27211.4	29268.9	18573.1	14117.8	14051.5	14417.3	17657.2	28167.7	15763.4	-0.837061	2.23583e-06
60S ribosomal protein L7a OS=Mus musculus GN=Rpl7a PE=2 SV=2	11.01	30147.7	534.652	P12970	2	9.02	0	RL7A_MOUSE			575.665	503.32	545.877	571.855	939.684	941.81	949.269	902.389	1033.4	549.179	953.31	0.784689	2.07935e-06
Calreticulin OS=Mus musculus GN=Calr PE=1 SV=1	4.14	48165.7	903.456	P14211	8	33.89	0	CALR_MOUSE					739.505	694.973	1968.3	1934.59	1850.36	1971.77	1842.19	717.239	1913.44	1.40319	2.07533e-06
Cystatin-B OS=Mus musculus GN=Cstb PE=1 SV=1	7.25	11159.7	678.85	Q62426	2	32.65	0	CYTB_MOUSE		367.722	398.062	405.117	323.803	378.496	99.3774	117.393	106.946	88.1927	176.138	374.64	117.61	-1.59177	1.87732e-06
Keratin, type II cytoskeletal 5 OS=Homo sapiens GN=KRT5 PE=1 SV=3	7.79	62606.6	7033.6	P13647	27	53.9	0	K2C5_HUMAN		1493.04	1366.21	1466.28	1628.1	1467.08	2927.92	2913.29	3006.62	3586.72	3116.58	1484.14	3110.23	1.06233	1.69222e-06
Heterogeneous nuclear ribonucleoprotein K OS=Mus musculus GN=Hnrnpk PE=1 SV=1	5.22	51261.5	2376.28	P61979	11	34.99	0	HNRPK_MOUSE		1693.12	1819.94	2036.77	1492.44	1515.76	3062.34	3149.22	3044.67	3004.31	2990.67	1711.61	3050.24	0.829889	1.33424e-06
14-3-3 protein theta OS=Mus musculus GN=Ywhaq PE=1 SV=1	4.49	28063.5	17430.1	P68254	15	71.02	0	1433T_MOUSE		3214.77	3390.01	3626.37	3283.71	3061.2	2081.52	2011.54	1888.87	2078.47	1950.86	3315.21	2002.26	-0.724633	1.19958e-06
Serum albumin precursor (Allergen Bos d 6) (BSA)	5.76	71289.4	17632.6	P02769	41	78.75	0	ALBU_BOVIN		16087.1	17222.8	17235.8	15807.9	17261.1	21348.1	21362.3	21146.7	20901.7	21765.7	16723	21304.9	0.349169	1.10046e-06
14-3-3 protein zeta/delta OS=Mus musculus GN=Ywhaz PE=1 SV=1	4.53	27942.3	11276.6	P63101	16	88.16	0	1433Z_MOUSE		2381.84	2212.09	2270.28	2379.84	2336.8	1812.45	1803.93	1756.89	1690.65	1684.11	2316.17	1749.61	-0.402704	9.91602e-07
Glycerol-3-phosphate dehydrogenase [NAD(+)], cytoplasmic OS=Mus musculus GN=Gpd1 PE=1 SV=3	6.8	38200.1	1854.3	P13707	14	46.7	0	GPDA_MOUSE		1943.79	1847.36	1877.64	1940.49	1809.67	759.436	1029.14	924.998	652.879	970.931	1883.79	867.478	-1.10984	8.17656e-07
Peptidyl-prolyl cis-trans isomerase A OS=Mus musculus GN=Ppia PE=1 SV=2	8	18142.5	7882.33	P17742	10	64.63	0	PPIA_MOUSE		1438.24	1682.6	1720.02	1695.05	1681.11	2360.35	2407.45	2385.92	2363.9	2459.57	1643.4	2395.44	0.540862	7.71419e-07
78 kDa glucose-regulated protein OS=Mus musculus GN=Hspa5 PE=1 SV=3	4.87	72536.2	2878.57	P20029	18	45.95	0	GRP78_MOUSE		477.373	979.3	871.362	849.392	1052.17	3071.67	3012.03	3133.12	3722.01	3114.71	845.919	3210.71	1.91183	5.02234e-07
Tubulin alpha-1A chain OS=Mus musculus GN=Tuba1a PE=1 SV=1	4.76	50820	22408.9	P68369	25	75.17	0	TBA1A_MOUSE		18215	17885.9	17425.9	17037.7	16651	22823.8	22745.2	22792.8	21771.4	22801.9	17443.1	22587	0.37265	4.29624e-07
Keratin, type I cytoskeletal 10 OS=Homo sapiens GN=KRT10 PE=1 SV=6	4.96	59055.3	45080.3	P13645	33	64.38	0	K1C10_HUMAN		7980.7	9623.2	10026	10434.9	10524.7	18291.2	18077.7	17839.1	17608.2	16842.1	9717.91	17731.7	0.86694	3.42547e-07
Actin, gamma-enteric smooth muscle OS=Mus musculus GN=Actg2 PE=2 SV=1	5.16	42276.2	13273.6	P63268	18	59.84	0	ACTH_MOUSE		22323.8	22461.9	22614.6	21935.2	21767.9	17572.4	17768.3	16259.9	17076.3	16561.6	22220.7	17047.7	-0.382129	2.66382e-07
Rho GDP-dissociation inhibitor 1 OS=Mus musculus GN=Arhgdia PE=1 SV=3	4.91	23464.5	8243.14	Q99PT1	8	61.27	0	GDIR1_MOUSE		1532.41	1634.86	1552.86	1572.17	1550.73	950.35	805.875	827.039	909.068	1010.19	1568.61	900.505	-0.793914	2.42657e-07
Pyruvate kinase isozymes M1/M2 OS=Mus musculus GN=Pkm PE=1 SV=4	7.21	58415.3	6919.2	P52480	25	67.23	0	KPYM_MOUSE		8119.3	7805.53	7890.03	8023.73	7438.26	5926.78	5879.05	5998.16	5869.46	5830.06	7855.37	5900.7	-0.412185	2.15084e-07
Peroxiredoxin-2 OS=Mus musculus GN=Prdx2 PE=1 SV=3	5.04	21949.8	5946.4	Q61171	11	75.76	0	PRDX2_MOUSE		1574	1494.12	1441.35	1485.83	1481.87	999.184	1100.57	1028.31	1029.18	1064.45	1495.43	1044.34	-0.51384	2.09872e-07
MARCKS-related protein OS=Mus musculus GN=Marcksl1 PE=1 SV=2	4.4	20222.5	7701.11	P28667	7	74.5	0	MRP_MOUSE		1552.65	1513.56	1543.11	1542.52	1549.92	967.612	977.027	894.502	942.617	771.141	1540.35	910.58	-0.751982	1.89465e-07
Elongation factor 1-alpha 1 OS=Mus musculus GN=Eef1a1 PE=1 SV=3	9.34	50456.1	13248.3	P10126	18	68.61	0	EF1A1_MOUSE		14250.1	14067.5	14223.6	14742.5	14816.9	18868.7	19653.8	18474.9	19706.3	19515.7	14420.1	19243.9	0.416064	1.56693e-07
Keratin, type II cytoskeletal 2 oral OS=Homo sapiens GN=KRT76 PE=1 SV=2	8.1	66411.1	4170.51	Q01546	13	23.51	0	K22O_HUMAN		4.74564	6.50262	81.4277	80.4336	69.9007	428.532	416.597	415.109	494.167	430.181	48.6021	436.917	2.93098	1.50294e-07
Cytosolic acyl coenzyme A thioester hydrolase OS=Mus musculus GN=Acot7 PE=1 SV=2	8.79	42993.2	510.514	Q91V12	5	18.11	0	BACH_MOUSE		1002.65	932.053	948.94	933.691	908.786	621.549	654.855	652.427	658.669	661.7	945.224	649.84	-0.533723	1.41662e-07
Keratin, type I cytoskeletal 15 OS=Mus musculus GN=Krt15 PE=1 SV=2	4.59	49308.7	3049.88	Q61414	11	33.63	0	K1C15_MOUSE		905.326	881.812	1079.82	1098.24	1201.76	2729.22	2900.72	3249.32	3203.93	3018.69	1033.39	3020.38	1.53822	1.18604e-07
Enolase 1 OS=Saccharomyces cerevisiae GN=ENO1 PE=1 SV=2	6.15	46859.2	28080.2	P00924	21	70.94	0	ENO1_YEAST		25742.8	25095.3	25470.5	25329.3	23394.7	14418.8	15036.4	16052.3	15086.3	16222.9	25006.5	15363.3	-0.70245	9.41372e-08
Histone H2A type 1-H OS=Mus musculus GN=Hist1h2ah PE=1 SV=3	11.45	13950.3	69897.2	Q8CGP6	5	55.47	0	H2A1H_MOUSE		3166.44	3113.06	2998.83	2916.14	3001.07	7344.49	7514.17	6507.18	6688.07	6633.97	3039.11	6937.58	1.18812	7.16784e-08
Heterogeneous nuclear ribonucleoprotein U OS=Mus musculus GN=Hnrnpu PE=1 SV=1	5.84	88716.2	455.407	Q8VEK3	2	4.63	0	HNRPU_MOUSE		2142.33	2542.78	2348.62	1892.69	2129.76	4961.61	4674.63	4608.95	5073.57	4791.03	2211.24	4821.96	1.12124	7.09201e-08
Heat shock cognate 71 kDa protein OS=Mus musculus GN=Hspa8 PE=1 SV=1	5.2	71099.3	11130.5	P63017	32	78.02	0	HSP7C_MOUSE		14974.2	14980	14944.8	14341.1	13969.1	9964.37	10042.5	10352.4	10471.1	10028.6	14641.9	10171.8	-0.525094	5.17781e-08
Keratin, type I cytoskeletal 20 OS=Homo sapiens GN=KRT20 PE=1 SV=1	5.39	48543.7	1253.57	P35900	3	5.66	0	K1C20_HUMAN		8998.33	8109.45	9189.61	10044.4	8727.73	2460.98	2728.12	2793.35	2790.06	2880.94	9013.91	2730.69	-1.71921	5.15431e-08
40S ribosomal protein S4, X isoform OS=Mus musculus GN=Rps4x PE=2 SV=2	10.59	29825.9	1159.46	P62702	5	27	0	RS4X_MOUSE		490.026	559.324	567.258	617.278	465.203	1077.71	1083.48	1109.76	1078.32	1086.28	539.818	1087.11	0.996684	5.11831e-08
60S acidic ribosomal protein P0 OS=Mus musculus GN=Rplp0 PE=1 SV=3	5.85	34387.6	1034.59	P14869	7	36.91	0	RLA0_MOUSE		729.177	759.456	752.521	806.996	787.438	1424.21	1303.46	1465.8	1404.12	1458.82	767.117	1411.28	0.870989	4.10651e-08
Cofilin-1 OS=Mus musculus GN=Cfl1 PE=1 SV=3	8.22	18787.7	24366.4	P18760	14	78.92	0	COF1_MOUSE		6078.33	5706.99	5799.6	5786.02	5488.58	3520.06	3471.22	3265.51	3368.24	3107.55	5771.9	3346.52	-0.784579	3.81021e-08
Moesin OS=Mus musculus GN=Msn PE=1 SV=3	6.18	67881.2	616.532	P26041	8	13.69	0	MOES_MOUSE		1781.99	1596.13	1571.03	1585.09	1611.12	797.973	809.613	799.106	806.055	739.051	1629.07	790.36	-1.03416	3.35507e-08
Heat shock protein HSP 90-alpha OS=Mus musculus GN=Hsp90aa1 PE=1 SV=4	4.74	85187.2	4573.6	P07901	33	67.53	0	HS90A_MOUSE		3089.99	2994.98	3071.04	2972.7	3186.41	4137.01	4260.63	4222.17	4354.55	4138.31	3063.03	4222.54	0.461863	2.98091e-08
Peptidyl-prolyl cis-trans isomerase FKBP1A OS=Mus musculus GN=Fkbp1a PE=1 SV=2	8.66	11979.7	3659.91	P26883	3	71.3	0	FKB1A_MOUSE		31199.5	29500	29090.7	26921.3	25586.6	7650.44	7261.57	5901.77	6694	6381.59	28459.6	6777.88	-2.06839			2.88759e-08
Eukaryotic initiation factor 4A-I OS=Mus musculus GN=Eif4a1 PE=2 SV=1	5.15	46382.2	2772.74	P60843	13	44.83	0	IF4A1_MOUSE		1153	1339.3	1160.83	1064.66	1177.17	2205.26	2271.79	2269.72	2211.87	2344.51	1178.99	2260.63	0.933353	2.65508e-08
Adenylyl cyclase-associated protein 1 OS=Mus musculus GN=Cap1 PE=1 SV=4	7.3	51907.1	2821.57	P40124	12	46.84	0	CAP1_MOUSE		2298.96	2288.96	2234.29	2324.91	2294.59	1130.26	1212.78	1114.52	1283.85	1369.29	2288.34	1222.14	-0.899427	2.4575e-08
Fascin OS=Mus musculus GN=Fscn1 PE=1 SV=4	6.45	55249.4	3449.56	Q61553	21	70.18	0	FSCN1_MOUSE		7155.68	7341.66	7200.26	6650.27	7150.63	3989.36	3992.24	3667.35	3507.61	3624.47	7099.7	3756.21	-0.916676	2.12065e-08
Immunoglobulin superfamily member 8 OS=Mus musculus GN=Igsf8 PE=1 SV=2	7.9	65638.3	2952.74	Q8R366	10	26.19	0	IGSF8_MOUSE		6573.38	6849.27	6411.74	5632.69	6533.98	1883.35	1941.9	1783.04	1911.75	1782.24	6400.21	1860.46	-1.77698			2.00568e-08
Keratin, type II cytoskeletal 2 epidermal OS=Homo sapiens GN=KRT2 PE=1 SV=2	8.05	65718.1	20955.4	P35908	33	72.77	0	K22E_HUMAN		4213	4438.1	4539.81	4014.01	4379.6	7965.78	7993.68	7560.11	7774.46	7356.73	4316.9	7730.15	0.839027	1.69429e-08
Guanine nucleotide-binding protein G(I)/G(S)/G(T) subunit beta-3 OS=Mus musculus GN=Gnb3 PE=1 SV=2	5.29	38209.7	653.33	Q61011	4	19.71	0	GBB3_MOUSE		814.869	704.805	692.194	686.967	737.15	1748.36	1762.01	1774.86	1874.1	1949.45	727.197	1821.76	1.31311	9.43802e-09
Fructose-bisphosphate aldolase A OS=Mus musculus GN=Aldoa PE=1 SV=2	8.07	39812.2	3535.84	P05064	15	61.26	0	ALDOA_MOUSE		3098.55	3157.26	3143.28	3215.12	3134.69	1065.68	1365.08	1325.32	1359.04	1512.52	3149.78	1325.53	-1.24241	8.67873e-09
40S ribosomal protein S26 OS=Mus musculus GN=Rps26 PE=2 SV=3	11.42	13300.6	943.714	P62855	2	20.87	0	RS26_MOUSE		272.909	272.1	313.568	322.441	289.138	578.102	599.839	619.832	590.894	604.348	294.031	598.603	1.00128	8.37338e-09
Peroxiredoxin-1 OS=Mus musculus GN=Prdx1 PE=1 SV=1	8.23	22404.6	5818.47	P35700	13	86.93	0	PRDX1_MOUSE		3040.38	3060.25	3112.58	2939.61	2917.76	1645.65	1728.75	1687.24	1607.84	1826.82	3014.12	1699.26	-0.823143	7.28663e-09
Trypsin precursor	6.91	25093.8	16833.5	P00761	6	66.67	0	TRYP_PIG		127629	136757	129069	120480	139346	43612.9	43314.6	46099	42681.4	45319	130656	44205.4	-1.56326	6.68312e-09
Alpha-enolase OS=Mus musculus GN=Eno1 PE=1 SV=3	6.38	47483.1	9858.3	P17182	24	73.04	0	ENOA_MOUSE		5436.01	5335.06	5425.69	5402.03	5200.29	3775.2	3703.27	3669.39	3541.05	3788.14	5359.82	3695.41	-0.535239	4.12362e-09
Stress-70 protein, mitochondrial OS=Mus musculus GN=Hspa9 PE=1 SV=3	5.7	73746.5	887.476	P38647	13	26.51	0	GRP75_MOUSE		500.968	493.299	879.678	979.688	965.676	5046.59	5638.03	4978.93	5459.66	5155.07	763.862	5255.66	2.76647	4.02828e-09
Tubulin beta-2A chain OS=Mus musculus GN=Tubb2a PE=1 SV=1	4.59	50306.3	15314.7	Q7TMM9	18	72.13	0	TBB2A_MOUSE		806.746	749.871	795.697	781.309	697.532	1429.05	1449.99	1382.5	1427.12	1396.3	766.231	1416.99	0.87842	2.7298e-09
Keratin, type II cytoskeletal 4 OS=Homo sapiens GN=KRT4 PE=1 SV=4	6.22	57684.5	2532.97	P19013	14	42.13	0	K2C4_HUMAN		253.72	308.081	224.329	235.751	135.296	1041.86	1084.02	1040.08	1055.75	1074.75	231.435	1059.29	2.14695	2.69061e-09
Keratin, type II cytoskeletal 3 OS=Homo sapiens GN=KRT3 PE=1 SV=3	6.07	64588.2	3585.58	P12035	15	26.11	0	K2C3_HUMAN		6.15384	8.43217	80.5551	79.5164	69.7905	985.665	954.142	1093.56	976.235	1087.28	48.8896	1019.38	4.12761	2.49103e-09
Keratin, type I cytoskeletal 14 OS=Homo sapiens GN=KRT14 PE=1 SV=4	4.9	51903.7	6064.88	P02533	18	55.51	0	K1C14_HUMAN		469.689	361.804	330.141	305.461	723.328	3221.72	3333.99	3185.89	3138.29	3041.51	438.084	3184.28	2.83365	1.50776e-09
Histone H2A.V OS=Mus musculus GN=H2afv PE=1 SV=3	11.04	13508.7	6545.7	Q3THW5	5	53.91	0	H2AV_MOUSE		67.6323	78.2718	94.0496	68.2778	122.067	570.52	559.907	597.77	556.168	525.776	86.0598	562.028	2.57408	1.34538e-09
Transketolase OS=Mus musculus GN=Tkt PE=1 SV=1	7.23	68314.9	1742.09	P40142	16	57.78	0	TKT_MOUSE		4308.33	4395.31	4064.68	4121.13	4057.44	1881.97	1898.31	1886.13	1754.79	1902.94	4189.38	1864.83	-1.16342	1.15074e-09
Carbonic anhydrase 2 OS=Mus musculus GN=Ca2 PE=1 SV=4	6.53	29146.6	2817.53	P00920	5	44.23	0	CAH2_MOUSE		2486.46	2417.72	2506.52	2459.65	2261.58	622.692	516.932	410.669	540.264	517.817	2426.39	521.675	-2.19613	5.56251e-10
Gelsolin OS=Mus musculus GN=Gsn PE=1 SV=3	5.76	86340.9	1292.45	P13020	15	35.38	0	GELS_MOUSE		4329.68	4405.52	4286.39	4643.35	4467.03	1875.99	1878.31	1710.35	1656.67	1775.27	4426.39	1779.32	-1.30998	5.32615e-10
Keratin, type II cytoskeletal 6B OS=Mus musculus GN=Krt6b PE=1 SV=3	8.4	60664.5	4959.01	Q9Z331	15	31.67	0	K2C6B_MOUSE		5.78	5.27995	75.6615	74.6859	65.2789	2134.36	2362.12	2155.61	2436.42	2252.42	45.3373	2268.18	5.36349	3.31985e-10
Fatty acid-binding protein, epidermal OS=Mus musculus GN=Fabp5 PE=1 SV=3	6.14	15479.6	6534.52	Q05816	8	77.78	0	FABP5_MOUSE		2265.72	2348.04	2241.17	2279.92	2369.65	1310.57	1273.68	1304.26	1257.26	1294.85	2300.9	1288.13	-0.832026	2.49574e-10
Dihydropyrimidinase-related protein 2 OS=Mus musculus GN=Dpysl2 PE=1 SV=2	5.92	62676.9	9939.45	O08553	22	67.66	0	DPYL2_MOUSE		16465.7	17146	17086.4	17783.5	16374.7	6906.32	7104.11	6749.93	6783.39	6730.03	16971.3	6854.76	-1.30666	2.48346e-10
Tubulin alpha-4A chain OS=Mus musculus GN=Tuba4a PE=1 SV=1	4.75	50665.8	12729.5	P68368	18	52.01	0	TBA4A_MOUSE		1340.11	1090.05	1218.65	1223.34	1125.89	5171.76	5233.96	4847.44	4783.58	4926.91	1199.61	4992.73	2.04818	2.4386e-10
Tubulin beta-2B chain OS=Mus musculus GN=Tubb2b PE=1 SV=1	4.59	50409.4	16368.3	Q9CWF2	19	72.13	0	TBB2B_MOUSE		4482.99	4168.43	4421.59	4341.64	3876.1	9653.71	9795.2	9339.3	9693.68	9432.47	4258.15	9582.87	1.16835	2.27603e-10
Apolipoprotein E OS=Mus musculus GN=Apoe PE=1 SV=2	5.41	35923.7	2484.81	P08226	13	56.27	0	APOE_MOUSE		1142.02	1108.99	1101.4	1140.11	1115.85	2097.58	2113.1	2118.42	2058.12	2205.51	1121.67	2118.55	0.911411	2.03824e-10
Tubulin beta-3 chain OS=Mus musculus GN=Tubb3 PE=1 SV=1	4.63	50875	8278.5	Q9ERD7	16	43.78	0	TBB3_MOUSE		1257.1	1160.38	1257.41	1258.45	1154.1	2739.03	2793.8	2665.09	2825.62	2830.85	1217.49	2770.88	1.17983	1.98121e-10
Keratin, type II cytoskeletal 6A OS=Homo sapiens GN=KRT6A PE=1 SV=3	8.05	60330.2	8632.59	P02538	26	54.26	0	K2C6A_HUMAN		15.8514	15.2125	84.3569	84.8748	72.4779	1188.95	1168.62	1122.23	1103.78	1231.6	54.5547	1163.04	4.18358	1.85702e-10
Histone H2B type 1-B OS=Mus musculus GN=Hist1h2bb PE=1 SV=3	10.74	13952.2	28401.4	Q64475	9	60.32	0	H2B1B_MOUSE		2931.12	3062.17	2784.86	2733.38	2772.38	7619.95	7510.76	7222	7190.2	7574.03	2856.78	7423.39	1.37459	1.19056e-10
Glutathione S-transferase P 1 OS=Mus musculus GN=Gstp1 PE=1 SV=2	7.96	23780.3	8986.95	P19157	8	65.71	0	GSTP1_MOUSE		2764.84	2858.93	2802.73	2874.54	2934.61	1238.7	1221.57	1225.11	1234.89	1334.56	2847.13	1250.97	-1.18004	7.73307e-11
Keratin, type II cytoskeletal 1 OS=Homo sapiens GN=KRT1 PE=1 SV=6	8.27	66209.9	23216.4	P04264	33	67.24	0	K2C1_HUMAN		12406.8	14212.2	14222.5	14747.2	14254.7	53161.8	53936.1	56195.9	54426.9	51863	13968.7	53916.7	1.94777	3.53552e-11
Tubulin beta-5 chain OS=Mus musculus GN=Tubb5 PE=1 SV=1	4.59	50127.2	16082.6	P99024	20	71.62	0	TBB5_MOUSE		3290.59	3130.36	3284.11	3223.48	2982.77	9295.59	9491.64	8965.84	9512.55	9104.65	3182.26	9274.05	1.54018	2.75137e-11
Keratin, type II cytoskeletal 74 OS=Mus musculus GN=Krt74 PE=2 SV=1	5.38	55374	3005.28	Q6IFZ9	10	28.48	0	K2C74_MOUSE		568.082	627.84	635.662	523.242	774.113	3762.85	3689.79	3535.42	3581.25	3584.75	625.788	3630.81	2.51764	2.57718e-11
Excitatory amino acid transporter 1 OS=Mus musculus GN=Slc1a3 PE=1 SV=2	8.64	59793.7	2283.38	P56564	6	36.46	0	EAA1_MOUSE		2702.11	2335.39	2376.33	2317.44	2367.39	6255.12	6382.16	6391.91	6314.23	6399.24	2419.73	6348.53	1.3879	2.31881e-11
Annexin A5 OS=Mus musculus GN=Anxa5 PE=1 SV=1	4.62	35809.5	18057.4	P48036	19	79.62	0	ANXA5_MOUSE		17404.4	16168.2	16144	16498.8	16201	3272.66	3380.15	3523.79	3095.89	3182.53	16483.3	3291.01	-2.3209			1.8733e-11
ATP synthase subunit beta, mitochondrial OS=Mus musculus GN=Atp5b PE=1 SV=2	5.03	56300.6	12109.4	P56480	21	71.46	0	ATPB_MOUSE		1185.47	1191.51	1279.09	870.563	848.518	9389.87	9523.02	9544.18	9753.19	9079.47	1075.03	9457.95	3.12532	7.8293e-12
ATP synthase subunit alpha, mitochondrial OS=Mus musculus GN=Atp5a1 PE=1 SV=1	9.52	59866.8	8580.78	Q03265	24	58.05	0	ATPA_MOUSE		1163.47	1214.51	1162.88	1334.52	861.568	9743.95	9686.38	9633.26	9978.22	9286.65	1147.39	9665.69	3.06349	4.7317e-12
Keratin, type I cytoskeletal 9 OS=Homo sapiens GN=KRT9 PE=1 SV=3	4.96	62292.5	26220.1	P35527	36	81.7	0	K1C9_HUMAN		16506.7	16759.2	16849.2	16570.4	16393.4	46659.3	48674.3	48372.5	49195.8	47771.5	16615.8	48134.7	1.53395	1.68861e-12
2',3'-cyclic-nucleotide 3'-phosphodiesterase OS=Mus musculus GN=Cnp PE=1 SV=3	9.26	47522.6	35645.4	P16330	30	79.76	0	CN37_MOUSE		39768	40378.8	41835.2	38895.9	39077.5	510.66	432.955	1099.63	697.049	1071.53	39991.1	762.365	-5.69461	1.63049e-12
Histone H4 OS=Mus musculus GN=Hist1h4a PE=1 SV=2	11.77	11367.4	27794.9	P62806	9	67.96	0	H4_MOUSE		2897.89	2733.12	2808.37	2702.34	2652.48	9355.64	9408.09	9381.32	9051.67	9429.52	2758.84	9325.25	1.75341	6.42397e-13
Histone H2A type 2-B OS=Mus musculus GN=Hist2h2ab PE=1 SV=3	11.31	14013.4	56203.2	Q64522	6	53.08	0	H2A2B_MOUSE		966.722	944.346	891.416	871.926	961.608	4178.72	4284.17	4137.35	4192.9	4154.17	927.204	4189.46	2.16377	9.48892e-14

## Sheet: For Venn Diagramm (Fig. 4C)
	CNCE UP	CNCE down	PLP UP	PLP down
	K2C6B_MOUSE	TKT_MOUSE	THIL_MOUSE	SIR2_MOUSE
	H12_MOUSE	SIR2_MOUSE	DHB4_MOUSE	K2C4_MOUSE
	TBB6_MOUSE	RAP2A_MOUSE	VDAC1_MOUSE	ENPL_MOUSE
	TBB1_MOUSE	MOES_MOUSE	TBA8_MOUSE	CLH_MOUSE
	CATD_MOUSE	K2C4_MOUSE	SAHH_MOUSE	TRFE_MOUSE
	GSTM6_MOUSE	IGSF8_MOUSE	CATD_MOUSE	IGSF8_MOUSE
	H2AV_MOUSE	HSP72_MOUSE	HS71A_MOUSE	ANXA5_MOUSE
	H4_MOUSE	GSTP1_MOUSE	RL6_MOUSE	FKB1A_MOUSE
	ARF5_MOUSE	GPDA_MOUSE	K1C16_MOUSE	HSP72_MOUSE
	NDKB_MOUSE	GNAT3_MOUSE	ACON_MOUSE	MYPR_MOUSE
	COX2_MOUSE	GNAI1_MOUSE	RS2_MOUSE
	RL6_MOUSE	GELS_MOUSE	HNRH1_MOUSE
	SAHH_MOUSE	FSCN1_MOUSE	ARF4_MOUSE
	RS2_MOUSE	FKB1A_MOUSE	K2C71_MOUSE
	ARL8A_MOUSE	DPYL2_MOUSE	ATP4A_MOUSE
	ATPA_MOUSE	CYTB_MOUSE	VDAC3_MOUSE
	ATP4A_MOUSE	CTL1_MOUSE	ACTBL_MOUSE
	ARF4_MOUSE	CN37_MOUSE	ACTN4_MOUSE
	RAB8B_MOUSE	CAH2_MOUSE	VDAC2_MOUSE
	RAB8A_MOUSE	ANXA5_MOUSE	RPN1_MOUSE
	GSTM2_MOUSE	ALDOA_MOUSE	AT5F1_MOUSE
	K1C16_MOUSE		RAB8A_MOUSE
	RL27A_MOUSE		H2A1H_MOUSE
	ATPB_MOUSE		H2B1B_MOUSE
	PHB_MOUSE		GRP75_MOUSE
	RS7_MOUSE		K2C6B_MOUSE
	ACON_MOUSE		K1C27_MOUSE
	ADT1_MOUSE		ATP5H_MOUSE
	DHB4_MOUSE		GNAI3_MOUSE
	ATPO_MOUSE		GNAT2_MOUSE
	CH60_MOUSE		RAB8B_MOUSE
	VIME_MOUSE		TBA4A_MOUSE
	TBB5_MOUSE		RL27A_MOUSE
	CALR_MOUSE		GSTM2_MOUSE
	TBB3_MOUSE		ARL8A_MOUSE
	VDAC3_MOUSE		COX41_MOUSE
	H2A2B_MOUSE		RAB43_MOUSE
	PDIA3_MOUSE		K2C79_MOUSE
	K1C15_MOUSE		H2A2B_MOUSE
	H2B1B_MOUSE		H2AV_MOUSE
	PDIA1_MOUSE		ATPA_MOUSE
	H2A1H_MOUSE		EZRI_MOUSE
	HNRPU_MOUSE		COX2_MOUSE
	SAP_MOUSE		NDKB_MOUSE
	UCRI_MOUSE		ATPO_MOUSE
	ENOB_MOUSE		VIME_MOUSE
	INS1_MOUSE		ADT1_MOUSE
	MDHM_MOUSE		TBB1_MOUSE
	GBB3_MOUSE		ARF5_MOUSE
	AT5F1_MOUSE		ATPB_MOUSE
	GNAI3_MOUSE		RS7_MOUSE
	GRP75_MOUSE		H31_MOUSE
	GRP78_MOUSE		H12_MOUSE
	TBB2B_MOUSE		H4_MOUSE
	EAA1_MOUSE
	VDAC1_MOUSE
	TBA4A_MOUSE
	VDAC2_MOUSE
	H31_MOUSE
	THIL_MOUSE
	RPN1_MOUSE
	TBA8_MOUSE
	MPCP_MOUSE
	ROA3_MOUSE
	RS26_MOUSE
	HNRH1_MOUSE
	GNAT2_MOUSE
	ACTN4_MOUSE
	COX41_MOUSE
	HS71A_MOUSE
	K1C27_MOUSE
	ATP5H_MOUSE
	ACTBL_MOUSE
	IF4A2_MOUSE
	K2C74_MOUSE
	PCBP2_MOUSE

## Sheet: ppm for heatmap (Fig. S5)
description	IEP	mw	max score	accession	reported peptides	sequence coverage	entry	WT 1	WT 2	WT 3	WT 4	WT 5	CNCE 1	CNCE 2	CNCE 3	CNCE 4	CNCE 5	KPLP 1	KPLP 2	KPLP 3	KPLP 4	KPLP 5
Trypsin precursor	6.91	25093.8	16833.5	P00761	6	66.67	TRYP_PIG	127629	136757	129069	120480	139346	43612.9	43314.6	46099	42681.4	45319	62001.3	59214.1	62987.1	60980.8	56457.9
Clathrin heavy chain 1 OS=Mus musculus GN=Cltc PE=1 SV=3	5.35	193325	1759.85	Q68FD5	49	49.55	CLH_MOUSE	59023.4	56819.9	59387.3	62425.9	59925.2	62704	63266.6	62690.1	62810	59818.7	27909.7	29549.1	26856.8	28712.4	26795.7
Actin, cytoplasmic 1 OS=Mus musculus GN=Actb PE=1 SV=1	5.14	42079	36074.6	P60710	29	95.47	ACTB_MOUSE	44586.6	44065.1	43266.2	42405.6	41188.2	47170.4	47265	46107.4	45358.5	45580.4	57591.9	54674.6	58575.2	58728.9	58193.3
2',3'-cyclic-nucleotide 3'-phosphodiesterase OS=Mus musculus GN=Cnp PE=1 SV=3	9.26	47522.6	35645.4	P16330	30	79.76	CN37_MOUSE	39768	40378.8	41835.2	38895.9	39077.5	510.66	432.955	1099.63	697.049	1071.53	44287.9	46638.2	42717.3	44659.4	46286.6
Peptidyl-prolyl cis-trans isomerase FKBP1A OS=Mus musculus GN=Fkbp1a PE=1 SV=2	8.66	11979.7	3659.91	P26883	3	71.3	FKB1A_MOUSE	31199.5	29500	29090.7	26921.3	25586.6	7650.44	7261.57	5901.77	6694	6381.59	14719	13565.1	13788.4	13789.2	13702.8
Cytoplasmic dynein 1 heavy chain 1 OS=Mus musculus GN=Dync1h1 PE=1 SV=2	5.98	534784	388.134	Q9JHU4	39	13.07	DYHC1_MOUSE	28557	28257.5	27543.5	27211.4	29268.9	18573.1	14117.8	14051.5	14417.3	17657.2	34138.5	33961.1	34415.8	32543	34779.8
Enolase 1 OS=Saccharomyces cerevisiae GN=ENO1 PE=1 SV=2	6.15	46859.2	28080.2	P00924	21	70.94	ENO1_YEAST	25742.8	25095.3	25470.5	25329.3	23394.7	14418.8	15036.4	16052.3	15086.3	16222.9	19124.3	19855.8	19878.4	19119.1	19050.7
Actin, gamma-enteric smooth muscle OS=Mus musculus GN=Actg2 PE=2 SV=1	5.16	42276.2	13273.6	P63268	18	59.84	ACTH_MOUSE	22323.8	22461.9	22614.6	21935.2	21767.9	17572.4	17768.3	16259.9	17076.3	16561.6	22977.5	21539.1	22311.8	22983.5	23054.9
Tubulin alpha-1A chain OS=Mus musculus GN=Tuba1a PE=1 SV=1	4.76	50820	22408.9	P68369	25	75.17	TBA1A_MOUSE	18215	17885.9	17425.9	17037.7	16651	22823.8	22745.2	22792.8	21771.4	22801.9	19862.2	21079.5	20302	19693.6	19803.9
Dihydropyrimidinase-related protein 2 OS=Mus musculus GN=Dpysl2 PE=1 SV=2	5.92	62676.9	9939.45	O08553	22	67.66	DPYL2_MOUSE	16465.7	17146	17086.4	17783.5	16374.7	6906.32	7104.11	6749.93	6783.39	6730.03	13448.3	13572.9	13147.6	14211.8	13902.3
Serum albumin precursor (Allergen Bos d 6) (BSA)	5.76	71289.4	17632.6	P02769	41	78.75	ALBU_BOVIN	16087.1	17222.8	17235.8	15807.9	17261.1	21348.1	21362.3	21146.7	20901.7	21765.7	26601.8	25895.4	27847.8	27348.1	28314.4
Keratin, type I cytoskeletal 9 OS=Homo sapiens GN=KRT9 PE=1 SV=3	4.96	62292.5	26220.1	P35527	36	81.7	K1C9_HUMAN	16506.7	16759.2	16849.2	16570.4	16393.4	46659.3	48674.3	48372.5	49195.8	47771.5	17574.7	17049.8	17068	18013.5	17126.7
Annexin A5 OS=Mus musculus GN=Anxa5 PE=1 SV=1	4.62	35809.5	18057.4	P48036	19	79.62	ANXA5_MOUSE	17404.4	16168.2	16144	16498.8	16201	3272.66	3380.15	3523.79	3095.89	3182.53	5498.21	5614.86	5755.34	5347.81	5568.55
Creatine kinase B-type OS=Mus musculus GN=Ckb PE=1 SV=1	5.29	42998.5	22846.4	Q04447	21	88.71	KCRB_MOUSE	15357.7	14898.1	15177.8	16351.4	15033.1	12565.7	12824.1	12631.8	12899.2	12320.7	13900.4	14174.9	13756	13905.4	14942.3
Heat shock cognate 71 kDa protein OS=Mus musculus GN=Hspa8 PE=1 SV=1	5.2	71099.3	11130.5	P63017	32	78.02	HSP7C_MOUSE	14974.2	14980	14944.8	14341.1	13969.1	9964.37	10042.5	10352.4	10471.1	10028.6	14567.8	14419.9	14377.1	14062.8	13980.9
Elongation factor 1-alpha 1 OS=Mus musculus GN=Eef1a1 PE=1 SV=3	9.34	50456.1	13248.3	P10126	18	68.61	EF1A1_MOUSE	14250.1	14067.5	14223.6	14742.5	14816.9	18868.7	19653.8	18474.9	19706.3	19515.7	16486.2	17029.7	16283.1	17588.2	17019.6
Keratin, type II cytoskeletal 1 OS=Homo sapiens GN=KRT1 PE=1 SV=6	8.27	66209.9	23216.4	P04264	33	67.24	K2C1_HUMAN	12406.8	14212.2	14222.5	14747.2	14254.7	53161.8	53936.1	56195.9	54426.9	51863	18904.8	18781.7	18629.2	18875.3	18851.5
Myelin proteolipid protein OS=Mus musculus GN=Plp1 PE=1 SV=2	8.29	30875.6	9894.22	P60202	6	22.38	MYPR_MOUSE	18826.3	12317	12157.5	12559.8	12479.8	11043.8	11216	11289.8	10765.2	10981.7
NAD-dependent protein deacetylase sirtuin-2 OS=Mus musculus GN=Sirt2 PE=1 SV=2	5.06	43883.6	7176.28	Q8VDQ8	16	64.78	SIR2_MOUSE	11705.7	8674.91	10375.5	14326.4	10157.9	3719	4330.84	5218.73	4253.65	3943.29	4565.29	3679.54	3145.98	4227.94	4006.41
Glyceraldehyde-3-phosphate dehydrogenase OS=Mus musculus GN=Gapdh PE=1 SV=2	8.35	36095.2	16687.6	P16858	19	73.57	G3P_MOUSE	10872.3	10294.1	10301.7	10569	10355.1	10237.8	9994.43	10205.5	10484	10439.8	10045.5	11080.4	10220.1	10075.6	10529
Heat shock protein HSP 90-beta OS=Mus musculus GN=Hsp90ab1 PE=1 SV=3	4.78	83623.5	7702.39	P11499	36	69.61	HS90B_MOUSE	9432.47	9994.3	9845.08	9868.74	10192.5	10799.9	10808.4	10767	11093.9	10340.6	14603.8	15715.4	15133.9	15505.2	14610.9
Keratin, type I cytoskeletal 10 OS=Homo sapiens GN=KRT10 PE=1 SV=6	4.96	59055.3	45080.3	P13645	33	64.38	K1C10_HUMAN	7980.7	9623.2	10026	10434.9	10524.7	18291.2	18077.7	17839.1	17608.2	16842.1	9969.43	10331	9536.16	9791.83	9319.91
Fatty acid synthase OS=Mus musculus GN=Fasn PE=1 SV=2	6.12	275166	520.081	P19096	34	23.24	FAS_MOUSE	8150.02	9684.44	9294.03	10436.4	9608.46	9209.68	9323.69	8421.02	8767.51	8894.72	13600.3	13262	12616.2	12842.6	13445.2
Keratin, type I cytoskeletal 20 OS=Homo sapiens GN=KRT20 PE=1 SV=1	5.39	48543.7	1253.57	P35900	3	5.66	K1C20_HUMAN	8998.33	8109.45	9189.61	10044.4	8727.73	2460.98	2728.12	2793.35	2790.06	2880.94	3102.3	3202.3	2948.63	3255.44	3315.6
Serotransferrin OS=Mus musculus GN=Tf PE=1 SV=1	6.85	78890.9	1248.8	Q921I1	2	5.02	TRFE_MOUSE	7412.71	8401.13	8653.38	7800.18	8849.53	13290.6	13578.3	14947.6	13394.5	16240.1	1598.81	3519.48	4075.49	1575.6	3957.89
Pyruvate kinase isozymes M1/M2 OS=Mus musculus GN=Pkm PE=1 SV=4	7.21	58415.3	6919.2	P52480	25	67.23	KPYM_MOUSE	8119.3	7805.53	7890.03	8023.73	7438.26	5926.78	5879.05	5998.16	5869.46	5830.06	8215.37	8599.92	8348.16	8218.29	8325.41
Transitional endoplasmic reticulum ATPase OS=Mus musculus GN=Vcp PE=1 SV=4	4.95	90006.3	3015.29	Q01853	28	63.03	TERA_MOUSE	5958.61	8299.13	7852.09	7535.34	7391.36	4957.06	4773.09	4805.76	5280.56	5343.26	8037.34	8413.63	7693.93	7732.2	7845.96
Elongation factor 2 OS=Mus musculus GN=Eef2 PE=1 SV=2	6.39	96283.7	3292.78	P58252	31	62	EF2_MOUSE	6025.9	7174.04	8050.22	7829.14	7358.2	6267.28	6001.22	6247.84	6128.76	6414.38	7443.34	7556.21	7231.88	7612.99	7247.64
Fascin OS=Mus musculus GN=Fscn1 PE=1 SV=4	6.45	55249.4	3449.56	Q61553	21	70.18	FSCN1_MOUSE	7155.68	7341.66	7200.26	6650.27	7150.63	3989.36	3992.24	3667.35	3507.61	3624.47	6396.74	6531.29	6648.08	6134.33	6302.48
Immunoglobulin superfamily member 8 OS=Mus musculus GN=Igsf8 PE=1 SV=2	7.9	65638.3	2952.74	Q8R366	10	26.19	IGSF8_MOUSE	6573.38	6849.27	6411.74	5632.69	6533.98	1883.35	1941.9	1783.04	1911.75	1782.24	3154.47	3127.52	3497.7	3127.14	3057.89
Tubulin beta-4A chain OS=Mus musculus GN=Tubb4a PE=1 SV=3	4.59	50042.1	14358	Q9D6F9	22	75.68	TBB4A_MOUSE	6392.46	6203.21	6481.3	6440.69	6253.5	7917.22	7988.48	7400.65	8062.22	7759.27	7021.23	7087.5	7048.47	6907.65	7247.4
Sodium/potassium-transporting ATPase subunit alpha-1 OS=Mus musculus GN=Atp1a1 PE=1 SV=1	5.14	114294	1462.53	Q8VDN2	33	45.65	AT1A1_MOUSE	6132.61	5789.07	6291.77	6649.96	5967.36	4565.35	4454.39	4435.83	4682.87	4722.24	5515.58	5616.31	5169.89	5128.45	5242.16
Cofilin-1 OS=Mus musculus GN=Cfl1 PE=1 SV=3	8.22	18787.7	24366.4	P18760	14	78.92	COF1_MOUSE	6078.33	5706.99	5799.6	5786.02	5488.58	3520.06	3471.22	3265.51	3368.24	3107.55	5433	5324.8	5260.1	5286.33	5426.85
Alpha-enolase OS=Mus musculus GN=Eno1 PE=1 SV=3	6.38	47483.1	9858.3	P17182	24	73.04	ENOA_MOUSE	5436.01	5335.06	5425.69	5402.03	5200.29	3775.2	3703.27	3669.39	3541.05	3788.14	5325.76	5541.54	5362.02	5532.47	5556.91
Endoplasmin OS=Mus musculus GN=Hsp90b1 PE=1 SV=2	4.55	92761.1	957.483	P08113	11	21.45	ENPL_MOUSE	5634.11	4887.32	5414.39	4626.09	4586.27	3073.83	3243.22	3202.51	3170.77	3524.52	2322.19	2235.25	2163.8	2522.66	2359.98
Heat shock-related 70 kDa protein 2 OS=Mus musculus GN=Hspa2 PE=1 SV=2	5.34	69926.9	3980	P17156	18	51.66	HSP72_MOUSE	5077.09	5797.38	5898.83	3868.45	4160.31	1356.19	1311.27	1292.45	1361.98	1354.85	1441.32	1383.86	1789.22	1431.93	1399.58
Ubiquitin-like modifier-activating enzyme 1 OS=Mus musculus GN=Uba1 PE=1 SV=1	5.3	119007	832.304	Q02053	20	40.64	UBA1_MOUSE	4256.74	4769.44	4839.83	5545.48	4877.55	4646.06	4515.26	4270.28	4452.68	4001.9	7043.99	7073.73	7196.75	6787.99	6950.18
Gelsolin OS=Mus musculus GN=Gsn PE=1 SV=3	5.76	86340.9	1292.45	P13020	15	35.38	GELS_MOUSE	4329.68	4405.52	4286.39	4643.35	4467.03	1875.99	1878.31	1710.35	1656.67	1775.27	4867.66	4827.4	4477.44	4692.44	4402.18
T-complex protein 1 subunit gamma OS=Mus musculus GN=Cct3 PE=1 SV=1	6.26	61200.4	841.839	P80318	11	35.78	TCPG_MOUSE	2282.42	4988.79	5108.19	5085.02	4250.19	4657.73	4689.64	4469.4	4222.58	3967.06	4472.97	4254.36	4252.97	4348.35	4237.41
Keratin, type II cytoskeletal 2 epidermal OS=Homo sapiens GN=KRT2 PE=1 SV=2	8.05	65718.1	20955.4	P35908	33	72.77	K22E_HUMAN	4213	4438.1	4539.81	4014.01	4379.6	7965.78	7993.68	7560.11	7774.46	7356.73	5608.44	5463.55	5505.07	5715.67	5282.36
Tubulin beta-2B chain OS=Mus musculus GN=Tubb2b PE=1 SV=1	4.59	50409.4	16368.3	Q9CWF2	19	72.13	TBB2B_MOUSE	4482.99	4168.43	4421.59	4341.64	3876.1	9653.71	9795.2	9339.3	9693.68	9432.47	4938.84	4811.87	4750.87	4865.59	4795.51
Transketolase OS=Mus musculus GN=Tkt PE=1 SV=1	7.23	68314.9	1742.09	P40142	16	57.78	TKT_MOUSE	4308.33	4395.31	4064.68	4121.13	4057.44	1881.97	1898.31	1886.13	1754.79	1902.94	3499.14	3501.82	3781.61	3603.09	3658.61
Keratin, type II cytoskeletal 75 OS=Homo sapiens GN=KRT75 PE=1 SV=2	7.72	59845.6	3801.74	O95678	16	34.66	K2C75_HUMAN	4003.08	3361.76	4007.3	4686.53	3837.86	1528.11	1585.96	1683.23	1762.47	1662.94	767.632	860.426	876.449	677.585	708.766
Ubiquitin-60S ribosomal protein L40 OS=Mus musculus GN=Uba52 PE=1 SV=2	10.26	15013.5	21753.1	P62984	6	47.66	RL40_MOUSE	3876.69	3597.23	3068.21	4575.1	4591.48	3697.59	3539.58	3692.89	3410.61	3775.53	3166.06	2934.53	3163.8	3612.72	3505.05
Keratin, type II cuticular Hb3 OS=Homo sapiens GN=KRT83 PE=1 SV=2	5.38	55963.3	3499	P78385	15	29.01	KRT83_HUMAN	3820	3113.36	4633.58	4168.6	2833.82	1143.11	1377.04	1290.94	1586.06	1348.53	1700.33	937.499	1377.91	1648.65	1919.4
Reticulon-4 OS=Mus musculus GN=Rtn4 PE=1 SV=2	4.27	127127	460.199	Q99P72	10	22.46	RTN4_MOUSE	3699.9	3995.07	3746.25	3480.21	3590.79	4427.88	4303.82	4111.05	4554.73	4539.6	5672.93	5464.12	6305.4	5966.5	6378.16
Keratin, type II cytoskeletal 75 OS=Mus musculus GN=Krt75 PE=1 SV=1	8.46	59968.7	4745.88	Q8BGZ7	15	30.31	K2C75_MOUSE	2827.11	3574	3802.6	4288.38	3549.01	2082.91	2286.78	2396.03	2388.64	2313.05	2778.41	2546.4	2264.68	2701.91	2592.05
Serine/threonine-protein phosphatase 2A 65 kDa regulatory subunit A alpha isoform OS=Mus musculus GN=Ppp2r1a PE=1 SV=3	4.81	66121.1	1455.58	Q76MZ3	12	36.33	2AAA_MOUSE	3676.02	3299.82	3341.83	3564.99	3818.03	2160.08	2439	2487.6	2657.52	2505.19	4050.53	4446.51	4272.87	4441.46	4404.42
Ras-related protein Rab-3C OS=Mus musculus GN=Rab3c PE=1 SV=1	4.91	26100.3	1411.83	P62823	2	22.03	RAB3C_MOUSE	3704.65	3730.82	3460.77	3404.28	3357.93		159.845		2558.37	2603.64	4586.35	2173.22	4459.5	2314.59	4144.99
Myelin-oligodendrocyte glycoprotein OS=Mus musculus GN=Mog PE=1 SV=1	7.92	28670.2	2207.72	Q61885	8	36.18	MOG_MOUSE	3183.03	3420.25	3710.7	3630.13	3384.36	3326.03	3462.41	3523.07	3526.74	3641.62	2110.06	2127.31	2222.36	2263.23	2254.18
14-3-3 protein theta OS=Mus musculus GN=Ywhaq PE=1 SV=1	4.49	28063.5	17430.1	P68254	15	71.02	1433T_MOUSE	3214.77	3390.01	3626.37	3283.71	3061.2	2081.52	2011.54	1888.87	2078.47	1950.86	5832.94	6156.41	5878.5	5552.75	5418
Guanine nucleotide-binding protein G(I)/G(S)/G(T) subunit beta-2 OS=Mus musculus GN=Gnb2 PE=1 SV=3	5.54	38072.5	4586.2	P62880	11	55.29	GBB2_MOUSE	2739.63	2525.72	3818.4	2508.4	4975.28	2098.71	2466.11	1995.3	1986.46	1818.84	2674.67	2468.26	2509.49	2499.42	2366.54
Neural cell adhesion molecule 1 OS=Mus musculus GN=Ncam1 PE=1 SV=3	4.54	120226	369.147	P13595	6	13.45	NCAM1_MOUSE	3310.14	3246.39	3200.69	3312.49	3403.19	4095.79	3946.13	3940.56	4073.83	3303.01	3917.72	3889.31	3912.27	3865.56	4059.67
Tubulin beta-5 chain OS=Mus musculus GN=Tubb5 PE=1 SV=1	4.59	50127.2	16082.6	P99024	20	71.62	TBB5_MOUSE	3290.59	3130.36	3284.11	3223.48	2982.77	9295.59	9491.64	8965.84	9512.55	9104.65	4181.73	4202.5	4310.38	4137.84	4169.72
Fructose-bisphosphate aldolase A OS=Mus musculus GN=Aldoa PE=1 SV=2	8.07	39812.2	3535.84	P05064	15	61.26	ALDOA_MOUSE	3098.55	3157.26	3143.28	3215.12	3134.69	1065.68	1365.08	1325.32	1359.04	1512.52	3314.89	3115.85	3065.05	3017.25	3132.62
Dihydropyrimidinase-related protein 1 OS=Mus musculus GN=Crmp1 PE=1 SV=1	6.78	62510	905.697	P97427	16	57.87	DPYL1_MOUSE	3176.64	2816.36	3227.58	3382.64	3086.62	2375.84	2470.22	2418.76	2445.01	2392	3028.18	3225.43	2935.16	2964.12	3826.67
CD81 antigen OS=Mus musculus GN=Cd81 PE=1 SV=2	5.44	26498.9	6740.75	P35762	4	30.93	CD81_MOUSE	3479.92	3526.03	2998.94	2840.68	2766.68	3010.23	2970.25	2796.61	3000.47	2190.47	4248.26	4022.42	4085.94	4161.29	3978.75
Heat shock protein HSP 90-alpha OS=Mus musculus GN=Hsp90aa1 PE=1 SV=4	4.74	85187.2	4573.6	P07901	33	67.53	HS90A_MOUSE	3089.99	2994.98	3071.04	2972.7	3186.41	4137.01	4260.63	4222.17	4354.55	4138.31	5035.16	4898.78	5018.18	5043.68	4753.22
Histone H2A type 1-H OS=Mus musculus GN=Hist1h2ah PE=1 SV=3	11.45	13950.3	69897.2	Q8CGP6	5	55.47	H2A1H_MOUSE	3166.44	3113.06	2998.83	2916.14	3001.07	7344.49	7514.17	6507.18	6688.07	6633.97	11565.6	9854.07	10295.7	10309.3	9927.99
Peroxiredoxin-1 OS=Mus musculus GN=Prdx1 PE=1 SV=1	8.23	22404.6	5818.47	P35700	13	86.93	PRDX1_MOUSE	3040.38	3060.25	3112.58	2939.61	2917.76	1645.65	1728.75	1687.24	1607.84	1826.82	2997.1	3054.44	3109.08	2968.03	3104.83
Fatty acid-binding protein, brain OS=Mus musculus GN=Fabp7 PE=1 SV=2	5.3	15178.1	9698.85	P51880	7	75	FABP7_MOUSE	2953.39	2853.01	2913.7	2915.71	2725.15	3860.02	3885.19	3701.49	3419.88	3166.02	2038.15	1928.02	2439.9	2353.85	2299.8
Histone H2B type 1-B OS=Mus musculus GN=Hist1h2bb PE=1 SV=3	10.74	13952.2	28401.4	Q64475	9	60.32	H2B1B_MOUSE	2931.12	3062.17	2784.86	2733.38	2772.38	7619.95	7510.76	7222	7190.2	7574.03	6503.67	7262.49	7131.72	6133.09	7169.37
Glutathione S-transferase P 1 OS=Mus musculus GN=Gstp1 PE=1 SV=2	7.96	23780.3	8986.95	P19157	8	65.71	GSTP1_MOUSE	2764.84	2858.93	2802.73	2874.54	2934.61	1238.7	1221.57	1225.11	1234.89	1334.56	2794.1	2987.36	2928.98	2837.07	2939.55
Histone H4 OS=Mus musculus GN=Hist1h4a PE=1 SV=2	11.77	11367.4	27794.9	P62806	9	67.96	H4_MOUSE	2897.89	2733.12	2808.37	2702.34	2652.48	9355.64	9408.09	9381.32	9051.67	9429.52	9325.92	9835.03	10060.5	9326.79	9779.92
Serum albumin OS=Mus musculus GN=Alb PE=1 SV=3	5.68	70745.6	2777.77	P07724	9	33.88	ALBU_MOUSE	2669.39	2829.9	2558.21	2684.28	2783.97	4612.37	4673.03	4271.55	3691.07	4887.64	2719.42	3271.27	2976.23	3118.41	2839.68
Keratin, type I cytoskeletal 10 OS=Mus musculus GN=Krt10 PE=1 SV=3	4.85	57941	16721.7	P02535	16	45.26	K1C10_MOUSE	2489.22	2705.19	2649.62	2946.87	2693.51	3174.15	3222.6	3346.51	3046.6	3152.41	2480.99	2506.98	2380.58	2448.14	2274.62
Guanine nucleotide-binding protein G(t) subunit alpha-3 OS=Mus musculus GN=Gnat3 PE=1 SV=2	5.49	40829.3	1921.26	Q3V3I2	3	11.58	GNAT3_MOUSE	2412.02	2256.87	2656.99	3008.99	2635.14	686.326	1259.94	1199.29	1286.55	1318.75	1312.81	1321.25	1473.78	1745.2	1660.11
Sodium/potassium-transporting ATPase subunit alpha-3 OS=Mus musculus GN=Atp1a3 PE=1 SV=1	5.09	113117	1285.98	Q6PIC6	22	31.49	AT1A3_MOUSE	2387	2640.94	2395.2	2513.74	3001.97	3160.12	3560.85	3055.36	2031.82	2624.67	3610.86	3501.12	3673.41	3752.91	2530.32
Sodium/potassium-transporting ATPase subunit alpha-2 OS=Mus musculus GN=Atp1a2 PE=1 SV=1	5.23	113529	1395.07	Q6PIE5	29	37.06	AT1A2_MOUSE	2376.79	2431.12	2394.89	2633.66	2890.33	3967.69	4478.67	4849.03	4775.38	4189.7	4191.7	3781.71	3512.37	4207.6	3837.82
Myelin-associated glycoprotein OS=Mus musculus GN=Mag PE=1 SV=2	4.85	70115.2	543.278	P20917	5	18.69	MAG_MOUSE	3074.8	2348.88	2351.18	2515.25	2419.22	1770.44	1738.41	1603.8	1570.81	1890.18	1301.47	1264.38	1479.54	1554.65	1682.49
Carbonic anhydrase 2 OS=Mus musculus GN=Ca2 PE=1 SV=4	6.53	29146.6	2817.53	P00920	5	44.23	CAH2_MOUSE	2486.46	2417.72	2506.52	2459.65	2261.58	622.692	516.932	410.669	540.264	517.817	2234.27	2317.3	2184.74	2167.34	2107.67
Excitatory amino acid transporter 1 OS=Mus musculus GN=Slc1a3 PE=1 SV=2	8.64	59793.7	2283.38	P56564	6	36.46	EAA1_MOUSE	2702.11	2335.39	2376.33	2317.44	2367.39	6255.12	6382.16	6391.91	6314.23	6399.24	4739.19	4660.79	4763.12	4604.45	4575.6
14-3-3 protein epsilon OS=Mus musculus GN=Ywhae PE=1 SV=1	4.44	29345	12747	P62259	17	85.88	1433E_MOUSE	2432.65	2375.19	2540.34	2312.74	2254.72	1861.15	1818.63	1838.82	1778.48	1818.22	3425.14	3537.03	3409.82	3242.54	3419.48
Myristoylated alanine-rich C-kinase substrate OS=Mus musculus GN=Marcks PE=1 SV=2	4.12	29718.4	8425.52	P26645	11	80.58	MARCS_MOUSE	2372.94	2339.94	2281.61	2371.43	2439.58	2187.36	2241.88	2061.43	2189.35	1802.33	2789.4	2595.85	2370.8	2395.63	2492.5
14-3-3 protein zeta/delta OS=Mus musculus GN=Ywhaz PE=1 SV=1	4.53	27942.3	11276.6	P63101	16	88.16	1433Z_MOUSE	2381.84	2212.09	2270.28	2379.84	2336.8	1812.45	1803.93	1756.89	1690.65	1684.11	3011.31	3374.31	3316.84	2985.74	3138.16
Fatty acid-binding protein, epidermal OS=Mus musculus GN=Fabp5 PE=1 SV=3	6.14	15479.6	6534.52	Q05816	8	77.78	FABP5_MOUSE	2265.72	2348.04	2241.17	2279.92	2369.65	1310.57	1273.68	1304.26	1257.26	1294.85	2109.1	2063.51	2058.04	2032.91	2109.13
Adenylyl cyclase-associated protein 1 OS=Mus musculus GN=Cap1 PE=1 SV=4	7.3	51907.1	2821.57	P40124	12	46.84	CAP1_MOUSE	2298.96	2288.96	2234.29	2324.91	2294.59	1130.26	1212.78	1114.52	1283.85	1369.29	2176.1	2328.93	2490.84	2201.04	2335.34
Neuronal membrane glycoprotein M6-a OS=Mus musculus GN=Gpm6a PE=1 SV=1	5	31890.9	957.625	P35802	3	17.63	GPM6A_MOUSE	2351.78	2345.65	2407.38	2330.7	2004.83	2399.45	1777.96	1878.99	1862.42	2064.43	2142.71	1855	2014.34	1528.4	1579.73
Guanine nucleotide-binding protein G(s) subunit alpha isoforms XLas OS=Mus musculus GN=Gnas PE=2 SV=1	4.52	122589	2102	Q6R0H7	9	16.24	GNAS1_MOUSE	1831.68	2455.25	2222.04	2464.83	2422.23	3505.4	3434.96	3536	3571.28	3668.14	3486.72	3611.26	3772.17	3752.11	3809.18
T-complex protein 1 subunit beta OS=Mus musculus GN=Cct2 PE=1 SV=4	5.95	57819.5	810.471	P80314	15	43.55	TCPB_MOUSE	1949.13	2296.63	2401.49	2081.37	2375.04	4408.42	1960.98	1907.71	4203.06	1765.5	2279.31	2453.17	2417.56	2411.21	2343.51
Heterogeneous nuclear ribonucleoprotein U OS=Mus musculus GN=Hnrnpu PE=1 SV=1	5.84	88716.2	455.407	Q8VEK3	2	4.63	HNRPU_MOUSE	2142.33	2542.78	2348.62	1892.69	2129.76	4961.61	4674.63	4608.95	5073.57	4791.03	2557.65	2630.13	2446.14	2449.77	2261.31
Glutamine synthetase OS=Mus musculus GN=Glul PE=1 SV=6	6.66	42861.1	1530.72	P15105	7	33.24	GLNA_MOUSE	2081.58	2299.93	2061.57	2108.61	2244.1	1970.41	1907.33	2040.44	1972.65	2019.9	1918.3	1967.27	1906.2	1926.76	2090.18
14-3-3 protein sigma OS=Mus musculus GN=Sfn PE=1 SV=2	4.53	27820.1	2513.56	O70456	4	17.34	1433S_MOUSE	1851.45	1062.22	1966.18	2807.21	3040.97	318.6	326.868	601.576	622.734	553.704	1139.17	818.333	1539.82	1721.06	1791.63
Keratin, type II cuticular Hb4 OS=Homo sapiens GN=KRT84 PE=1 SV=2	7.42	65983	1329.3	Q9NSB2	4	7.17	KRT84_HUMAN	2357.31	2538.95	3043.82	1610.68	1059.45	210.635	187.07	210.075	252.584	1106.28	846.65	782.94	934.376	857.21	1192.6
Plastin-2 OS=Mus musculus GN=Lcp1 PE=1 SV=4	5.02	70776.7	266.82	Q61233	2	6.7	PLSL_MOUSE	1599.87	2072.64	2374.22	2336.58	2140.04	2568.93	1109.6		968.275	935.103	2099.31	1605.85	1910.53	1915.46	1824.33
Keratin, type I cytoskeletal 13 OS=Mus musculus GN=Krt13 PE=1 SV=2	4.6	48096.3	2249.49	P08730	11	28.38	K1C13_MOUSE	4031.88	1551.25	1510.36	1643.02	1602.35	1466.51	1011.7	1212.28	1241.65	1198.89	1974.23	2092.67	1912.5	2012.98	2174.53
Phosphoglycerate kinase 1 OS=Mus musculus GN=Pgk1 PE=1 SV=4	7.9	44949.8	3468.3	P09411	16	63.55	PGK1_MOUSE	2198.99	1908.09	1908.74	2008.92	1980.81	2460.65	2531.48	2717.09	2429.41	2708.22	3503.07	3718.37	3834.84	3674.83	3787.71
ATP-citrate synthase OS=Mus musculus GN=Acly PE=1 SV=1	7.12	120641	157.378	Q91V92	2	2.38	ACLY_MOUSE	2349	1628.44				1199.47	1565.7	1276.44	1620.38	1376.14	1953.9	2186.48	2023.31	1973.7	1462.92
Dihydropyrimidinase-related protein 3 OS=Mus musculus GN=Dpysl3 PE=1 SV=1	6.03	62335.6	1112.82	Q62188	17	61.23	DPYL3_MOUSE	1778.13	1838.93	1859.1	2022.67	2172.89	3046.63	2557.07	2776.23	2726.55	2606.82	2351.1	2415.83	2249.42	2387.8	2367.19
Rab GDP dissociation inhibitor alpha OS=Mus musculus GN=Gdi1 PE=1 SV=3	4.76	51092	1854.82	P50396	14	49.66	GDIA_MOUSE	2819.69	1693.14	1763.8	1709.98	1603.1	1467.35	1218.42	1072.39	814.129	781.429	2896.04	2179.1	1626.69	1391.57	1892.7
Fructose-bisphosphate aldolase C OS=Mus musculus GN=Aldoc PE=1 SV=4	6.74	39794.1	353.658	P05063	2	14.05	ALDOC_MOUSE	2150.45	1664.13				3149.23	1760.58	1548.04	1329.36	286.32	1143.99	1322.27	391.292	385.549	388.151
T-complex protein 1 subunit delta OS=Mus musculus GN=Cct4 PE=1 SV=3	8	58579.7	1820.75	P80315	7	26.35	TCPD_MOUSE	2071.56	1413.89	1587.11	2354.51	1995.82	1757.41	1683.21	968.396	1074.82	1094.89	2297.44	2421.31	2493.4	2448.51	2406.42
Glycerol-3-phosphate dehydrogenase [NAD(+)], cytoplasmic OS=Mus musculus GN=Gpd1 PE=1 SV=3	6.8	38200.1	1854.3	P13707	14	46.7	GPDA_MOUSE	1943.79	1847.36	1877.64	1940.49	1809.67	759.436	1029.14	924.998	652.879	970.931	2100.09	2182.64	2259.82	2194.24	2368.07
Calnexin OS=Mus musculus GN=Canx PE=1 SV=1	4.29	67677.2	1040.06	P35564	4	12.01	CALX_MOUSE	2122.45	1785.53	1675.7	1963.38	1792.22	3086.05	2898.58	4320.72	3353.29	3083.45	2455.64	2614.81	3888.77	4068.69	3925.24
Heat shock 70 kDa protein 4 OS=Mus musculus GN=Hspa4 PE=1 SV=1	4.96	94931.2	643.15	Q61316	11	25.68	HSP74_MOUSE	1948.43	1600.93	1793.96	2205.02	1723.81	1673.37	1726.53	1986.9	2019.06	1929.05	2697.86	2627.33	3176.27	2984.53	2870.5
Coronin-1C OS=Mus musculus GN=Coro1c PE=1 SV=2	6.67	53805.3	633.285	Q9WUM4	3	14.35	COR1C_MOUSE	2593.16	1726.09	1814.23	1682.6	1428.59	723.3	837.52	752.655	806.14	628.407	1426.19	1204.47	1488.74	1242.76	1226.06
Rab GDP dissociation inhibitor beta OS=Mus musculus GN=Gdi2 PE=1 SV=1	5.85	51050.5	1251.65	Q61598	18	61.12	GDIB_MOUSE	1949.2	1786.37	1911.84	1836.49	1752.11	1232.44	1328.78	1399.02	1647.36	1465.9	1800.52	1970.99	2159.16	1904.34	1897.58
Guanine nucleotide-binding protein G(I)/G(S)/G(T) subunit beta-1 OS=Mus musculus GN=Gnb1 PE=1 SV=3	5.54	38175.4	4125.4	P62874	14	79.12	GBB1_MOUSE	1940.77	1740.75	1803.2	1916.36	1744.3	1671.83	1709.84	1543.27	1558.04	1490.39	2020.95	1886.09	1918.3	1884.95	1869.91
Sodium/potassium-transporting ATPase subunit alpha-4 OS=Mus musculus GN=Atp1a4 PE=1 SV=3	5.37	116085	793.72	Q9WV27	13	15.02	AT1A4_MOUSE	1799.1	1826.21	1914.8	1728.93	1778.36	1907.72	1510.18	1989.67	1885.35	1791.95	1650.8	2606.54	1729.63	2992.75	1789.94
Isocitrate dehydrogenase [NADP] cytoplasmic OS=Mus musculus GN=Idh1 PE=1 SV=2	6.79	47073.7	1265.29	O88844	17	59.9	IDHC_MOUSE	1653.79	1606	1771.43	1922.87	1907.57	1480.28	1505.97	1074.06	1263.61	1586.95	1858.74	1551.03	1691.94	1681.6	2093.27
Heterogeneous nuclear ribonucleoprotein K OS=Mus musculus GN=Hnrnpk PE=1 SV=1	5.22	51261.5	2376.28	P61979	11	34.99	HNRPK_MOUSE	1693.12	1819.94	2036.77	1492.44	1515.76	3062.34	3149.22	3044.67	3004.31	2990.67	1782.6	1957.76	1914.86	2176.88	2138.65
Endonuclease domain-containing 1 protein OS=Mus musculus GN=Endod1 PE=1 SV=2	5.74	55946.6	862.343	Q8C522	3	11.98	ENDD1_MOUSE	1802.88	1768.8	1773.24	1791.39	1376.77	1538.81	1522.47	1640.78	1694.79	1549.44	1795.49	3580.71	1877.02	1979.44	1637.41
Guanine nucleotide-binding protein G(o) subunit alpha OS=Mus musculus GN=Gnao1 PE=1 SV=3	5.19	40654.9	3506.64	P18872	15	61.86	GNAO_MOUSE	1835.21	1666.97	1554.09	1608.28	1797.18	1633.44	1632	1407.43	1211.92	1440.85	1655.94	1704.46	1678.15	1626.05	1701.76
V-type proton ATPase catalytic subunit A OS=Mus musculus GN=Atp6v1a PE=1 SV=2	5.26	68668.4	643.051	P50516	9	32.58	VATA_MOUSE	1850.66	2207.92	1414.89	1369.2	1519.95	1670.33	1772.16	1705.41	2098.64	1718.96	2230.36	2208.92	2226.04	1938.54	1867.51
Lysosome-associated membrane glycoprotein 1 OS=Mus musculus GN=Lamp1 PE=1 SV=2	8.43	44321.4	1368.02	P11438	5	19.21	LAMP1_MOUSE	1643.29	1688.54	1784.04	1763.84	1350.8	1829.6	1874.65	1876.07	1781.84	1941.62	2724.05	2686.32	2719.52	2577.7	2447.95
Peptidyl-prolyl cis-trans isomerase A OS=Mus musculus GN=Ppia PE=1 SV=2	8	18142.5	7882.33	P17742	10	64.63	PPIA_MOUSE	1438.24	1682.6	1720.02	1695.05	1681.11	2360.35	2407.45	2385.92	2363.9	2459.57	2508.19	2485.53	2595.08	2531.26	2663.81
T-complex protein 1 subunit zeta OS=Mus musculus GN=Cct6a PE=1 SV=3	6.66	58460.6	941.256	P80317	9	29	TCPZ_MOUSE	1636.26	1189.31	1681.38	2012.6	1665.83	1380.82	1254.23	1705.44	1667.17	1518.48	1191.28	1673.97	2043.07	1922.98	1884.4
Malate dehydrogenase, cytoplasmic OS=Mus musculus GN=Mdh1 PE=1 SV=3	6.15	36682.3	1086.61	P14152	9	35.33	MDHC_MOUSE	1702.97	1453.94	1611.49	1684.57	1695.71	1171.03	1167.65	987.82	931.106	1188.23	1760.14	1788.91	1955.89	1944.3	1690.29
Moesin OS=Mus musculus GN=Msn PE=1 SV=3	6.18	67881.2	616.532	P26041	8	13.69	MOES_MOUSE	1781.99	1596.13	1571.03	1585.09	1611.12	797.973	809.613	799.106	806.055	739.051	1224.17	1172.38	1224.11	1134.4	1215.28
Myc box-dependent-interacting protein 1 OS=Mus musculus GN=Bin1 PE=1 SV=1	4.77	64698.4	487.185	O08539	5	19.05	BIN1_MOUSE	1790.04	1449.48	1600.37	1799.1	1350.03	1189.09	855.447	805.256	714.121	885.939	1541.58	1593.37	1414.77	1512.24	1823.29
4F2 cell-surface antigen heavy chain OS=Mus musculus GN=Slc3a2 PE=1 SV=1	5.52	58450.7	392.998	P10852	4	13.88	4F2_MOUSE	1584.15	1579.33	1759.39	1708.14	1324.54	1152.51	1280.15	1227.23	1627.66	1291.9	1365.47	1264.13	1498.35	1658.61	1449.75
T-complex protein 1 subunit theta OS=Mus musculus GN=Cct8 PE=1 SV=3	5.29	60125.9	893.794	P42932	15	38.14	TCPQ_MOUSE	1512.89	1559.6	1608.36	1718.91	1538.47	1572.13	1422.59	1459.1	1441.66	1518.06	1780.36	1876.37	1903.31	1860.98	2017.12
Gamma-enolase OS=Mus musculus GN=Eno2 PE=1 SV=2	4.8	47638.9	6207.31	P17183	10	48.85	ENOG_MOUSE	1628.05	1921.86	1281.83	1478.93	1589.88	2055.88	2185.43	2060.68	2296.75	2233.24	2295.55	2379.02	2528.56	2265.15	2614.64
Importin subunit beta-1 OS=Mus musculus GN=Kpnb1 PE=1 SV=2	4.49	98438.9	279.618	P70168	2	3.42	IMB1_MOUSE	1694.19	1437.04	1613.85	1610.09	1520.12	1174.73	1274.56	1243.08	1321.21	1267.22	2011.92	2041.26	1813.13	1954.01	2372.54
Rho GDP-dissociation inhibitor 1 OS=Mus musculus GN=Arhgdia PE=1 SV=3	4.91	23464.5	8243.14	Q99PT1	8	61.27	GDIR1_MOUSE	1532.41	1634.86	1552.86	1572.17	1550.73	950.35	805.875	827.039	909.068	1010.19	1586.97	1563.23	1577.78	1522.5	1468.27
Excitatory amino acid transporter 2 OS=Mus musculus GN=Slc1a2 PE=1 SV=1	6.24	62543.6	704.244	P43006	8	16.26	EAA2_MOUSE	2006.28	1232.09	1797.1	1610.88	1184.71	2052.98	1922.51	1985.1	2100.27	1828.14	2109.5	2061.23	2084.27	1958.45	1943.53
Alpha-centractin OS=Mus musculus GN=Actr1a PE=2 SV=1	6.18	42727.9	730.543	P61164	5	26.6	ACTZ_MOUSE	1539.85	1433.89	1384.64	1711.98	1740.69	801.787	999.953	995.317	1038.7	1647.83	1305.92	1612.4	1398.44	1510.47	1450.2
MARCKS-related protein OS=Mus musculus GN=Marcksl1 PE=1 SV=2	4.4	20222.5	7701.11	P28667	7	74.5	MRP_MOUSE	1552.65	1513.56	1543.11	1542.52	1549.92	967.612	977.027	894.502	942.617	771.141	2316.1	2265.3	1775.73	2356.16	1811.47
T-complex protein 1 subunit epsilon OS=Mus musculus GN=Cct5 PE=1 SV=1	5.63	60080.5	677.585	P80316	3	10.17	TCPE_MOUSE	1433.53	1597.74	1250.71	1809.27	1601.36	976.882	1066.92	1204.17	1210.32	1362.68	2066.56	1881.94	2017.79	1896.41	1974.22
Keratin, type I cuticular Ha3-II OS=Homo sapiens GN=KRT33B PE=2 SV=3	4.61	47354.2	2082.88	Q14525	11	32.92	KT33B_HUMAN	2213.93	1181.59	1358.98	1388.73	1493.64	674.883	844.035	738.319	2135.69	2466.83	1454.39	699.513	1643.62	1991.13	674.639
Transaldolase OS=Mus musculus GN=Taldo1 PE=1 SV=2	6.64	37558.1	1431.38	Q93092	8	24.33	TALDO_MOUSE	1792.86	1523.43	1537.59	1483.04	1290.68	1820.81	1827.98	1855.2	2142.32	2071.22	1997.78	2069.53	2073.75	2211.62	2267.66
Phosphoglycerate kinase 2 OS=Mus musculus GN=Pgk2 PE=1 SV=4	6.37	45252.3	1462.52	P09041	4	14.15	PGK2_MOUSE	1506.75	1454.68	1463.52	1613.34	1532.19	1283.88	1380.8	1497.13	1525.53	1545.58	1902.65	1839.78	1891.13	1860.9	2017.27
2-hydroxyacylsphingosine 1-beta-galactosyltransferase OS=Mus musculus GN=Ugt8 PE=2 SV=2	9.66	61477.5	677.672	Q64676	8	28.47	CGT_MOUSE				1497.66		2600.62	2620	2515.51	2606.49	2700.85	1247.34	1451.42	1361.37	1345.05	1412.94
Peroxiredoxin-2 OS=Mus musculus GN=Prdx2 PE=1 SV=3	5.04	21949.8	5946.4	Q61171	11	75.76	PRDX2_MOUSE	1574	1494.12	1441.35	1485.83	1481.87	999.184	1100.57	1028.31	1029.18	1064.45	1491.97	1662.94	1587.62	1551.89	1618.03
ADP-ribosylation factor 1 OS=Mus musculus GN=Arf1 PE=1 SV=2	6.37	20753.8	13750.6	P84078	9	84.53	ARF1_MOUSE	1567.64	1574.98	1502.77	1392.57	1395.21	1388.22	1553.61	1585.96	1584.86	1621.78	1921.59	1810.4	1835.88	1735.34	1764.89
Keratin, type II cytoskeletal 5 OS=Homo sapiens GN=KRT5 PE=1 SV=3	7.79	62606.6	7033.6	P13647	27	53.9	K2C5_HUMAN	1493.04	1366.21	1466.28	1628.1	1467.08	2927.92	2913.29	3006.62	3586.72	3116.58	1419.79	1524.9	1395.73	1413.5	1438.07
Choline transporter-like protein 1 OS=Mus musculus GN=Slc44a1 PE=1 SV=3	8.72	74606.9	366.068	Q6X893	2	4.44	CTL1_MOUSE	1640.51	1439.32	1332.94	1198.86	1483.66	710.567	739.338	593.76	505.934	740.934	1450.93	1370.84	1137.21	938.841	906.671
Phosphatidylethanolamine-binding protein 1 OS=Mus musculus GN=Pebp1 PE=1 SV=3	5.03	21001.6	3073.91	P70296	6	78.07	PEBP1_MOUSE	1221.11	1492.71	1404.41	1483.42	1463.32	931.14	1009.83	1006.18	1052.9	991.507	1706.28	1624.66	1626.21	1678.34	1708.36
Heat shock 70 kDa protein 1-like OS=Mus musculus GN=Hspa1l PE=2 SV=4	5.83	71036.6	2413.59	P16627	12	31.83	HS71L_MOUSE	1369.09	1381.78	1421.36	1422.28	1416.3	1582.82	1541.16	2670.08	1407.13	1340.02	1568.72	1350.27	1260.81	1312.05	1408.95
[truncated: 235 more rows]
